# Supplementary material for: Pan-cancer analysis reveals MTTP as a prognostic and immunotherapeutic biomarker in human tumors
Source: Front Immunol. 2025 Mar 27;16:1549965. doi: 10.3389/fimmu.2025.1549965 (PMC11983653; doi:10.3389/fimmu.2025.1549965)
Supplement: Supplementary file 2 [file Table1.xls]

## Sheet: STAD_GSEA_GO
ID	Description	setSize	enrichmentScore	NES	pvalue	p.adjust	qvalue	rank	leading_edge	core_enrichment
GO:0031424	keratinization	82	-0.809006	-2.89004	1e-10	7.71426e-08	6.43647e-08	1638	tags=37%, list=9%, signal=34%	KAZN/CDH3/LCE3D/KRT86/TMEM79/SPRR2F/KRT81/KRT78/CNFN/PPL/IVL/ABCA12/IL1A/KRT6C/SPRR2E/TGM1/KLK5/SFN/SPRR2D/KRT17/KRT80/KRT4/KRT5/KRT7/KRT6B/KRT16/SPRR1A/SPRR3/KRT6A/SPRR1B
GO:0030216	keratinocyte differentiation	175	-0.629178	-2.52075	1e-10	7.71426e-08	6.43647e-08	1759	tags=30%, list=9%, signal=27%	SAV1/EREG/ADAM9/KAZN/CDH3/LCE3D/CYP27B1/KDF1/KRT86/NME2/POU2F3/TMEM79/SPRR2F/DNASE1L2/KRT81/KRT78/CNFN/PPL/EXPH5/IVL/EPHA2/OVOL2/ZBED2/MSX2/ABCA12/TP63/IL1A/ANXA1/GRHL1/AQP3/KRT6C/SPRR2E/TGM1/CSTA/KLK5/FOXC1/SFN/SPRR2D/KRT14/KRT17/KRT80/SCEL/KRT4/KRT5/KRT7/S100A7/KRT6B/KRT16/SPRR1A/SPRR3/KRT6A/SPRR1B
GO:0043588	skin development	314	-0.531401	-2.2662	1e-10	7.71426e-08	6.43647e-08	1759	tags=27%, list=9%, signal=25%	SAV1/EREG/ADAM9/TRADD/KAZN/CDH3/LCE3D/CYP27B1/ITGA2/FGFR2/KDF1/KRT86/PLA2G10/ITGA3/GLI2/ELOVL1/ITGA6/ITGB6/NSDHL/NME2/POU2F3/TMEM79/SPRR2F/DNASE1L2/LSR/IL18/ALOXE3/ADAMTS2/KRT81/FERMT1/FST/GJB3/KRT78/DHCR24/KLF4/INHBA/WNT10A/CNFN/COL1A1/PPL/EXPH5/IVL/TNF/EPHA2/SOX21/HPSE/OVOL2/ZBED2/MSX2/ABCA12/TP63/IL1A/ANXA1/FOXQ1/GRHL1/AQP3/SLC2A10/COL5A3/KRT6C/ITGB4/GRHL3/SPRR2E/FA2H/TGM1/CYSRT1/CSTA/KLK5/EDA…
GO:0009913	epidermal cell differentiation	242	-0.550318	-2.25639	1e-10	7.71426e-08	6.43647e-08	1759	tags=24%, list=9%, signal=22%	SAV1/EREG/ADAM9/KAZN/CDH3/LCE3D/CYP27B1/KDF1/KRT86/NME2/POU2F3/TMEM79/SPRR2F/DNASE1L2/KRT81/KRT78/KLF4/CNFN/MAFF/PPL/HES5/EXPH5/IVL/EPHA2/OVOL2/ZBED2/MSX2/ABCA12/TP63/IL1A/ANXA1/GRHL1/AQP3/KRT6C/SPRR2E/FA2H/TGM1/CSTA/KLK5/SPINK5/FOXC1/SFN/SULT2B1/SPRR2D/KRT14/KRT17/KRT80/SCEL/KRT4/KRT5/KRT7/S100A7/KRT6B/KRT16/SPRR1A/SPRR3/KRT6A/SPRR1B
GO:0006936	muscle contraction	338	0.568008	2.15577	1e-10	7.71426e-08	6.43647e-08	2493	tags=32%, list=13%, signal=29%	DES/MYH11/SYNM/CNN1/LMOD1/PPP1R12B/TACR2/MYLK/PLN/MYOCD/KCNH2/MYL9/ATP1A2/SMPX/TPM2/SMTN/ACTA2/CALD1/CHRM2/RGS2/DMD/CHRNA3/GNAO1/CHGA/KCNJ3/FLNA/KCNMA1/CACNA1H/SGCA/EDN3/CASQ2/ATP2B4/TMOD1/TNNC2/ANK2/APBB1/DTNA/GATA4/SCN7A/TPM1/CASQ1/CAV1/PDE5A/CACNA1C/ABCC9/DMPK/SGCD/EDNRB/GUCY1A1/ACE2/CTNNA3/CRYAB/EDN1/NPNT/HTR1D/F2R/KIT/CACNA2D1/TBX3/GJC1/SLMAP/SSPN/ABAT/PRKG1/KCNA1/SLC6A8/ANXA6/KCNA5/CACNB2/S…
GO:0003012	muscle system process	421	0.55171	2.12705	1e-10	7.71426e-08	6.43647e-08	2493	tags=30%, list=13%, signal=27%	DES/MYH11/SYNM/CNN1/AGT/LMOD1/PPP1R12B/TACR2/MYLK/PLN/MYOCD/HAND2/KCNH2/MYL9/ATP1A2/SMPX/TPM2/SMTN/ACTA2/CALD1/CHRM2/RGS2/DMD/PI16/CHRNA3/GNAO1/CHGA/KCNJ3/FLNA/KCNMA1/CACNA1H/SGCA/EDN3/CASQ2/ATP2B4/TMOD1/TNNC2/ANK2/APBB1/DTNA/GATA4/SCN7A/TPM1/CASQ1/IGFBP5/CAV1/PDE5A/AKAP6/CACNA1C/ABCC9/DMPK/SGCD/EDNRB/PDE9A/GUCY1A1/ACE2/CTNNA3/CAMK2G/MYOC/CRYAB/EDN1/NPNT/HTR1D/F2R/KIT/FBXO32/CACNA2D1/TBX3/GJC1/SL…
GO:0008544	epidermis development	380	-0.472978	-2.05074	1e-10	7.71426e-08	6.43647e-08	2642	tags=30%, list=14%, signal=27%	CERS3/FOXE1/TRIM16/GRHL2/SOX9/CYP26B1/JAG2/LCE3E/FZD6/HLA-DRB1/AGPAT2/FGF20/TPRN/BCR/ALOX15B/GJB5/MAP2K1/ALOX12/DKK1/TGM5/ALOX12B/ANKRD24/SAV1/EREG/ADAM9/TRADD/KAZN/CDH3/LCE3D/CYP27B1/SPINT1/FGFR2/KDF1/BNC1/KRT86/PLA2G10/GLI2/ELOVL1/KLK14/NSDHL/CRABP2/NME2/POU2F3/TMEM79/CST6/NAB1/SPRR2F/DNASE1L2/LSR/IL18/ALOXE3/LAMA3/STS/KRT81/FERMT1/FST/KRTDAP/KRT78/LAMB3/KLF4/INHBA/COL7A1/WNT10A/CNFN/MAFF/PPL/H…
GO:0008015	blood circulation	497	0.519686	2.01594	1e-10	7.71426e-08	6.43647e-08	2481	tags=32%, list=13%, signal=28%	DES/CPS1/AGT/HSPB7/TACR2/PLN/NOS2/CYP4F2/KCNH2/ATP1A2/CNR1/TAC3/CPA3/KCNMB1/ACTA2/CHRM2/RGS2/DMD/CARTPT/THRB/BVES/ELN/CHGA/KCNJ3/FLNA/KCNMA1/POPDC2/CACNA1H/EDN3/FERMT2/AGTR1/CASQ2/CELF2/ATP2B4/ANK2/FGB/ITGA1/SLC8A2/GATA4/NOX1/TPM1/PCSK5/SOD3/CAV1/PDE3A/PDE5A/ACTC1/CACNA1C/ABCC9/DMPK/SGCD/EDNRB/GUCY1A1/CTSG/FGA/NPY/ACE2/CTNNA3/EDN1/PTGS1/ATP1B2/GUCY1B1/HTR1D/F2R/ISL1/FGG/WNK4/SLC1A1/CACNA2D1/ADD3/…
GO:0006869	lipid transport	428	0.494529	1.90984	1.10572e-10	7.71426e-08	6.43647e-08	1916	tags=20%, list=10%, signal=19%	FABP1/MTTP/RBP2/FABP2/APOA4/APOA1/APOB/APOD/PLA2G12B/APOC3/AGT/SLC51B/RBP4/CEL/NOS2/PLA2G2A/CYP4F2/CIDEC/APOA2/PRAP1/CES1/CLU/ABCG2/CFTR/SLCO2A1/SOAT2/NPC1L1/AGTR1/ABCC2/LIPC/PLTP/SLCO2B1/FABP3/ABCB1/CAV1/NR0B2/GLTPD2/GAL/ABCA8/APOH/OSBPL1A/PLIN2/ANO9/EDN1/ATP8B2/WNK4/LRP1/FABP4/C1QTNF1/SLC25A20/ABCG5/DAB2/AKR1C1/ATP8A1/APOM/PLA2G2D/PTCH1/RBP5/POMC/ABCG8/ATP9A/ITGB3/SLC10A5/PLSCR4/DENND5B/CROT/AN…
GO:0042692	muscle cell differentiation	390	0.497151	1.90799	8.00932e-10	5.02905e-07	4.19604e-07	3025	tags=33%, list=16%, signal=28%	MYH11/FLNC/SMYD1/LMOD1/PGM5/RBPMS2/MYOCD/ASB2/MYL9/LDB3/RGS2/DMD/PI16/CEACAM5/SPEG/CFL2/FGF10/FOXF1/BVES/GREM1/POPDC2/CACNA1H/RBM24/CSRP1/TMOD1/ANK2/PDGFRA/GATA4/TPM1/NID1/ZEB1/FZD7/CASQ1/IGFBP5/JAM2/ALPK3/AKAP6/ACTC1/DMPK/CNTNAP1/SGCD/LAMC1/EDNRB/XK/MYORG/ACTN2/EDN1/NPNT/KIT/ISL1/TBX3/IGF2/RAMP2/SYPL2/PLEKHO1/NFATC2/PRKG1/SYNE1/EFNB2/MYEF2/FHOD3/SLC8A1/NKX2-5/CDON/ACTN1/MEF2C/SORBS2/LAMB1/GATA6/…
GO:1903522	regulation of blood circulation	247	0.544459	2.01234	8.99172e-10	5.03938e-07	4.20466e-07	2538	tags=32%, list=13%, signal=28%	DES/AGT/HSPB7/PLN/KCNH2/ATP1A2/CHRM2/RGS2/DMD/THRB/BVES/CHGA/KCNJ3/FLNA/POPDC2/CACNA1H/EDN3/AGTR1/CASQ2/CELF2/ATP2B4/ANK2/FGB/SLC8A2/GATA4/TPM1/CAV1/PDE5A/CACNA1C/ABCC9/DMPK/EDNRB/FGA/ACE2/CTNNA3/EDN1/ATP1B2/F2R/ISL1/FGG/SLC1A1/CACNA2D1/ADD3/CYP2J2/GJC1/KCNA5/CACNB2/SLC8A1/THRA/PKP2/NKX2-5/RYR2/SCN4B/CLIC2/GJA1/TGFB2/MEF2A/P2RX1/EPAS1/SNTA1/PIK3CG/ADRA1D/BIN1/KCNJ8/TRPC1/CALM1/CALM2/SCN2B/GLP1R/A…
GO:0010876	lipid localization	474	0.469565	1.81753	9.63092e-10	5.03938e-07	4.20466e-07	1916	tags=20%, list=10%, signal=18%	FABP1/MTTP/RBP2/FABP2/APOA4/APOA1/APOB/APOD/PLA2G12B/APOC3/AGT/SLC51B/RBP4/CEL/NOS2/PLA2G2A/CYP4F2/CIDEC/APOA2/PRAP1/CES1/CLU/ABCG2/CFTR/SLCO2A1/SOAT2/NPC1L1/AGTR1/ABCC2/LIPC/DGAT1/PLTP/SLCO2B1/FABP3/ABCB1/CAV1/NR0B2/GLTPD2/GAL/ABCA8/APOH/OSBPL1A/PLIN2/ANO9/EDN1/ATP8B2/ACACB/WNK4/LRP1/FABP4/C1QTNF1/SLC25A20/ABCG5/DAB2/C3/AKR1C1/STAT5B/ATP8A1/APOM/PLA2G2D/PTCH1/RBP5/POMC/ABCG8/ATP9A/LPL/ITGB3/SLC1…
GO:0055092	sterol homeostasis	86	0.702172	2.29846	1.42941e-09	6.90404e-07	5.76046e-07	1979	tags=35%, list=10%, signal=31%	MTTP/APOA4/APOA1/APOB/MALRD1/PLA2G12B/APOC3/APOA2/CES1/EPHX2/SOAT2/NPC1L1/HNF4A/NR5A2/NR1H4/LIPC/FABP3/CAV1/MALL/FABP4/ABCG5/AKR1C1/APOM/ABCG8/LPL/MYLIP/NR1H3/LIMA1/CYP39A1/LIPG
GO:0006261	DNA-templated DNA replication	161	-0.53101	-2.07994	1.62262e-09	7.27744e-07	6.072e-07	5470	tags=60%, list=29%, signal=43%	DNA2/TWNK/ATR/BAZ1A/POLN/ZMPSTE24/SLFN11/RRM1/POLE/SMARCAL1/MCMBP/ATAD5/CIZ1/MCM9/CDC34/ZRANB3/GINS1/DBF4B/WRN/FANCM/WDR18/RFC5/BLM/RECQL4/BRCA1/GEN1/MCM8/TIMELESS/MCM4/MCM7/ORC5/BCL6/FBXO5/ORC1/POLD3/MMS22L/CHTF8/MCM5/E2F8/RAD50/HELB/POLG/POLA2/TRAIP/PNKP/ORC6/LRWD1/BRCA2/RECQL5/RTEL1/DBF4/POLE3/POLQ/RRM2B/TIPIN/BARD1/ZNF365/CDK2AP1/EME1/ALYREF/RFC4/CDC7/EME2/ETAA1/MCM10/CENPS/PCNA/POLD1/FEN1/PO…
GO:0042632	cholesterol homeostasis	85	0.704624	2.29727	1.86424e-09	7.80372e-07	6.51111e-07	1979	tags=35%, list=10%, signal=32%	MTTP/APOA4/APOA1/APOB/MALRD1/PLA2G12B/APOC3/APOA2/CES1/EPHX2/SOAT2/NPC1L1/HNF4A/NR5A2/NR1H4/LIPC/FABP3/CAV1/MALL/FABP4/ABCG5/AKR1C1/APOM/ABCG8/LPL/MYLIP/NR1H3/LIMA1/CYP39A1/LIPG
GO:0090257	regulation of muscle system process	224	0.549053	2.00979	2.86588e-09	1.12468e-06	9.38387e-07	2059	tags=28%, list=11%, signal=25%	CNN1/AGT/PPP1R12B/TACR2/PLN/MYOCD/HAND2/MYL9/ATP1A2/CHRM2/RGS2/DMD/PI16/CHRNA3/CHGA/SGCA/CASQ2/ATP2B4/TNNC2/ANK2/GATA4/TPM1/CASQ1/IGFBP5/CAV1/PDE5A/AKAP6/CACNA1C/DMPK/PDE9A/GUCY1A1/ACE2/CTNNA3/CAMK2G/EDN1/NPNT/F2R/KIT/FBXO32/ABAT/PRKG1/KCNA1/ANXA6/SLC8A1/PKP2/NKX2-5/RYR2/ROCK2/SRF/CLIC2/PLCE1/MEF2A/P2RX1/IL6ST/PIK3CG/TNNC1/BIN1/FOXO3/CALM1/CALM2/IGF1/ROCK1/PPARA
GO:0008016	regulation of heart contraction	198	0.566853	2.0438	3.50259e-09	1.21339e-06	1.01241e-06	2035	tags=31%, list=11%, signal=28%	DES/AGT/HSPB7/PLN/KCNH2/ATP1A2/CHRM2/RGS2/DMD/THRB/BVES/CHGA/KCNJ3/FLNA/POPDC2/CACNA1H/EDN3/CASQ2/CELF2/ATP2B4/ANK2/SLC8A2/GATA4/TPM1/CAV1/PDE5A/CACNA1C/ABCC9/DMPK/EDNRB/ACE2/CTNNA3/EDN1/ATP1B2/ISL1/SLC1A1/CACNA2D1/CYP2J2/GJC1/KCNA5/CACNB2/SLC8A1/THRA/PKP2/NKX2-5/RYR2/SCN4B/CLIC2/GJA1/TGFB2/MEF2A/EPAS1/SNTA1/PIK3CG/BIN1/KCNJ8/TRPC1/CALM1/CALM2/SCN2B/GLP1R
GO:0060047	heart contraction	232	0.547449	2.00991	3.86492e-09	1.21339e-06	1.01241e-06	2276	tags=31%, list=12%, signal=27%	DES/AGT/HSPB7/PLN/KCNH2/ATP1A2/CHRM2/RGS2/DMD/THRB/BVES/CHGA/KCNJ3/FLNA/POPDC2/CACNA1H/EDN3/CASQ2/CELF2/ATP2B4/ANK2/SLC8A2/GATA4/TPM1/CAV1/PDE5A/ACTC1/CACNA1C/ABCC9/DMPK/SGCD/EDNRB/ACE2/CTNNA3/EDN1/ATP1B2/ISL1/SLC1A1/CACNA2D1/CYP2J2/GJC1/KCNA5/CACNB2/SLC8A1/THRA/PKP2/NKX2-5/RYR2/SCN4B/GATA6/CLIC2/CXCR4/GJA1/TGFB2/MEF2A/EPAS1/SNTA1/PIK3CG/TNNC1/BIN1/EXT1/KCNJ8/TRPC1/CALM1/CALM2/SCN2B/GLP1R/GSN/EDN…
GO:0003015	heart process	243	0.541476	2.00201	3.69614e-09	1.21339e-06	1.01241e-06	2293	tags=30%, list=12%, signal=27%	DES/AGT/HSPB7/PLN/KCNH2/ATP1A2/CHRM2/RGS2/DMD/THRB/BVES/CHGA/KCNJ3/FLNA/POPDC2/CACNA1H/EDN3/CASQ2/CELF2/ATP2B4/ANK2/SLC8A2/GATA4/TPM1/CAV1/PDE5A/ACTC1/CACNA1C/ABCC9/DMPK/SGCD/EDNRB/ACE2/CTNNA3/EDN1/ATP1B2/ISL1/SLC1A1/CACNA2D1/CYP2J2/GJC1/KCNA5/CACNB2/SLC8A1/RAMP3/THRA/PKP2/NKX2-5/RYR2/SCN4B/GATA6/CLIC2/CXCR4/WWTR1/GJA1/TGFB2/MEF2A/EPAS1/SNTA1/PIK3CG/TNNC1/BIN1/EXT1/KCNJ8/TRPC1/CALM1/CALM2/SCN2B/G…
GO:0015850	organic hydroxy compound transport	288	0.515969	1.92501	3.54943e-09	1.21339e-06	1.01241e-06	2002	tags=25%, list=11%, signal=23%	MTTP/APOA4/APOA1/APOB/APOC3/AGT/SLC51B/RBP4/CEL/APOA2/CES1/CNR1/CLU/CFTR/CARTPT/SOAT2/PRKCB/VIP/NPC1L1/CHGA/SLC5A1/AGTR1/ABCC2/SLC22A3/LIPC/PLTP/CAV1/NR0B2/SLC29A4/GAL/ABCA8/MAOB/OSBPL1A/SLC19A3/WNK4/SYT11/LRP1/C1QTNF1/CXCL12/ABCG5/DAB2/AKR1C1/ABAT/EMB/APOM/AQP1/SYT1/PTCH1/POMC/ABCG8/KCNB1/ITGB3/SLC10A5/AQP10/CD36/ENPP7/SLC51A/P2RX1/SELENOM/NR1H3/PTPN11/SLC16A1/AQP11/SLC18A3/EGF/LIMA1/ATP8B1/ABCC…
GO:0051146	striated muscle cell differentiation	288	0.510513	1.90466	8.11227e-09	2.42557e-06	2.0238e-06	2840	tags=33%, list=15%, signal=28%	MYH11/FLNC/SMYD1/LMOD1/PGM5/MYOCD/ASB2/MYL9/LDB3/RGS2/PI16/CEACAM5/CFL2/BVES/GREM1/POPDC2/CACNA1H/RBM24/CSRP1/TMOD1/PDGFRA/GATA4/TPM1/FZD7/CASQ1/IGFBP5/JAM2/ALPK3/AKAP6/ACTC1/DMPK/CNTNAP1/SGCD/XK/MYORG/ACTN2/EDN1/ISL1/TBX3/IGF2/PLEKHO1/NFATC2/PRKG1/SYNE1/EFNB2/MYEF2/FHOD3/SLC8A1/NKX2-5/CDON/MEF2C/SORBS2/GATA6/BHLHE41/SRF/NEO1/SORT1/MEF2A/RARA/ADGRB3/ACTA1/HDAC5/CD53/BMPR1A/SGCB/KCNJ8/MAPK14/IGF1/…
GO:0050892	intestinal absorption	41	0.797219	2.25074	1.07754e-08	2.95198e-06	2.46302e-06	1452	tags=46%, list=8%, signal=43%	FABP1/FABP2/APOA4/APOA1/MOGAT2/CEL/APOA2/PRAP1/VIL1/SOAT2/NPC1L1/SLC5A1/GCNT3/ABCG5/AKR1C1/VDR/ABCG8/CD36/ENPP7
GO:0009410	response to xenobiotic stimulus	420	0.474933	1.83128	1.08131e-08	2.95198e-06	2.46302e-06	2448	tags=27%, list=13%, signal=24%	OTC/HMGCS2/CYP2B6/DPEP1/GSTA1/NAT2/CPS1/NR1I2/GSTA2/SULT2A1/NOS2/CYP3A4/CYP4F2/KCNH2/APOA2/SFRP1/CES2/C1orf115/PRKCB/ABCC6/SST/UGT2B17/HNF4A/VAV3/PRKAA2/ABCC2/SLC28A2/AADAC/CYP2W1/GATA4/SLCO2B1/SULT1C4/ABCB1/PDE3A/FMO5/GIP/GAL/ABCC9/SOX10/MAP1B/MAOB/GSTM3/PLIN2/SULT1B1/BCHE/EDN1/UGT2B7/ACACB/WNK4/SLC1A1/SEMA3C/ADD3/CYP2J2/PPP1R12A/KCNK3/SLC29A1/CYP4F12/ABCG5/GSTM4/AKR1C1/CYP1B1/ABAT/NFATC2/GSTA4/…
GO:0055088	lipid homeostasis	158	0.593779	2.08308	2.03071e-08	5.31286e-06	4.43284e-06	1979	tags=26%, list=10%, signal=23%	MTTP/APOA4/APOA1/APOB/MALRD1/PLA2G12B/APOC3/APOA2/ACOX2/CES1/CEBPA/TM6SF2/EPHX2/SOAT2/NPC1L1/HNF4A/NR5A2/NR1H4/PRKAA2/LIPC/DGAT1/FABP3/CAV1/MLXIPL/GIP/MALL/FABP4/ABCG5/AKR1C1/SLC25A27/APOM/ABCG8/LPL/ENPP7/MYLIP/RTN4/NR1H3/RBP1/LIMA1/CYP39A1/LIPG
GO:0034368	protein-lipid complex remodeling	33	0.823053	2.23107	2.5534e-08	6.16647e-06	5.14506e-06	491	tags=39%, list=3%, signal=38%	MTTP/APOA4/APOA1/APOB/APOC3/AGT/PLA2G2A/APOA2/AGTR1/NR1H4/LIPC/PLTP/PCSK5
GO:0034369	plasma lipoprotein particle remodeling	33	0.823053	2.23107	2.5534e-08	6.16647e-06	5.14506e-06	491	tags=39%, list=3%, signal=38%	MTTP/APOA4/APOA1/APOB/APOC3/AGT/PLA2G2A/APOA2/AGTR1/NR1H4/LIPC/PLTP/PCSK5
GO:0071827	plasma lipoprotein particle organization	48	0.760261	2.22672	4.2603e-08	9.90757e-06	8.26648e-06	1285	tags=40%, list=7%, signal=37%	MTTP/APOA4/APOA1/APOB/APOC3/AGT/PLA2G2A/APOA2/SOAT2/AGTR1/NR1H4/LIPC/DGAT1/PLTP/PCSK5/PLAGL2/PRKACB/APOM/LPL
GO:0034367	protein-containing complex remodeling	35	0.819067	2.22943	7.46772e-08	1.67464e-05	1.39725e-05	491	tags=37%, list=3%, signal=36%	MTTP/APOA4/APOA1/APOB/APOC3/AGT/PLA2G2A/APOA2/AGTR1/NR1H4/LIPC/PLTP/PCSK5
GO:0006939	smooth muscle contraction	105	0.635856	2.12403	1.17414e-07	2.54221e-05	2.12111e-05	2262	tags=36%, list=12%, signal=32%	MYH11/CNN1/TACR2/MYLK/MYOCD/ATP1A2/SMTN/ACTA2/CHRM2/RGS2/CHRNA3/KCNMA1/EDN3/ATP2B4/APBB1/CAV1/EDNRB/GUCY1A1/EDN1/NPNT/HTR1D/F2R/KIT/TBX3/ABAT/PRKG1/SLC8A1/ROCK2/SRF/PLCE1/NMUR1/P2RX1/PTGER3/ROCK1/P2RX2/PIK3C2A/EDNRA/ADRA2A
GO:0016042	lipid catabolic process	330	0.47483	1.80166	1.86007e-07	3.89313e-05	3.24827e-05	3413	tags=32%, list=18%, signal=27%	FABP1/APOA4/APOB/DPEP1/PLA2G12B/CPS1/APOC3/PCK1/CEL/SULT2A1/PLA2G2A/CYP3A4/CYP4F2/CIDEC/APOA2/ACOX2/CES1/CNR1/ADTRP/CYP27A1/AADAC/CYP2W1/LIPC/AKR1B10/SULT1E1/AKR1C3/ACAA2/GALC/ACACB/ENPP2/PLCB4/LCT/CYP4F12/CYP1B1/HPGD/THRA/SCT/PLCB1/PLA2G2D/HSD17B11/LPL/PCK2/ACADS/CROT/PLCE1/ENPP7/PLA2G4F/HSD17B6/AOAH/BDH2/CPT1A/HCAR1/PLCD4/PLCG2/PLA2G4C/PIK3CG/HADH/IRS1/HADHA/CYP39A1/LIPG/ECHDC2/SORL1/PDE3B/PLA2…
GO:0071825	protein-lipid complex organization	51	0.744435	2.21262	2.13027e-07	4.09685e-05	3.41825e-05	1285	tags=37%, list=7%, signal=35%	MTTP/APOA4/APOA1/APOB/APOC3/AGT/PLA2G2A/APOA2/SOAT2/AGTR1/NR1H4/LIPC/DGAT1/PLTP/PCSK5/PLAGL2/PRKACB/APOM/LPL
GO:0003018	vascular process in circulatory system	263	0.500543	1.85326	2.15315e-07	4.09685e-05	3.41825e-05	2458	tags=35%, list=13%, signal=31%	CPS1/AGT/TACR2/ATP1A2/SLC2A4/ABCG2/KCNMB1/ACTA2/RGS2/SLC6A20/KCNMA1/SLC5A1/EDN3/FERMT2/AGTR1/ABCC2/SLC28A2/ATP2B4/SLC22A3/FGB/SLC38A1/ITGA1/SLC8A2/SLCO2B1/ABCB1/SOD3/CAV1/PDE3A/SLC29A4/ABCC9/SLC7A2/EDNRB/GUCY1A1/LRP3/FGA/ACE2/EDN1/ATP1B2/HTR1D/F2R/FGG/SLC1A1/ADD3/LRP1/ANGPT1/AKAP12/SLC29A1/RAMP2/TEK/ATP8A1/PRKG1/KCNA5/PDE2A/SLC8A1/SLC7A8/NPPC/SLIT2/ROCK2/CLDN5/CD36/PTP4A3/SLC16A2/P2RX1/NTS/SNTA1/…
GO:0060537	muscle tissue development	408	0.451883	1.73841	2.12765e-07	4.09685e-05	3.41825e-05	3048	tags=33%, list=16%, signal=28%	MYH11/IHH/SMYD1/PGM5/RBP4/MYLK/PLN/MYOCD/ASB2/JPH2/SVIL/RGS2/DMD/PI16/CFL2/BVES/ELN/GREM1/POPDC2/RBM24/CSRP1/PDGFRA/GATA4/TPM1/FZD7/CASQ1/IGFBP5/ALPK3/CAV1/AKAP6/HLF/ACTC1/MYOM1/CNTNAP1/SGCD/PAX5/XK/MYORG/ACTN2/EDN1/TNN/ISL1/SEMA3C/EPHB1/MEOX2/TBX3/IGF2/S1PR1/GJC1/EOMES/HOXD10/PRKG1/SYNE1/EFNB2/HEG1/FHOD3/SLC8A1/FGF2/PKP2/NKX2-5/CDON/MEF2C/PTCH1/SORBS2/TGFBR3/BTG2/RYR2/TCF21/GATA6/SRF/PKD2/GJA1/T…
GO:0071466	cellular response to xenobiotic stimulus	191	0.538059	1.93024	2.79901e-07	5.16912e-05	4.3129e-05	1588	tags=25%, list=8%, signal=23%	CYP2B6/DPEP1/GSTA1/NAT2/NR1I2/GSTA2/SULT2A1/NOS2/CYP3A4/CYP4F2/KCNH2/CES2/UGT2B17/HNF4A/PRKAA2/ABCC2/SLC28A2/AADAC/CYP2W1/SLCO2B1/SULT1C4/ABCB1/FMO5/SOX10/GSTM3/SULT1B1/BCHE/EDN1/UGT2B7/WNK4/CYP2J2/PPP1R12A/SLC29A1/CYP4F12/GSTM4/AKR1C1/CYP1B1/GSTA4/MEF2C/CYP2U1/SULT1A2/AOX1/ITGB3/CXCR4/PRNP/CMBL/TPMT
GO:0006641	triglyceride metabolic process	99	0.621004	2.0728	3.07809e-07	5.5221e-05	4.60742e-05	2050	tags=30%, list=11%, signal=27%	MTTP/APOA4/APOB/CPS1/APOC3/MOGAT3/PCK1/MOGAT2/CIDEC/APOA2/TNXB/RGN/AADAC/LIPC/APOBEC1/DGAT1/CAV1/APOH/C3/NKX2-3/LPL/PCK2/CPT1A/NR1H3/PTPN11/PIK3CG/LIPG/SORL1/AGMO/MGLL
GO:0006260	DNA replication	277	-0.415619	-1.73901	3.57627e-07	6.23761e-05	5.20441e-05	5470	tags=47%, list=29%, signal=34%	DNA2/TWNK/ATR/POLL/BAZ1A/POLN/ZMPSTE24/SLFN11/RRM1/POLE/SMARCAL1/MCMBP/ATAD5/CIZ1/MCM9/SLX4/CDC34/INO80C/ZRANB3/GINS1/DBF4B/WRN/FANCM/RUVBL1/TNFAIP1/INO80E/WDR18/RFC5/BLM/RECQL4/RNASEH2A/NPM2/BRCA1/GEN1/MCM8/TIMELESS/MCM4/MCM7/ORC5/BCL6/NT5M/FBXO5/ORC1/ESCO2/INO80B/POLD3/MMS22L/CHTF8/MCM5/E2F8/RAD50/HELB/POLG/POLA2/TRAIP/TFPT/PNKP/ORC6/LRWD1/BRCA2/RECQL5/NFIC/RMI1/RTEL1/DBF4/POLE3/POLQ/RRM2B/RPA3…
GO:0055001	muscle cell development	186	0.535534	1.91524	5.32907e-07	8.80558e-05	7.34703e-05	2524	tags=31%, list=13%, signal=27%	MYH11/FLNC/LMOD1/PGM5/ASB2/MYL9/LDB3/RGS2/DMD/PI16/CFL2/BVES/CSRP1/TMOD1/ANK2/PDGFRA/GATA4/TPM1/CASQ1/ALPK3/AKAP6/ACTC1/CNTNAP1/SGCD/XK/MYORG/ACTN2/EDN1/ISL1/TBX3/RAMP2/SYPL2/NFATC2/PRKG1/FHOD3/SLC8A1/NKX2-5/ACTN1/SORBS2/SRF/MEF2A/ACTA1/BMPR1A/BIN1/SGCB/IGF1/BCL2/PPARA/SKI/P2RX2/OBSL1/EDNRA/LARGE1/PPP3CB/EFEMP2/NFATC4/ITGB1/SMO
GO:0031032	actomyosin structure organization	202	0.522453	1.88888	5.22455e-07	8.80558e-05	7.34703e-05	3155	tags=34%, list=17%, signal=28%	MYH11/APOA1/CNN1/FLNC/LMOD1/PGM5/SORBS1/MYL9/SFRP1/LDB3/CFL2/ELN/FERMT2/CSRP1/EPB41L2/TMOD1/PDGFRA/TPM1/CASQ1/PHLDB2/ACTC1/DLC1/MYOC/ACTN2/EDN1/S1PR1/FAM171A1/WNT11/CNN3/PIK3R1/FHOD3/NKX2-5/CCN2/ROCK2/ARHGEF10L/SRF/ARRB1/PTK2B/PFN2/ARHGAP6/MEF2A/TGFBR1/ZYX/CDC42BPA/ACTA1/MYH10/ROCK1/EPB41L3/ABL1/OBSL1/LPAR1/PAK1/ARHGAP28/CGNL1/EVL/ITGB1/ACTL8/TNNT3/PRKD1/CORO2B/ARHGEF15/CSRP2/MYO18B/WASF2/SERPINF…
GO:0019932	second-messenger-mediated signaling	305	0.476797	1.79179	5.65023e-07	9.07728e-05	7.57372e-05	2586	tags=31%, list=14%, signal=27%	CHP2/AGT/PLN/NOS2/ATP1A2/IRAG1/DMD/CAP2/RGN/SELP/NR5A2/AGTR1/CASQ2/TMEM100/ATP2B4/ANK2/PDGFRA/SLC8A2/RCAN2/CASQ1/PDE3A/PDE5A/AKAP6/GIP/CACNA1C/GAL/DMPK/SGCD/EDNRB/GUCY1A1/PDE7B/EDN1/GUCY1B1/CD22/CCR7/PTPRC/NFATC2/PRKG1/PDE2A/SLC8A1/SCT/AQP1/POMC/NPPC/RYR2/SPINK1/CXCR3/NCALD/CLIC2/CXCR4/PDX1/NDNF/RASD2/SCTR/PLCE1/CD36/CCR4/ADCYAP1/PRNP/CD3E/NMUR1/THBS1/PLCG2/ADCY2/PTGDR2/KCNJ8/ITPR1/LRRK2/ZAP70/CA…
GO:1902074	response to salt	363	0.453967	1.73398	5.78263e-07	9.07728e-05	7.57372e-05	2586	tags=28%, list=14%, signal=24%	MTTP/CHP2/HMGCS2/DPEP1/SLC13A2/CNR1/CEBPA/KCNMB1/CHRM2/CHRNA3/BCL11A/PRKCB/AOC1/KCNMA1/ABCC6/CACNA1H/CASQ2/PRKAA2/ATP2B4/FGB/PPP1R1B/ASPN/CAV1/PKLR/NPTX1/ABCC9/RASGRP2/EDNRB/AKR1C3/CIB2/FGA/ITPKB/AMIGO1/EDN1/FGG/SLC1A1/SYT11/TUBA1A/FABP4/CACNG4/F7/DAB2/ABAT/NFATC2/PENK/ANKH/CLIC4/MEF2C/SYT1/PLCB1/PTCH1/RYR2/KCNB1/ROCK2/PDX1/CD36/ADD1/PTK2B/PKD2/THBS1/MEF2A/ALOX15/P2RX1/DNMT3A/GNA11/PLCG2/FOSB/TXN…
GO:0007178	transmembrane receptor protein serine/threonine kinase signaling pathway	362	0.456279	1.74302	6.20697e-07	9.50575e-05	7.93122e-05	3358	tags=35%, list=18%, signal=29%	SLC39A5/CHRDL2/RBPMS2/MYOCD/GREM2/SFRP1/GPC3/RGMA/CHRDL1/ONECUT2/TNXB/FGF10/GREM1/HNF4A/FERMT2/TMEM100/LTBP1/GATA4/RBPMS/ZNF703/ASPN/ZEB1/AFP/LTBP4/CILP/PEG10/PBLD/TGFB1I1/SOSTDC1/NPNT/SMAD9/LRP1/HOXA13/FSTL1/ZNF423/EMILIN1/DAB2/TF/HPGD/CDKN1C/TGFBR3/RGMB/GPR155/SKIL/GATA6/FMOD/NEO1/LDLRAD4/NFIA/CLDN5/WWTR1/BMPER/TGFB2/DUSP22/LTBP3/THBS1/CITED2/TGFBR1/SCX/SFRP4/ACVR1B/ITGA8/SPART/GDF11/ACVRL1/ZYX…
GO:0070252	actin-mediated cell contraction	100	0.616596	2.05713	6.88143e-07	0.000102877	8.58368e-05	2160	tags=34%, list=11%, signal=30%	PLN/KCNH2/ATP1A2/VIL1/ACTA2/KCNJ3/FLNA/ANK2/GATA4/TPM1/CAV1/ACTC1/CACNA1C/ABCC9/SGCD/CTNNA3/CACNA2D1/PARVA/EPDR1/GJC1/KCNA5/CACNB2/PKP2/RYR2/SCN4B/GJA1/SNTA1/MYL6/TNNC1/BIN1/KCNJ8/ROCK1/SCN2B/GSN
GO:0065004	protein-DNA complex assembly	233	-0.426085	-1.74135	7.86632e-07	0.000114867	9.58401e-05	4039	tags=33%, list=21%, signal=27%	SMYD3/H1-4/H4C1/TAF10/MED17/RAD51C/MED25/H4C13/SPTY2D1/H3C6/HEY2/H2BC10/H2BC8/H3C1/HAT1/MED8/H4C3/H4C12/TAF5/ITGB3BP/CENPF/H2BC6/H4C6/BRF2/BRF1/H2AX/CENPP/H4C8/MED26/H1-3/POLE3/SOX9/MED31/H1-5/H4C11/CENPE/DMC1/H3C3/DLGAP5/MED9/CENPN/H2BC14/H4C2/CENPI/GMNN/H4C5/CENPH/CENPO/OIP5/SETSIP/RAD51/HJURP/CHAF1B/H4C4/MED27/H3C2/CHAF1A/MCM2/CENPK/H2BC11/CDC45/H2BC13/H3C11/CENPA/H3C7/H2BC15/H2BC7/CENPX/DNAJC…
GO:0031589	cell-substrate adhesion	349	0.462982	1.76576	8.51236e-07	0.000121475	0.000101354	1720	tags=25%, list=9%, signal=23%	CCL25/APOA1/APOD/OLFM4/SORBS1/SFRP1/ABI3BP/FREM1/ITGA7/FBLN1/ITGA9/ONECUT2/TNXB/FOXF1/BVES/GREM1/FLNA/L1CAM/VTN/FERMT2/LIMS2/ST6GAL1/FGB/CEACAM6/ITGA1/NID1/FZD7/EPHA3/PHLDB2/JAM3/FAM107A/CCL21/LAMC1/DLC1/CCDC80/FGA/FBLN5/MADCAM1/MYOC/ACTN2/NPNT/ATP1B2/TNN/TLN1/FGG/ITGA5/STON1/PARVA/EPHB1/CCR7/ANGPT1/EMILIN1/EPDR1/DAB2/TEK/VWF/PIK3R1/KANK1/MERTK/PKP2/ACTN1/VCL/COL17A1/CCN2/CORO1C/LAMB1/ROCK2/ITGB3…
GO:0044242	cellular lipid catabolic process	219	0.508969	1.85857	1.00301e-06	0.000139953	0.000116771	3328	tags=32%, list=18%, signal=27%	FABP1/APOA4/APOB/CPS1/APOC3/PCK1/CEL/CYP4F2/APOA2/ACOX2/CNR1/ADTRP/AADAC/CYP2W1/LIPC/AKR1B10/AKR1C3/ACAA2/GALC/ACACB/ENPP2/LCT/CYP4F12/CYP1B1/PLCB1/LPL/PCK2/ACADS/CROT/ENPP7/PLA2G4F/BDH2/CPT1A/PLCG2/PLA2G4C/PIK3CG/HADH/IRS1/HADHA/LIPG/ECHDC2/SORL1/MGLL/PPARA/SMPD1/ECHDC1/PLCG1/BCO1/LIPE/NEU4/PLBD1/CYP4F3/PNPLA1/HSD17B4/GPCPD1/GBA2/HADHB/SCARB1/IRS2/PLA2G4A/MGST2/PCCA/ACOX1/SMPDL3B/ETFDH/LONP2/ABC…
GO:0097006	regulation of plasma lipoprotein particle levels	74	0.659184	2.10859	1.10119e-06	0.000150312	0.000125414	1473	tags=28%, list=8%, signal=26%	MTTP/APOA4/APOA1/APOB/APOC3/AGT/PLA2G2A/APOA2/SOAT2/AGTR1/NR1H4/LIPC/DGAT1/PLTP/PCSK5/PLAGL2/PRKACB/APOM/LPL/CD36/MYLIP
GO:0007517	muscle organ development	347	0.453854	1.72844	1.21152e-06	0.000161854	0.000135045	2949	tags=30%, list=16%, signal=26%	DES/SMYD1/FHL1/MYLK/MYOCD/ASB2/TAGLN/JPH2/ITGA7/SMTN/SVIL/DMD/SPEG/CFL2/BVES/ELN/POPDC2/CACNA1H/RBM24/SGCA/CNTFR/TPM1/CASQ1/CAV1/HLF/ACTC1/MYOM1/CNTNAP1/SGCD/PAX5/MKX/XK/MYORG/CRYAB/ISL1/EPHB1/USP2/MEOX2/IGF2/S1PR1/EOMES/HOXD10/ARID5B/ITGB1BP2/HEG1/PKP2/NKX2-5/CDON/MEF2C/TGFBR3/BTG2/CHODL/RYR2/TCF21/ZFHX3/TGFB2/LAMA2/MEF2A/CITED2/TGFBR1/SCX/FHL3/CD164/MYL6/TNNC1/ACTA1/BMPR1A/SGCB/FOXO4/LEF1/MAPK1…
GO:0007015	actin filament organization	455	0.422989	1.63973	1.67839e-06	0.000219555	0.000183188	3229	tags=31%, list=17%, signal=26%	APOA1/SYNPO2/CNN1/LMOD1/MYO1A/MYO7B/SORBS1/SFRP1/VIL1/TPM2/DPYSL3/SVIL/CALD1/CFL2/CAP2/ELN/FLNA/FERMT2/GDPD2/TMOD1/TPM1/PHLDB2/KANK2/FAM107A/ACTC1/CCL21/DLC1/WASF1/ENAH/SYNPO/DAAM2/MYOC/ACTN2/SHROOM4/ADD3/CCR7/RHOJ/CXCL12/S1PR1/KIRREL1/RHOB/FAM171A1/CDC42EP3/WNT11/WASF3/DSTN/MICAL2/CNN3/TF/PIK3R1/FHOD3/KANK1/LCP1/ACTN1/RND2/PPARGC1B/FMN2/CCN2/CORO1C/SLIT2/ROCK2/ARHGEF10L/SRF/ARRB1/CCL11/WIPF1/ADD…
GO:0090287	regulation of cellular response to growth factor stimulus	306	0.468454	1.76103	1.77241e-06	0.000227061	0.000189451	2621	tags=29%, list=14%, signal=25%	SEMA6A/AGT/CHRDL2/RBPMS2/MYOCD/GREM2/SFRP1/GPC3/RGMA/CHRDL1/ONECUT2/SMOC2/TNXB/FGF10/PRKCB/GREM1/VTN/ATP2B4/LTBP1/GATA4/ZNF703/ASPN/ZEB1/LTBP4/CILP/PEG10/NGFR/WASF1/PBLD/TGFB1I1/SOSTDC1/NPNT/CXCL13/ITGA5/HOXA13/FSTL1/ZNF423/DCN/EMILIN1/CDKN1C/FGFR1/ROBO1/FGF2/TGFBR3/GPR155/SKIL/GATA6/MMRN2/SLIT2/HHIP/ITGB3/NEO1/LDLRAD4/PTP4A3/GRB10/CYFIP2/BMPER/XDH/THBS1/CITED2/SFRP4/ITGA8/SPART/ACVRL1/CRB2/SPRY2…
GO:0008202	steroid metabolic process	317	0.461681	1.7403	1.84294e-06	0.000227061	0.000189451	1258	tags=16%, list=7%, signal=15%	APOA4/APOA1/HMGCS2/CYP2B6/APOB/MALRD1/NR1I2/UGT2A3/SULT2A1/CYP3A4/APOA2/ACOX2/CES1/CEBPA/CFTR/CYP27A1/EPHX2/SOAT2/NPC1L1/CACNA1H/UGT2B17/NR5A2/NR1H4/PRKAA2/DHRS11/PDGFRA/PBX1/LIPC/LBR/NR0B2/AFP/FMO5/SULT1E1/FAXDC2/GAL/EDNRB/AKR1C3/ACAA2/OSBPL1A/PRLR/UGT2B7/KIT/IGFBP7/DAB2/AKR1C1/STAT5B/CYP1B1/PRKG1/PRKAG2/SULT1A2/HSD17B11
GO:0006631	fatty acid metabolic process	386	0.446266	1.70885	1.84426e-06	0.000227061	0.000189451	2147	tags=20%, list=11%, signal=19%	FABP1/FABP2/APOA4/CYP2B6/GSTA1/ADH4/APOC3/PCK1/CYP3A4/CYP4F2/ACOX2/CES1/CNR1/ADTRP/PTGIS/CES2/TNXB/PDK4/RGN/PRKAA2/PRKAR2B/FADS6/LIPC/FABP3/CAV1/MLXIPL/GIP/THNSL2/PLP1/AKR1C3/ACAA2/EDN1/PTGS1/ACACB/PRKAB2/CYP2J2/CYP4F12/TYRP1/C3/GSTM4/AKR1C1/ACOT11/CYP1B1/CRYL1/HPGD/PRKAG2/CYP2U1/ADH5/ACSS2/LPL/HACD4/PCK2/ACADS/CROT/CD36/PLA2G4F/AOAH/BDH2/CPT1A/ALOX15/HACD1/PLA2G4C/NR1H3/ACSS1/HADH/SCD5/NCOR1/ELO…
GO:0098856	intestinal lipid absorption	22	0.839975	2.08565	1.98262e-06	0.000239402	0.000199747	1452	tags=59%, list=8%, signal=55%	FABP2/APOA4/APOA1/CEL/APOA2/PRAP1/SOAT2/NPC1L1/ABCG5/AKR1C1/ABCG8/CD36/ENPP7
GO:0015918	sterol transport	123	0.58336	1.98864	2.05606e-06	0.000243585	0.000203238	1806	tags=23%, list=10%, signal=21%	MTTP/APOA4/APOA1/APOB/APOC3/CEL/APOA2/CES1/CLU/CFTR/SOAT2/NPC1L1/LIPC/PLTP/CAV1/ABCA8/OSBPL1A/LRP1/ABCG5/AKR1C1/APOM/PTCH1/ABCG8/CD36/ENPP7/NR1H3/EGF/LIMA1
GO:0040013	negative regulation of locomotion	335	0.460868	1.74816	2.096e-06	0.000243718	0.000203349	2086	tags=26%, list=11%, signal=23%	CCL25/DPEP1/APOD/SEMA6A/MYOCD/SFRP1/SEMA6D/ADTRP/IL33/DPYSL3/FBLN1/GREM1/RGN/ATP2B4/DPP4/ST6GAL1/DACH1/PODN/TPM1/IGFBP5/PHLDB2/APOH/CCL21/NGFR/DLC1/ATP1B2/TNN/CXCL13/SEMA3C/LRP1/MEOX2/CXCL12/DCN/EMILIN1/BMERB1/RHOB/WNT11/CYP1B1/PRKG1/CLIC4/ROBO1/KANK1/FGF2/MEF2C/PLCB1/SEMA6C/VCL/CORO1C/PTPRM/MMRN2/SEMG1/SLIT2/ELANE/SRF/SEMA3G/STARD13/LDLRAD4/CLDN5/RECK/STAP1/PFN2/PTPRO/GJA1/DUSP3/DUSP22/THBS1/RRA…
GO:0022600	digestive system process	103	0.605364	2.0219	2.2107e-06	0.000252382	0.000210577	1836	tags=33%, list=10%, signal=30%	FABP1/FABP2/APOA4/APOA1/MOGAT2/RBP4/CEL/APOA2/PRAP1/VIL1/SOAT2/FGF10/NPC1L1/SLC5A1/MUC2/GCNT3/PBLD/WNK4/ABCG5/AKR1C1/SCT/AQP1/MUC13/VDR/NPPC/ABCG8/SPINK1/TFF3/CD36/ENPP7/NR1H3/PTGER3/LIMA1/CRACD
GO:2000146	negative regulation of cell motility	300	0.464375	1.74483	2.2853e-06	0.000252687	0.000210832	2086	tags=26%, list=11%, signal=23%	CCL25/DPEP1/APOD/MYOCD/SFRP1/SEMA6D/ADTRP/IL33/DPYSL3/FBLN1/GREM1/RGN/ATP2B4/DPP4/DACH1/PODN/TPM1/IGFBP5/PHLDB2/APOH/CCL21/NGFR/DLC1/ATP1B2/TNN/CXCL13/LRP1/MEOX2/CXCL12/DCN/EMILIN1/BMERB1/RHOB/WNT11/CYP1B1/PRKG1/CLIC4/ROBO1/KANK1/FGF2/MEF2C/PLCB1/VCL/CORO1C/PTPRM/MMRN2/SEMG1/SLIT2/SRF/STARD13/LDLRAD4/CLDN5/RECK/STAP1/PFN2/GJA1/DUSP3/DUSP22/THBS1/RRAS/CITED2/LRCH1/ACVRL1/HDAC5/BMPR1A/MCC/FOXO3/CHR…
GO:0006066	alcohol metabolic process	363	0.442296	1.6894	2.29386e-06	0.000252687	0.000210832	2163	tags=20%, list=11%, signal=18%	APOA4/APOA1/HMGCS2/APOB/ADH4/MOGAT3/PCK1/MOGAT2/RBP4/CEL/SULT2A1/CYP3A4/GPD1/APOA2/CES1/CEBPA/CFTR/ADH1B/ADH1C/ALDH1B1/CYP27A1/EPHX2/SOAT2/NPC1L1/CACNA1H/NR1H4/PRKAA2/LIPC/DGAT1/SULT1C4/AKR1B10/LBR/NR0B2/FMO5/SULT1E1/EDNRB/AKR1C3/ACAA2/OSBPL1A/ITPKB/SULT1B1/ADH6/ALDH1A1/PLPP1/SPTLC3/TKTL1/DAB2/AKR1C1/CYP1B1/PRKG1/FGF2/PLCB1/SULT1A2/ADH5/ACSS2/PCK2/IDH2/PTK2B/HSD17B6/INPP5A/PLCG2/ACSS1/MOXD1/CH25H…
GO:0008217	regulation of blood pressure	184	0.523848	1.869	2.64299e-06	0.000286126	0.000238732	3160	tags=39%, list=17%, signal=32%	AGT/NOS2/CYP4F2/ATP1A2/CNR1/TAC3/CPA3/ACTA2/CARTPT/CHGA/EDN3/AGTR1/NOX1/TPM1/PCSK5/ABCC9/EDNRB/GUCY1A1/CTSG/NPY/ACE2/EDN1/PTGS1/F2R/WNK4/CMA1/EMILIN1/CYP4F12/RAMP2/ABAT/POMC/ADH5/NCALD/PTPRO/NAV2/RASL10B/P2RX1/GNA11/KL/ERAP2/ACVRL1/AR/EXT1/KCNJ8/GLP1R/PPARA/NPPB/P2RX2/NPR2/EDNRA/CTSZ/NOS1/RPS6KA2/UTS2R/ENPEP/HBB/ATP1A1/AVPR2/NPR1/KLK1/PLCB3/LNPEP/CHRNA7/ASIC2/ERAP1/CORO2B/ID2/F2RL1/SERPINF2/SCPEP…
GO:0010810	regulation of cell-substrate adhesion	214	0.50406	1.83397	2.8165e-06	0.000299742	0.000250093	2171	tags=29%, list=11%, signal=26%	CCL25/APOA1/APOD/OLFM4/SFRP1/ABI3BP/FBLN1/ONECUT2/FOXF1/GREM1/FLNA/VTN/FERMT2/LIMS2/ST6GAL1/FGB/CEACAM6/NID1/FZD7/EPHA3/PHLDB2/FAM107A/CCL21/DLC1/CCDC80/FGA/MYOC/NPNT/TLN1/FGG/ITGA5/CCR7/EMILIN1/DAB2/TEK/PIK3R1/KANK1/PKP2/VCL/CORO1C/ROCK2/ITGB3/ECM2/NDNF/CD36/PTK2B/CD3E/PTPRO/ARHGAP6/DUSP3/DUSP22/THBS1/ALOX15/RRAS/ACVRL1/RAC2/PREX1/ROCK1/BCL2/GCNT2/EDIL3/ABL1
GO:0006639	acylglycerol metabolic process	126	0.566509	1.93612	2.87317e-06	0.000300677	0.000250873	2050	tags=25%, list=11%, signal=22%	MTTP/APOA4/APOB/CPS1/APOC3/MOGAT3/PCK1/MOGAT2/CIDEC/APOA2/TNXB/RGN/AADAC/LIPC/APOBEC1/DGAT1/CAV1/APOH/C3/NKX2-3/LPL/PCK2/PLCE1/CPT1A/NR1H3/PTPN11/PIK3CG/LIPG/SORL1/AGMO/MGLL
GO:0006805	xenobiotic metabolic process	124	0.572952	1.95588	3.00337e-06	0.000304164	0.000253782	1269	tags=27%, list=7%, signal=25%	CYP2B6/GSTA1/NAT2/NR1I2/GSTA2/SULT2A1/CYP3A4/CYP4F2/CES2/UGT2B17/HNF4A/ABCC2/SLC28A2/AADAC/CYP2W1/SLCO2B1/SULT1C4/ABCB1/FMO5/GSTM3/SULT1B1/BCHE/UGT2B7/CYP2J2/SLC29A1/CYP4F12/GSTM4/AKR1C1/CYP1B1/GSTA4/CYP2U1/SULT1A2/AOX1
GO:0030048	actin filament-based movement	128	0.566228	1.93348	2.99705e-06	0.000304164	0.000253782	2160	tags=30%, list=11%, signal=26%	MYO1A/MYO7B/PLN/KCNH2/ATP1A2/VIL1/ACTA2/KCNJ3/FLNA/ANK2/GATA4/TPM1/CAV1/ACTC1/CACNA1C/ABCC9/SGCD/CTNNA3/CACNA2D1/PARVA/EPDR1/GJC1/KCNA5/CACNB2/PKP2/RYR2/SCN4B/WIPF1/GJA1/SNTA1/MYL6/TNNC1/BIN1/MYH10/KCNJ8/ROCK1/SCN2B/GSN
GO:0035051	cardiocyte differentiation	147	0.554074	1.922	3.36541e-06	0.000335419	0.00027986	3439	tags=43%, list=18%, signal=35%	MYH11/MYOCD/HAND2/ASB2/RGS2/PI16/BVES/GREM1/PDGFRA/GATA4/FZD7/ALPK3/AKAP6/ACTC1/SGCD/ACTN2/EDN1/ISL1/SEMA3C/TBX3/EOMES/PRKG1/SYNE1/EFNB2/FHOD3/SLC8A1/NKX2-5/MEF2C/SORBS2/TGFBR3/GATA6/SRF/TGFB2/MEF2A/CITED2/RARA/BMPR1A/SGCB/KCNJ8/IGF1/BMP7/PPARA/OBSL1/NRG1/EDNRA/LARGE1/ITGB1/SOX6/RARB/SPRY1/PDLIM5/MAPK1/KDM6B/MYO18B/ARRB2/GPER1/MEIS1/MAPK3/YY1/PRICKLE1/PITX2/SOX18/SMAD4
GO:0006937	regulation of muscle contraction	161	0.534363	1.8818	3.60301e-06	0.000353489	0.000294937	1958	tags=29%, list=10%, signal=26%	CNN1/PPP1R12B/TACR2/PLN/MYOCD/MYL9/ATP1A2/CHRM2/RGS2/DMD/CHRNA3/CHGA/CASQ2/TNNC2/ANK2/GATA4/TPM1/CASQ1/CAV1/PDE5A/CACNA1C/DMPK/GUCY1A1/ACE2/CTNNA3/EDN1/NPNT/F2R/KIT/ABAT/PRKG1/KCNA1/ANXA6/SLC8A1/PKP2/NKX2-5/RYR2/SRF/CLIC2/PLCE1/P2RX1/PIK3CG/TNNC1/BIN1/CALM1/CALM2
GO:0060485	mesenchyme development	311	0.453723	1.70889	3.96439e-06	0.00038296	0.000319526	2627	tags=33%, list=14%, signal=29%	ACTG2/SEMA6A/AGT/HAND2/SIX2/SFRP1/SEMA6D/ACTA2/TNXB/FGF10/FOXF1/GREM1/FLNA/RBM24/FRZB/EDN3/FERMT2/TMEM100/FAM83D/DACT3/FOXF2/GATA4/ZNF703/EPHA3/PHLDB2/DCHS1/ACTC1/EDNRB/SOX10/TGFB1I1/EDN1/MEOX1/NCAM1/ISL1/SEMA3C/TBX3/EOMES/DAB2/WNT11/FGFR1/ANXA6/ROBO1/NKX2-5/MEF2C/SEMA6C/HGF/TGFBR3/TCF21/CORO1C/BNC2/ROCK2/SEMA3G/LDLRAD4/PKD2/RTN4/WWTR1/TGFB2/CITED2/TGFBR1/SCX/MARK1/SEMA5A/ACVRL1/TGFBR2/SEMA3A/CRB…
GO:0015711	organic anion transport	436	0.428539	1.65411	4.17504e-06	0.000397198	0.000331406	2245	tags=21%, list=12%, signal=19%	FABP1/MTTP/RBP2/FABP2/SLC26A3/SLC39A5/SLC7A9/PLA2G12B/SLC13A2/SLC51B/SLC17A4/NOS2/PLA2G2A/SLC6A19/CYP4F2/ATP1A2/CES1/SLC2A4/ABCG2/CFTR/SLCO2A1/RGS2/SLC6A20/ABCC6/CA4/ABCC2/SLC22A3/SLC38A1/SLCO2B1/FABP3/ABCB1/NR0B2/GLTPD2/SLC23A1/SLC7A2/XK/PLIN2/ACE2/EDN1/SLC7A10/SLC1A1/SLC2A2/FABP4/SLC25A20/TRPC4/FOLR2/SLC39A4/SLC52A1/AKR1C1/ABAT/PRKG1/EMB/ANKH/SLC6A8/SLC25A4/SLC7A8/PLA2G2D/RBP5/SLC43A1/SLC10A5/C…
GO:0015849	organic acid transport	347	0.442857	1.68656	4.63874e-06	0.000434726	0.000362718	2245	tags=22%, list=12%, signal=20%	FABP1/RBP2/FABP2/SLC26A3/SLC7A9/PLA2G12B/SLC13A2/SLC51B/NOS2/PLA2G2A/SLC6A19/CYP4F2/ATP1A2/CES1/ABCG2/SLCO2A1/RGS2/SLC6A20/ABCC6/ABCC2/SLC22A3/SLC38A1/SLCO2B1/FABP3/ABCB1/NR0B2/SLC29A4/SLC23A1/SLC7A2/XK/PLIN2/ACE2/EDN1/SLC7A10/SLC1A1/FABP4/SLC25A20/TRPC4/FOLR2/AKR1C1/ABAT/PRKG1/EMB/SLC6A8/SLC7A8/PLA2G2D/RBP5/SLC43A1/SLC10A5/CROT/CD36/PLA2G4F/SLC6A7/GJA1/SLC16A2/CPT1A/SLC51A/THBS1/RBP1/SLC16A1/SLC…
GO:0010038	response to metal ion	355	0.43529	1.66453	4.76791e-06	0.00044026	0.000367336	2742	tags=28%, list=14%, signal=24%	MTTP/CHP2/OTC/HMGCS2/DPEP1/CPS1/SLC13A2/HAAO/CEBPA/KCNMB1/AOC1/KCNMA1/ABCC6/CACNA1H/CYBRD1/CASQ2/PRKAA2/FGB/MUC2/SOD3/CAV1/PKLR/NPTX1/RASGRP2/AKR1C3/MAOB/FGA/ITPKB/EDN1/KIT/FGG/ATP7B/SLC1A1/SYT11/TUBA1A/FABP4/KHK/KCNK3/SLC30A10/ABAT/NFATC2/TF/PENK/KCNA1/CLIC4/SLC40A1/AQP1/MEF2C/SYT1/RYR2/KCNB1/SLC30A2/FIBIN/PDX1/ADD1/PTK2B/PKD2/PRNP/THBS1/MEF2A/ALOX15/DNMT3A/PLCG2/MT1A/FOSB/TXNIP/SLC12A2/TNNC1/CD…
GO:0061436	establishment of skin barrier	32	-0.715723	-2.12301	4.92423e-06	0.000448105	0.000373881	2797	tags=59%, list=15%, signal=51%	STMN1/CYP26B1/ALOX12/ALOX12B/KDF1/ELOVL1/TMEM79/LSR/IL18/ALOXE3/KLF4/ABCA12/TP63/GRHL1/GRHL3/FA2H/CYSRT1/SFN/KRT16
GO:0019216	regulation of lipid metabolic process	322	0.453893	1.71288	5.05378e-06	0.000453324	0.000378236	1810	tags=19%, list=10%, signal=18%	FABP1/APOA4/APOA1/APOB/APOD/MALRD1/APOC3/PCK1/SORBS1/CCL19/CIDEC/APOA2/CES1/CNR1/TM6SF2/EPHX2/PDK4/RGN/HNF4A/NR1H4/AADAC/PDGFRA/APOBEC1/FABP3/CAV1/MLXIPL/FMO5/GIP/GAL/CCL21/CD19/AKR1C3/F2/KIT/ACACB/CCR7/IGFBP7/PLPP1/DAB2/C3/TEK/STAT5B/PRKG1/HPGD/THRA/SCT/FGF2/PRKAG2/RUBCNL/ENPP7/CCDC3/NCOA2/CPT1A/C1QTNF2/HCAR1/PLCG2/NR1H3/PIK3CG/NCOR1/ELOVL5/CH25H/IRS1
GO:0030336	negative regulation of cell migration	285	0.463245	1.72684	5.59041e-06	0.000494397	0.000412505	2488	tags=28%, list=13%, signal=25%	CCL25/DPEP1/APOD/MYOCD/SFRP1/SEMA6D/ADTRP/IL33/DPYSL3/GREM1/ATP2B4/DPP4/DACH1/PODN/TPM1/IGFBP5/PHLDB2/APOH/CCL21/NGFR/DLC1/ATP1B2/TNN/CXCL13/LRP1/MEOX2/CXCL12/DCN/EMILIN1/BMERB1/RHOB/WNT11/CYP1B1/PRKG1/CLIC4/ROBO1/KANK1/FGF2/MEF2C/PLCB1/VCL/CORO1C/PTPRM/MMRN2/SLIT2/SRF/STARD13/LDLRAD4/CLDN5/RECK/STAP1/PFN2/GJA1/DUSP3/DUSP22/THBS1/RRAS/CITED2/LRCH1/ACVRL1/HDAC5/BMPR1A/MCC/FOXO3/CHRD/CLDN3/RIN3/TET…
GO:0008203	cholesterol metabolic process	132	0.560078	1.91126	5.96706e-06	0.000507785	0.000423676	660	tags=17%, list=3%, signal=16%	APOA4/APOA1/HMGCS2/APOB/SULT2A1/CYP3A4/APOA2/CES1/CEBPA/CFTR/CYP27A1/EPHX2/SOAT2/NPC1L1/NR1H4/PRKAA2/LIPC/LBR/NR0B2/FMO5/ACAA2/OSBPL1A
GO:0007586	digestion	133	0.557319	1.90011	5.98441e-06	0.000507785	0.000423676	1927	tags=29%, list=10%, signal=26%	FABP1/SI/FABP2/APOA4/APOA1/MOGAT2/RBP4/CEL/APOA2/PRAP1/VIL1/SOAT2/FGF10/NPC1L1/GKN1/SST/SLC5A1/MUC2/GCNT3/PBLD/WNK4/ABCG5/AKR1C1/SCT/AQP1/MUC13/VDR/NPPC/ABCG8/SPINK1/TFF3/CD36/ENPP7/NR1H3/PTGER3/LIMA1/CRACD/CYP39A1
GO:1902652	secondary alcohol metabolic process	142	0.545997	1.88459	5.89867e-06	0.000507785	0.000423676	660	tags=15%, list=3%, signal=15%	APOA4/APOA1/HMGCS2/APOB/SULT2A1/CYP3A4/APOA2/CES1/CEBPA/CFTR/CYP27A1/EPHX2/SOAT2/NPC1L1/NR1H4/PRKAA2/LIPC/LBR/NR0B2/FMO5/ACAA2/OSBPL1A
GO:0034377	plasma lipoprotein particle assembly	25	0.807837	2.06467	6.21799e-06	0.00051372	0.000428628	1151	tags=44%, list=6%, signal=41%	MTTP/APOA4/APOA1/APOB/APOC3/APOA2/SOAT2/DGAT1/PLAGL2/PRKACB/APOM
GO:0034764	positive regulation of transmembrane transport	212	0.494506	1.79735	6.18804e-06	0.00051372	0.000428628	2515	tags=31%, list=13%, signal=27%	CHP2/SORBS1/KCNH2/GPC3/CFTR/JPH2/KCNMB1/DMD/PDZK1/MS4A1/WNK2/FLNA/EDN3/ANK2/SLC38A1/CASQ1/ABCB1/ITLN1/CAV1/CLIP3/AKAP6/GIP/GAL/PLP1/CD19/F2/ACE2/AMIGO1/ACTN2/EDN1/ATP1B2/F2R/CACNA2D1/C3/PIK3R1/CACNB2/RAMP3/EPHB2/RYR2/ANO6/PKD2/MEF2A/P2RX1/RELN/PTPN11/IRS1/C1QTNF12/TRPC1/CALM1/CALM2/MAPK14/IGF1/ADCYAP1R1/APLNR/CTSS/P2RX2/ABL1/EDNRA/NOS1/GJC2/STAC/KLF15/PPP3CB/PLCG1/CALM3/ITGB1
GO:0030301	cholesterol transport	110	0.572609	1.92586	6.74978e-06	0.000550414	0.000459243	1806	tags=24%, list=10%, signal=22%	APOA4/APOA1/APOB/APOC3/CEL/APOA2/CES1/CLU/CFTR/SOAT2/NPC1L1/LIPC/PLTP/CAV1/ABCA8/LRP1/ABCG5/AKR1C1/APOM/PTCH1/ABCG8/CD36/ENPP7/NR1H3/EGF/LIMA1
GO:0043270	positive regulation of monoatomic ion transport	210	0.490859	1.78041	7.39135e-06	0.000594123	0.000495713	2586	tags=33%, list=14%, signal=29%	CHP2/FHL1/TACR2/MYLK/KCNH2/CFTR/JPH2/KCNMB1/DMD/PDZK1/MS4A1/WNK2/FLNA/EDN3/ANK2/CASQ1/ABCB1/CAV1/AKAP6/GAL/PLP1/CD19/F2/AMIGO1/ACTN2/EDN1/ATP1B2/F2R/CACNA2D1/CXCL12/GCG/KIF5B/CACNB2/RAMP3/PKP2/NKX2-5/EPHB2/RYR2/SCN4B/LGALS3/ANO6/PKD2/CNTN1/P2RX1/RELN/SLC6A4/TRPC1/CALM1/CALM2/ADCYAP1R1/CCL5/APLNR/CTSS/P2RX2/ABL1/CNKSR3/EDNRA/ADRA2A/NOS1/GJC2/MLLT6/STAC/P2RY1/PPP3CB/PLCG1/AHCYL1/CALM3/P2RY12/P2RX5
GO:0032970	regulation of actin filament-based process	368	0.438042	1.67022	7.47503e-06	0.000594123	0.000495713	3314	tags=31%, list=17%, signal=26%	APOA1/SYNPO2/LMOD1/PLN/ATP1A2/SFRP1/VIL1/ACTA2/SVIL/CFL2/ELN/FLNA/ODAM/FERMT2/TMOD1/ANK2/PDGFRA/GATA4/DIXDC1/TPM1/EPHA3/PHLDB2/KANK2/CAV1/JAM3/FAM107A/CACNA1C/CCL21/DLC1/WASF1/SYNPO/CTNNA3/DAAM2/MYOC/ACTN2/EDN1/ADD3/LRP1/CCR7/CXCL12/S1PR1/KIRREL1/CDC42EP3/WNT11/WASF3/DSTN/PIK3R1/FHOD3/KANK1/PKP2/RYR2/CCN2/SLIT2/ROCK2/ITGB3/ARHGEF10L/CCL11/ADD1/PTK2B/PFN2/ARHGAP6/CYFIP2/ALOX15/NCKAP1L/TGFBR1/SEMA5…
GO:0065005	protein-lipid complex assembly	28	0.783045	2.07011	8.1866e-06	0.000642378	0.000535975	1151	tags=39%, list=6%, signal=37%	MTTP/APOA4/APOA1/APOB/APOC3/APOA2/SOAT2/DGAT1/PLAGL2/PRKACB/APOM
GO:0055007	cardiac muscle cell differentiation	117	0.568192	1.93208	8.38908e-06	0.000642378	0.000535975	3025	tags=38%, list=16%, signal=33%	MYH11/MYOCD/ASB2/RGS2/PI16/BVES/GREM1/PDGFRA/GATA4/FZD7/ALPK3/AKAP6/ACTC1/SGCD/ACTN2/EDN1/ISL1/TBX3/PRKG1/SYNE1/EFNB2/FHOD3/SLC8A1/NKX2-5/MEF2C/SORBS2/GATA6/SRF/MEF2A/RARA/BMPR1A/SGCB/KCNJ8/IGF1/PPARA/OBSL1/NRG1/LARGE1/ITGB1/SOX6/RARB/PDLIM5/KDM6B/MYO18B/ARRB2
GO:0006638	neutral lipid metabolic process	127	0.565047	1.93051	8.38908e-06	0.000642378	0.000535975	2050	tags=24%, list=11%, signal=22%	MTTP/APOA4/APOB/CPS1/APOC3/MOGAT3/PCK1/MOGAT2/CIDEC/APOA2/TNXB/RGN/AADAC/LIPC/APOBEC1/DGAT1/CAV1/APOH/C3/NKX2-3/LPL/PCK2/PLCE1/CPT1A/NR1H3/PTPN11/PIK3CG/LIPG/SORL1/AGMO/MGLL
GO:0043691	reverse cholesterol transport	17	0.847264	2.00095	9.56442e-06	0.000723554	0.000603705	442	tags=41%, list=2%, signal=40%	APOA4/APOA1/APOC3/APOA2/CES1/CLU/LIPC
GO:0061337	cardiac conduction	93	0.597124	1.96733	1.03225e-05	0.00077161	0.000643801	2033	tags=35%, list=11%, signal=32%	AGT/PLN/KCNH2/ATP1A2/KCNJ3/FLNA/CASQ2/ATP2B4/ANK2/SLC8A2/CAV1/CACNA1C/ABCC9/ACE2/CTNNA3/ATP1B2/ISL1/CACNA2D1/GJC1/KCNA5/CACNB2/SLC8A1/PKP2/NKX2-5/RYR2/SCN4B/GJA1/MEF2A/BIN1/TRPC1/CALM1/CALM2/SCN2B
GO:0010927	cellular component assembly involved in morphogenesis	124	0.555622	1.89672	1.17379e-05	0.000851021	0.000710058	1578	tags=22%, list=8%, signal=20%	MYH11/FLNC/IHH/LMOD1/PGM5/PLN/MYL9/LDB3/CFL2/CCDC136/CSRP1/TMOD1/ANK2/PDGFRA/TPM1/CASQ1/PHLDB2/ACTC1/CNTNAP1/ACTN2/EDN1/FHOD3/NKX2-5/SRF/TPPP/CNTN1/MEF2A
GO:0060048	cardiac muscle contraction	132	0.550164	1.87743	1.17915e-05	0.000851021	0.000710058	2481	tags=33%, list=13%, signal=29%	PLN/KCNH2/ATP1A2/RGS2/DMD/CHGA/KCNJ3/FLNA/CASQ2/ANK2/GATA4/TPM1/CAV1/PDE5A/CACNA1C/ABCC9/SGCD/ACE2/CTNNA3/CACNA2D1/GJC1/KCNA5/CACNB2/SLC8A1/PKP2/NKX2-5/RYR2/SCN4B/CLIC2/CXCR4/GJA1/SNTA1/PIK3CG/TNNC1/BIN1/KCNJ8/CALM1/CALM2/SCN2B/GSN/NOS1/SMAD7/ATP1A1/CALM3
GO:0046942	carboxylic acid transport	346	0.439952	1.67515	1.17471e-05	0.000851021	0.000710058	2245	tags=22%, list=12%, signal=20%	FABP1/RBP2/FABP2/SLC26A3/SLC7A9/PLA2G12B/SLC13A2/SLC51B/NOS2/PLA2G2A/SLC6A19/CYP4F2/ATP1A2/CES1/ABCG2/SLCO2A1/RGS2/SLC6A20/ABCC6/ABCC2/SLC22A3/SLC38A1/SLCO2B1/FABP3/ABCB1/NR0B2/SLC23A1/SLC7A2/XK/PLIN2/ACE2/EDN1/SLC7A10/SLC1A1/FABP4/SLC25A20/TRPC4/FOLR2/AKR1C1/ABAT/PRKG1/EMB/SLC6A8/SLC7A8/PLA2G2D/RBP5/SLC43A1/SLC10A5/CROT/CD36/PLA2G4F/SLC6A7/GJA1/SLC16A2/CPT1A/SLC51A/THBS1/RBP1/SLC16A1/SLC12A2/ATP…
GO:0110053	regulation of actin filament organization	265	0.459015	1.70459	1.19743e-05	0.000854391	0.00071287	3314	tags=33%, list=17%, signal=27%	APOA1/SYNPO2/LMOD1/SFRP1/VIL1/SVIL/CFL2/ELN/FLNA/FERMT2/TMOD1/TPM1/PHLDB2/KANK2/CCL21/DLC1/WASF1/SYNPO/DAAM2/MYOC/ACTN2/ADD3/CCR7/CXCL12/S1PR1/KIRREL1/CDC42EP3/WNT11/WASF3/DSTN/PIK3R1/FHOD3/KANK1/CCN2/SLIT2/ROCK2/ARHGEF10L/CCL11/ADD1/PTK2B/PFN2/ARHGAP6/CYFIP2/ALOX15/NCKAP1L/TGFBR1/SEMA5A/CORO1A/SPTBN1/LIMA1/BIN1/CRACD/ARHGAP35/CAPZA2/PREX1/ROCK1/PLEKHH2/GSN/ABL1/LPAR1/PAK1/CYRIA/ARHGAP28/CGNL1/SW…
GO:0010613	positive regulation of cardiac muscle hypertrophy	25	0.797553	2.03839	1.24974e-05	0.000881698	0.000735653	1995	tags=44%, list=11%, signal=39%	AGT/HAND2/PDE5A/AKAP6/PDE9A/EDN1/ROCK2/MEF2A/IL6ST/IGF1/ROCK1
GO:0042445	hormone metabolic process	241	0.479847	1.7718	1.32242e-05	0.000922606	0.000769786	2793	tags=29%, list=15%, signal=25%	MEP1A/ADH4/UGT2A3/RBP4/CEL/SULT2A1/CYP3A4/PCSK1N/ADH1B/CPA3/ADH1C/CACNA1H/UGT2B17/DHRS11/DPP4/PDGFRA/CYP2W1/DGAT1/PCSK5/AKR1B10/AFP/SULT1E1/GAL/EDNRB/AKR1C3/CTSG/CPE/ACE2/SULT1B1/BCHE/DIO2/ADH6/IYD/UGT2B7/CMA1/ALDH1A1/CPQ/DAB2/AKR1C1/STAT5B/CYP1B1/PAPSS2/HSD17B11/DUOX2/HSD17B6/SLC16A2/GCNT4/SELENOM/PTPN11/HSD17B2/RBP1/CHST9/GHR/FDX1/SULT1A1/CHST10/NR3C1/CYP2S1/PCSK2/CTSZ/FOXA1/ENPEP/ATP1A1/BCO1/L…
GO:0014742	positive regulation of muscle hypertrophy	26	0.795355	2.06587	1.44167e-05	0.000994755	0.000829984	1995	tags=42%, list=11%, signal=38%	AGT/HAND2/PDE5A/AKAP6/PDE9A/EDN1/ROCK2/MEF2A/IL6ST/IGF1/ROCK1
GO:0016125	sterol metabolic process	146	0.534039	1.85241	1.46347e-05	0.000998817	0.000833373	660	tags=16%, list=3%, signal=15%	APOA4/APOA1/HMGCS2/APOB/SULT2A1/CYP3A4/APOA2/CES1/CEBPA/CFTR/CYP27A1/EPHX2/SOAT2/NPC1L1/NR1H4/PRKAA2/LIPC/LBR/NR0B2/FMO5/FAXDC2/ACAA2/OSBPL1A
GO:0030299	intestinal cholesterol absorption	18	0.846402	2.02536	1.52398e-05	0.00102893	0.0008585	1806	tags=67%, list=10%, signal=60%	APOA4/APOA1/CEL/APOA2/SOAT2/NPC1L1/ABCG5/AKR1C1/ABCG8/CD36/ENPP7/LIMA1
GO:0055013	cardiac muscle cell development	78	0.621631	1.99476	1.69266e-05	0.00113066	0.000943379	2341	tags=36%, list=12%, signal=32%	MYH11/ASB2/RGS2/PI16/BVES/PDGFRA/GATA4/ALPK3/AKAP6/ACTC1/SGCD/ACTN2/EDN1/ISL1/TBX3/PRKG1/FHOD3/SLC8A1/NKX2-5/SORBS2/SRF/MEF2A/BMPR1A/SGCB/IGF1/PPARA/OBSL1/LARGE1
GO:0034374	low-density lipoprotein particle remodeling	16	0.863207	2.01197	2.20077e-05	0.0014265	0.00119021	442	tags=44%, list=2%, signal=43%	MTTP/APOB/AGT/PLA2G2A/APOA2/AGTR1/LIPC
GO:0010811	positive regulation of cell-substrate adhesion	123	0.554144	1.88904	2.164e-05	0.0014265	0.00119021	1583	tags=26%, list=8%, signal=24%	CCL25/APOA1/OLFM4/SFRP1/ABI3BP/FOXF1/FLNA/VTN/FERMT2/LIMS2/FGB/CEACAM6/NID1/CCL21/CCDC80/FGA/MYOC/NPNT/FGG/ITGA5/CCR7/EMILIN1/DAB2/TEK/ITGB3/ECM2/NDNF/CD36/PTK2B/CD3E/ALOX15/RRAS
GO:0055123	digestive system development	145	0.531599	1.84154	2.2037e-05	0.0014265	0.00119021	2588	tags=38%, list=14%, signal=33%	OTC/HMGCS2/CDX2/IHH/CPS1/RBPMS2/MYOCD/SIX2/BARX1/SFRP1/FGF10/FOXF1/WLS/PDGFRA/FOXF2/GATA4/PCSK5/CLMP/NKX3-2/DCHS1/GIP/SFRP5/EDNRB/SOX10/NPY/KIT/HOXA13/HOXD13/IGF2/WNT11/PKDCC/CDKN1C/FZD5/SCT/NKX2-3/TCF21/GATA6/PDX1/LGR4/TMIGD1/TGFB2/IL6ST/DACT1/EXT1/RET/GLI1/BCL2/NPR2/YAP1/MEGF8/CTNNB1/SMO/HOXA5/CCKBR/PKD1
GO:0034694	response to prostaglandin	32	0.747472	2.02206	2.31797e-05	0.00148516	0.00123916	1189	tags=34%, list=6%, signal=32%	HMGCS2/CCL19/SFRP1/PRKAA2/TNC/A2M/CCL21/AKR1C3/EDN1/CCR7/TGFBR3
GO:0007160	cell-matrix adhesion	234	0.466286	1.71258	2.35069e-05	0.00149091	0.00124395	1720	tags=26%, list=9%, signal=24%	CCL25/APOD/SORBS1/SFRP1/FREM1/ITGA7/ITGA9/ONECUT2/TNXB/GREM1/L1CAM/VTN/FERMT2/FGB/CEACAM6/ITGA1/NID1/EPHA3/PHLDB2/JAM3/FAM107A/CCL21/DLC1/FGA/FBLN5/MADCAM1/MYOC/ACTN2/NPNT/TNN/TLN1/FGG/ITGA5/STON1/CCR7/EMILIN1/EPDR1/TEK/PIK3R1/ACTN1/VCL/COL17A1/CCN2/CORO1C/ROCK2/ITGB3/SRF/ECM2/CD36/PTK2B/CD3E/ARHGAP6/DUSP3/DUSP22/VWA2/THBS1/RRAS/TIMM10B/ITGA8/ACVRL1/ZYX
GO:0072001	renal system development	320	0.439652	1.65856	2.39648e-05	0.00150475	0.0012555	2875	tags=34%, list=15%, signal=29%	HMGCS2/AGT/RBP4/MYOCD/SIX2/EPHA7/SFRP1/GPC3/ACTA2/GFRA1/LRP4/FGF10/FOXF1/GREM1/RGN/AGTR1/PDGFRA/PBX1/NID1/VANGL2/PCSK5/KANK2/DCHS1/ZBTB16/GCNT1/EDNRB/LGR5/GCNT3/NPNT/UPK3A/WNK4/ANGPT1/PECAM1/ARID5B/WNT11/TEK/ADAMTS1/HPGD/EFNB2/CDKN1C/TNS2/FGF2/AQP1/MEF2C/PTCH1/IL6R/PYGO1/TCF21/SLIT2/ITGB3/LGR4/NFIA/ODC1/PLCE1/PKD2/IFT88/WWTR1/PTPRO/BMPER/TGFB2/TMEM59L/GCNT4/TGFBR1/ASXL1/ITGA8/RARA/GDF11/COL4A4/AQ…
GO:0030239	myofibril assembly	70	0.634355	2.00148	2.8743e-05	0.00178691	0.00149092	1798	tags=29%, list=9%, signal=26%	MYH11/FLNC/LMOD1/PGM5/MYL9/LDB3/CFL2/CSRP1/TMOD1/PDGFRA/TPM1/CASQ1/ACTC1/ACTN2/EDN1/FHOD3/NKX2-5/SRF/MEF2A/ACTA1
GO:0006310	DNA recombination	330	-0.359589	-1.54212	2.91644e-05	0.00179533	0.00149795	6179	tags=45%, list=33%, signal=31%	ANKRD31/CHEK1/RNF212/KDM4D/SPIDR/LIG3/SUPV3L1/EXOSC6/SLC15A4/H1-6/KIN/MSH5/PPP4C/SMC6/TONSL/HUS1/RNF168/SHOC1/EXOSC3/CHD4/POLL/POLN/UBQLN4/ERCC6/RNF169/CNTD1/INIP/RAD51AP1/ATAD5/MCM9/PARPBP/SLX4/PALB2/MAGEF1/RIF1/INO80C/ZRANB3/PAGR1/FAN1/NABP1/POLM/H1-10/WRN/FANCM/TFRC/APLF/RUVBL1/PMS2/CYREN/KMT5A/MSH6/INO80E/RHNO1/BLM/RECQL4/BRCA1/TEX19/SHLD3/FIGNL1/HDGFL2/PAXIP1/WRAP53/ERCC1/H1-4/GEN1/RAD51C/MC…
GO:0090092	regulation of transmembrane receptor protein serine/threonine kinase signaling pathway	255	0.456282	1.69206	3.13978e-05	0.00191405	0.00159701	2819	tags=29%, list=15%, signal=25%	CHRDL2/RBPMS2/MYOCD/GREM2/SFRP1/GPC3/RGMA/CHRDL1/ONECUT2/TNXB/FGF10/GREM1/LTBP1/GATA4/ZNF703/ASPN/ZEB1/LTBP4/CILP/PEG10/PBLD/TGFB1I1/SOSTDC1/NPNT/LRP1/HOXA13/FSTL1/ZNF423/EMILIN1/DAB2/CDKN1C/TGFBR3/GPR155/SKIL/GATA6/NEO1/LDLRAD4/BMPER/THBS1/CITED2/TGFBR1/SFRP4/ACVR1B/ITGA8/SPART/ACVRL1/TGFBR2/CRB2/SPRY2/BMPR1A/ELAPOR2/CHRD/TET1/CRIM1/SORL1/BMP7/PPARA/CDH5/SKI/LRP2/ABL1/ACVR2A/SMAD7/NKX2-1/FBN1/AR…
GO:0043502	regulation of muscle adaptation	75	0.608097	1.95211	3.3876e-05	0.00204527	0.00170649	2059	tags=29%, list=11%, signal=26%	AGT/HAND2/RGS2/PI16/SGCA/ATP2B4/CASQ1/IGFBP5/PDE5A/AKAP6/PDE9A/CAMK2G/EDN1/FBXO32/ROCK2/MEF2A/IL6ST/TNNC1/FOXO3/IGF1/ROCK1/PPARA
GO:0006334	nucleosome assembly	113	-0.480326	-1.79722	3.59134e-05	0.00214762	0.00179189	4039	tags=41%, list=21%, signal=32%	SMYD3/H1-4/H4C1/H4C13/SPTY2D1/H3C6/H2BC10/H2BC8/H3C1/HAT1/H4C3/H4C12/H2BC6/H4C6/H2AX/H4C8/H1-3/POLE3/SOX9/H1-5/H4C11/H3C3/H2BC14/H4C2/H4C5/SETSIP/CHAF1B/H4C4/H3C2/CHAF1A/MCM2/H2BC11/H2BC13/H3C11/H3C7/H2BC15/H2BC7/DNAJC9/H1-2/H2BC17/H4C9/H2BC4/H2BC9/H3C10/ASF1B/H2BC21
GO:0042391	regulation of membrane potential	429	0.412693	1.59466	3.73429e-05	0.00221204	0.00184564	2780	tags=25%, list=15%, signal=22%	SLC26A3/FHL1/PLN/KCNH2/ATP1A2/CNR1/CFTR/DMD/PID1/CHRNA3/BVES/KCNJ3/FLNA/KCNMA1/POPDC2/CACNA1H/CASQ2/ANK2/GRIK5/SLC8A2/CAV1/TCL1A/AKAP6/CACNA1C/ABCC9/DMPK/CNTNAP1/CTNNA3/MYOC/ACTN2/EDN1/ATP1B2/CACNA2D1/TAFA4/KCNK3/SLC29A1/DCN/GJC1/SLMAP/NLGN4X/ABAT/GABRE/RGS7BP/SYNE1/KCNA1/GNA14/KCNA5/RIMS3/KIF5B/CACNB2/SLC8A1/SLC25A27/PKP2/MEF2C/CNR2/KCNK5/TMEM25/RYR2/SCN4B/KCNB1/NRCAM/GLRB/CD36/PTK2B/MPP2/GJA1/P…
GO:0030509	BMP signaling pathway	150	0.513156	1.78779	3.80114e-05	0.00223059	0.00186112	2721	tags=35%, list=14%, signal=31%	SLC39A5/CHRDL2/RBPMS2/GREM2/SFRP1/GPC3/RGMA/CHRDL1/GREM1/TMEM100/GATA4/SOSTDC1/SMAD9/HOXA13/FSTL1/ZNF423/TGFBR3/RGMB/GPR155/SKIL/GATA6/NEO1/NFIA/BMPER/SCX/SFRP4/SPART/ACVRL1/CRB2/BMPR1A/ELAPOR2/EXT1/LEF1/CHRD/CRIM1/SORL1/BMP7/BMPR1B/CDH5/SKI/LRP2/ABL1/HIVEP1/AMHR2/DSG4/ACVR2A/SMAD7/MEGF8/FBN1/CER1/DAND5/BMP6/HTRA1
GO:0055074	calcium ion homeostasis	327	0.429627	1.62718	3.86386e-05	0.0022464	0.00187431	2638	tags=28%, list=14%, signal=24%	PLN/CCL19/ATP1A2/CNR1/JPH2/DMD/PRKCB/FLNA/RGN/ABCC6/EDN3/CASQ2/ATP2B4/ANK2/CCL15/SCGN/SLC8A2/CASQ1/CAV1/AKAP6/CACNA1C/CCL21/DMPK/CD19/SGCD/F2/XK/CIB2/EDN1/F2R/ATP7B/WNK4/SLC35G1/PLCB4/CCR7/CXCL12/TRPC4/SYPL2/PTPRC/ANKH/ANXA6/CACNB2/SLC8A1/SLC25A27/FGF2/PLCB1/VDR/NPPC/RYR2/ELANE/ITGB3/CLIC2/CCL11/PLCE1/PTK2B/PKD2/S100A14/P2RX1/KL/PLCG2/CORO1A/MCUR1/RYR3/TRPC1/ITPR1/CALM1/CALM2/BCL2/CCL5/APLNR/C19o…
GO:0010959	regulation of metal ion transport	375	0.413909	1.58666	3.97903e-05	0.00229214	0.00191247	2515	tags=26%, list=13%, signal=23%	CHP2/FHL1/MYLK/PLN/KCNH2/ATP1A2/JPH2/KCNMB1/DMD/MS4A1/VIP/WNK2/FLNA/SERPINE2/EDN3/CASQ2/ATP2B4/ANK2/CASQ1/CAV1/AKAP6/CACNA1C/GAL/PLP1/DMPK/CD19/FXYD6/F2/CAMK2G/AMIGO1/ACTN2/ATP1B2/F2R/WNK4/CACNA2D1/CXCL12/SLMAP/FCRL3/DPP6/GCG/TF/KCNA5/KIF5B/CACNB2/SLC8A1/RAMP3/PKP2/NKX2-5/RYR2/SCN4B/SPINK1/SEMG1/ITGB3/CLIC2/CXCR4/KCNG1/LGALS3/ANO6/PTK2B/PKD2/PRNP/CNTN1/AHNAK/P2RX1/IL16/CORO1A/SNTA1/PIK3CG/EGF/BIN…
GO:0018149	peptide cross-linking	28	-0.701819	-2.02228	4.06411e-05	0.00230693	0.00192481	418	tags=29%, list=2%, signal=28%	IVL/ANXA1/SPRR2E/TGM1/CSTA/ABCA7/SPRR1A/SPRR1B
GO:0034308	primary alcohol metabolic process	106	0.565989	1.89722	4.07819e-05	0.00230693	0.00192481	1265	tags=25%, list=7%, signal=23%	ADH4/RBP4/CEL/SULT2A1/CYP3A4/GPD1/ADH1B/ADH1C/ALDH1B1/CACNA1H/DGAT1/SULT1C4/AKR1B10/SULT1E1/EDNRB/AKR1C3/SULT1B1/ADH6/ALDH1A1/TKTL1/DAB2/AKR1C1/CYP1B1/SULT1A2/ADH5/ACSS2
GO:0044241	lipid digestion	21	0.822291	2.02069	4.40392e-05	0.00240454	0.00200625	1806	tags=62%, list=10%, signal=56%	APOA4/APOA1/CEL/APOA2/SOAT2/NPC1L1/ABCG5/AKR1C1/AQP1/ABCG8/CD36/ENPP7/LIMA1
GO:0055006	cardiac cell development	84	0.592305	1.92511	4.38395e-05	0.00240454	0.00200625	2341	tags=35%, list=12%, signal=30%	MYH11/ASB2/RGS2/PI16/BVES/PDGFRA/GATA4/ALPK3/AKAP6/ACTC1/SGCD/ACTN2/EDN1/ISL1/TBX3/PRKG1/FHOD3/SLC8A1/NKX2-5/SORBS2/TGFBR3/SRF/MEF2A/BMPR1A/SGCB/IGF1/PPARA/OBSL1/LARGE1
GO:0006941	striated muscle contraction	178	0.498177	1.77211	4.3833e-05	0.00240454	0.00200625	2481	tags=30%, list=13%, signal=27%	SYNM/PLN/KCNH2/ATP1A2/SMPX/RGS2/DMD/CHGA/KCNJ3/FLNA/CASQ2/TNNC2/ANK2/DTNA/GATA4/TPM1/CASQ1/CAV1/PDE5A/CACNA1C/ABCC9/DMPK/SGCD/ACE2/CTNNA3/CACNA2D1/GJC1/KCNA5/CACNB2/SLC8A1/PKP2/NKX2-5/RYR2/SCN4B/CLIC2/CXCR4/RCSD1/GJA1/SNTA1/PIK3CG/TNNC1/BIN1/KCNJ8/RYR3/CALM1/CALM2/SCN2B/GSN/NOS1/STAC/LARGE1/SMAD7/ATP1A1/CALM3
GO:1902903	regulation of supramolecular fiber organization	378	0.413381	1.58257	4.40311e-05	0.00240454	0.00200625	3442	tags=30%, list=18%, signal=25%	APOA1/SYNPO2/LMOD1/SFRP1/VIL1/CLU/SVIL/TNXB/CFL2/ELN/FLNA/FERMT2/TMOD1/STMN2/TPM1/PHLDB2/KANK2/CLIP3/CCL21/DLC1/MAP1B/WASF1/SYNPO/DAAM2/MAP1A/MYOC/ACTN2/CRYAB/EDN1/ADD3/CCR7/CXCL12/EMILIN1/S1PR1/KIRREL1/BMERB1/CDC42EP3/WNT11/WASF3/DSTN/PIK3R1/FHOD3/KANK1/CCN2/TUBB4A/SLIT2/ROCK2/ARHGEF10L/CCL11/ADD1/PTK2B/PFN2/TRIM54/ARHGAP6/CYFIP2/ALOX15/NCKAP1L/TGFBR1/HSPA8/SEMA5A/CORO1A/SPTBN1/LIMA1/BIN1/CDKN1B…
GO:0000075	cell cycle checkpoint signaling	190	-0.40962	-1.65339	5.06998e-05	0.00274435	0.00228977	4329	tags=39%, list=23%, signal=31%	RHNO1/BLM/RINT1/VPS4A/BRCA1/GEN1/MBTPS2/ZFYVE19/CASP2/PIDD1/TIMELESS/MSH2/ORC1/CDKN1A/BUB1/CCNB1/RAD50/PLK1/FANCD2/XRCC3/PML/BABAM1/CENPF/BUB1B/H2AX/SPDL1/ATRIP/BRCA2/FZR1/KNL1/ZWILCH/RAD9A/TIPIN/BARD1/GTSE1/EME1/BUB3/FBXO4/EME2/ETAA1/NUF2/HASPIN/NEK11/CDC20/DONSON/TTI2/CDCA8/RAD1/MDM2/ZWINT/CDC6/RAD51/WDR76/TICRR/CDK1/CDC45/TRIP13/HORMAD1/RBBP8/SPC24/SPC25/CDK5RAP3/BIRC5/PLK3/FBXO6/CCND1/DTL/CLS…
GO:0090288	negative regulation of cellular response to growth factor stimulus	103	0.562876	1.87999	5.42765e-05	0.00291284	0.00243035	2795	tags=37%, list=15%, signal=32%	SEMA6A/AGT/CHRDL2/RBPMS2/GREM2/SFRP1/CHRDL1/GREM1/ATP2B4/NGFR/SOSTDC1/CXCL13/DCN/EMILIN1/FGF2/GPR155/SKIL/MMRN2/SLIT2/BMPER/XDH/THBS1/SPART/SPRY2/ADGRA2/CHRD/CRIM1/SORL1/SKI/LRP2/ABL1/NEDD4/SMAD7/FBN1/CER1/DAND5/HTRA1/SPRY1
GO:0035296	regulation of tube diameter	142	0.51701	1.78454	5.59408e-05	0.0029517	0.00246278	3198	tags=40%, list=17%, signal=34%	CPS1/AGT/ATP1A2/KCNMB1/ACTA2/RGS2/KCNMA1/EDN3/AGTR1/FGB/ITGA1/SOD3/CAV1/EDNRB/GUCY1A1/FGA/ACE2/EDN1/HTR1D/F2R/FGG/ADD3/PRKG1/KCNA5/SLC8A1/NPPC/ROCK2/P2RX1/NTS/SNTA1/ADRA1D/EXT1/KCNJ8/SLC6A4/ROCK1/NPPB/VSTM4/ABL1/PIK3C2A/EDNRA/ADRA2A/NOS1/P2RY1/UTS2R/HBB/AVPR2/NPR1/CYSLTR1/ASIC2/F2RL1/SERPINF2/SCPEP1/KNG1/ATP2B1/HTR2A/GPER1/KAT2B
GO:0097746	blood vessel diameter maintenance	142	0.51701	1.78454	5.59408e-05	0.0029517	0.00246278	3198	tags=40%, list=17%, signal=34%	CPS1/AGT/ATP1A2/KCNMB1/ACTA2/RGS2/KCNMA1/EDN3/AGTR1/FGB/ITGA1/SOD3/CAV1/EDNRB/GUCY1A1/FGA/ACE2/EDN1/HTR1D/F2R/FGG/ADD3/PRKG1/KCNA5/SLC8A1/NPPC/ROCK2/P2RX1/NTS/SNTA1/ADRA1D/EXT1/KCNJ8/SLC6A4/ROCK1/NPPB/VSTM4/ABL1/PIK3C2A/EDNRA/ADRA2A/NOS1/P2RY1/UTS2R/HBB/AVPR2/NPR1/CYSLTR1/ASIC2/F2RL1/SERPINF2/SCPEP1/KNG1/ATP2B1/HTR2A/GPER1/KAT2B
GO:0048738	cardiac muscle tissue development	226	0.462847	1.69744	5.66206e-05	0.00296267	0.00247193	3025	tags=35%, list=16%, signal=30%	MYH11/RBP4/PLN/MYOCD/ASB2/JPH2/RGS2/PI16/BVES/GREM1/PDGFRA/GATA4/TPM1/FZD7/ALPK3/AKAP6/ACTC1/SGCD/ACTN2/EDN1/ISL1/TBX3/S1PR1/GJC1/PRKG1/SYNE1/EFNB2/HEG1/FHOD3/SLC8A1/FGF2/PKP2/NKX2-5/MEF2C/SORBS2/TGFBR3/RYR2/GATA6/SRF/GJA1/TGFB2/MEF2A/CITED2/TGFBR1/KCNK2/RARA/TNNC1/BMPR1A/SGCB/KCNJ8/MAPK14/GLI1/IGF1/BMP7/PPARA/NPPB/SKI/LRP2/ABL1/CHD7/OBSL1/NRG1/EDNRA/YAP1/LARGE1/SMAD7/PIM1/ITGB1/SOX6/ZFPM2/JARID2…
GO:0035150	regulation of tube size	143	0.515655	1.78106	5.84392e-05	0.00303256	0.00253025	3198	tags=40%, list=17%, signal=33%	CPS1/AGT/ATP1A2/KCNMB1/ACTA2/RGS2/KCNMA1/EDN3/AGTR1/FGB/ITGA1/SOD3/CAV1/EDNRB/GUCY1A1/FGA/ACE2/EDN1/HTR1D/F2R/FGG/ADD3/PRKG1/KCNA5/SLC8A1/NPPC/ROCK2/P2RX1/NTS/SNTA1/ADRA1D/EXT1/KCNJ8/SLC6A4/ROCK1/NPPB/VSTM4/ABL1/PIK3C2A/EDNRA/ADRA2A/NOS1/P2RY1/UTS2R/HBB/AVPR2/NPR1/CYSLTR1/ASIC2/F2RL1/SERPINF2/SCPEP1/KNG1/ATP2B1/HTR2A/GPER1/KAT2B
GO:0043434	response to peptide hormone	420	0.412967	1.59235	5.98329e-05	0.00307943	0.00256936	3473	tags=31%, list=18%, signal=26%	OTC/HMGCS2/CPS1/AGT/PCK1/REG1A/SORBS1/REG3A/SLC2A4/PID1/PDK4/PRKCB/AGTR1/NR1H4/SESN3/IGFBP5/CAV1/PKLR/GIP/GAL/DDR2/GCNT1/EDNRB/MAP1B/GLP2R/ACTN2/EDN1/GAB1/KHK/F7/CXCL12/IGF2/SLC30A10/REG1B/GCG/TEK/STAT5B/CYP1B1/PIK3R1/TNS2/KANK1/PLCB1/POMC/TGFBR3/BTG2/SPINK1/ROCK2/ITGB3/PCK2/CDO1/GRB10/NCOA2/SORT1/EPM2AIP1/VWA2/REG3G/KL/AHSG/ZBED3/NCOA1/PTPN11/DENND4C/HADH/IRS1/HDAC5/SGCB/CDKN1B/FOXO4/KCNJ8/C1QTN…
GO:0055090	acylglycerol homeostasis	39	0.711124	1.99669	6.24778e-05	0.0031637	0.00263966	1285	tags=33%, list=7%, signal=31%	APOA4/APOA1/PLA2G12B/APOC3/HNF4A/NR1H4/LIPC/MLXIPL/GIP/ABCG5/SLC25A27/ABCG8/LPL
GO:0070328	triglyceride homeostasis	39	0.711124	1.99669	6.24778e-05	0.0031637	0.00263966	1285	tags=33%, list=7%, signal=31%	APOA4/APOA1/PLA2G12B/APOC3/HNF4A/NR1H4/LIPC/MLXIPL/GIP/ABCG5/SLC25A27/ABCG8/LPL
GO:0009636	response to toxic substance	238	0.443873	1.6347	6.3278e-05	0.00317858	0.00265208	2484	tags=26%, list=13%, signal=23%	FABP1/APOA4/GUCY2C/GSTA1/DDC/ADH4/CPS1/CES1/ABCG2/EPHX2/PDZK1/MUC2/TRPM6/ABCB1/AKR1B10/SOD3/SLC23A1/MAP1B/MAOB/GSTM3/SESN1/FBLN5/PTGS1/INMT/ATP7B/ESD/ALDH1A1/SLC30A10/CYP1B1/PENK/APOM/ADH5/GATA6/DUOX2/SRF/MTARC2/GPX3/AQP10/CLIC2/CD36/DNMT3A/MT1A/SLC6A4/MT1G/MT1H/ALB/BCL2/CCL5/TP53INP1/SCN2B/BMP7/HBA2/BLMH/GPX7/GJC2/NEFL/MGST1/PIM1/HBB/CAT/CLDN1/LANCL1
GO:0097553	calcium ion transmembrane import into cytosol	196	0.472203	1.70026	6.45984e-05	0.00321915	0.00268593	2603	tags=30%, list=14%, signal=26%	PLN/CCL19/ATP1A2/JPH2/DMD/MS4A1/FLNA/CACNA1H/CASQ2/ATP2B4/ANK2/SLC8A2/SCN7A/CASQ1/CAV1/AKAP6/CACNA1C/CCL21/CD19/F2/F2R/CACNA2D1/PLCB4/CCR7/PTPRC/SLC8A1/RAMP3/FGF2/PLCB1/RYR2/ITGB3/CLIC2/PLCE1/PTK2B/PKD2/PRNP/P2RX1/PLCG2/CORO1A/RYR3/TRPC1/ITPR1/CALM1/CALM2/ADCYAP1R1/BCL2/APLNR/P2RX2/ABL1/MCOLN3/CHD7/NOS1/PPP3CB/TRPA1/PLCG1/CALM3/P2RX5/PLCB3
GO:1902905	positive regulation of supramolecular fiber organization	174	0.495077	1.75871	7.11792e-05	0.00351917	0.00293625	3155	tags=33%, list=17%, signal=28%	APOA1/SYNPO2/LMOD1/SFRP1/VIL1/CLU/TNXB/CFL2/FLNA/FERMT2/STMN2/TPM1/CCL21/MAP1B/WASF1/SYNPO/MYOC/ACTN2/EDN1/CCR7/KIRREL1/CDC42EP3/WNT11/WASF3/DSTN/CCN2/ROCK2/ARHGEF10L/CCL11/PTK2B/PFN2/ALOX15/NCKAP1L/TGFBR1/SEMA5A/BIN1/CDKN1B/CRACD/GSN/ABL1/LPAR1/PAK1/MAPRE1/EFEMP2/SWAP70/EVL/TENM1/PRKD1/CARMIL2/ARHGEF15/F2RL1/NUMA1/WASF2/SNX9/SERPINF2/BAIAP2L2/PFN1
GO:0001508	action potential	141	0.521933	1.79648	7.32634e-05	0.00359391	0.00299862	2165	tags=28%, list=11%, signal=25%	KCNH2/ATP1A2/CNR1/DMD/KCNJ3/FLNA/ANK2/SLC8A2/CAV1/AKAP6/CACNA1C/ABCC9/CNTNAP1/CTNNA3/CACNA2D1/GJC1/SLMAP/KCNA1/GNA14/KCNA5/CACNB2/SLC8A1/PKP2/CNR2/RYR2/SCN4B/KCNB1/NRCAM/CD36/GJA1/P2RX1/GNA11/SNTA1/BIN1/KCNJ8/KCNA2/CALM1/CLDN19/SCN2B/NPR2
GO:0019627	urea metabolic process	13	0.865776	1.94711	7.68531e-05	0.00362827	0.00302729	709	tags=38%, list=4%, signal=37%	OTC/CPS1/CEBPA/NR1H4/AGMAT
GO:0071941	nitrogen cycle metabolic process	13	0.865776	1.94711	7.68531e-05	0.00362827	0.00302729	709	tags=38%, list=4%, signal=37%	OTC/CPS1/CEBPA/NR1H4/AGMAT
GO:0014896	muscle hypertrophy	85	0.578624	1.88647	7.68048e-05	0.00362827	0.00302729	2840	tags=31%, list=15%, signal=26%	AGT/HAND2/RGS2/PI16/ATP2B4/GATA4/IGFBP5/PDE5A/AKAP6/PDE9A/MYOC/EDN1/PRKG1/SORBS2/RYR2/GATA6/ROCK2/MEF2A/IL6ST/IGF1/ROCK1/PPARA/KLF15/JARID2/HDAC4/PDLIM5
GO:0034767	positive regulation of monoatomic ion transmembrane transport	154	0.499284	1.74461	7.61456e-05	0.00362827	0.00302729	2481	tags=32%, list=13%, signal=28%	CHP2/KCNH2/CFTR/JPH2/KCNMB1/DMD/PDZK1/MS4A1/WNK2/FLNA/EDN3/ANK2/CASQ1/ABCB1/CAV1/AKAP6/GAL/PLP1/CD19/F2/AMIGO1/ACTN2/EDN1/ATP1B2/F2R/CACNA2D1/CACNB2/RAMP3/EPHB2/RYR2/ANO6/PKD2/P2RX1/RELN/TRPC1/CALM1/CALM2/ADCYAP1R1/APLNR/CTSS/P2RX2/ABL1/EDNRA/NOS1/GJC2/STAC/PPP3CB/PLCG1/CALM3
GO:0014706	striated muscle tissue development	243	0.449757	1.6629	7.50373e-05	0.00362827	0.00302729	3025	tags=34%, list=16%, signal=29%	MYH11/PGM5/RBP4/PLN/MYOCD/ASB2/JPH2/RGS2/PI16/BVES/GREM1/PDGFRA/GATA4/TPM1/FZD7/ALPK3/AKAP6/ACTC1/SGCD/ACTN2/EDN1/ISL1/SEMA3C/TBX3/S1PR1/GJC1/PRKG1/SYNE1/EFNB2/HEG1/FHOD3/SLC8A1/FGF2/PKP2/NKX2-5/MEF2C/SORBS2/TGFBR3/RYR2/GATA6/SRF/GJA1/TGFB2/MEF2A/CITED2/TGFBR1/KCNK2/RARA/TNNC1/BMPR1A/SGCB/KCNJ8/LEF1/MAPK14/GLI1/IGF1/BMP7/PPARA/NPPB/SKI/LRP2/ABL1/CHD7/OBSL1/NRG1/EDNRA/YAP1/LARGE1/SMAD7/PIM1/ITGB1/…
GO:0015718	monocarboxylic acid transport	176	0.483967	1.71929	8.53823e-05	0.00397123	0.00331343	2059	tags=24%, list=11%, signal=21%	FABP1/RBP2/FABP2/PLA2G12B/SLC51B/NOS2/PLA2G2A/CYP4F2/CES1/ABCG2/SLCO2A1/ABCC2/SLC22A3/SLCO2B1/FABP3/NR0B2/PLIN2/EDN1/FABP4/SLC25A20/AKR1C1/EMB/SLC6A8/PLA2G2D/RBP5/SLC10A5/CROT/CD36/PLA2G4F/SLC16A2/CPT1A/SLC51A/THBS1/RBP1/SLC16A1/ATP8B1/ABCC4/KCNJ8/MPC2/PLA2R1/PLA2G2C/PPARA
GO:1902075	cellular response to salt	198	0.463464	1.67103	8.50969e-05	0.00397123	0.00331343	2572	tags=28%, list=14%, signal=24%	CHP2/DPEP1/SLC13A2/CEBPA/CHRM2/CHRNA3/BCL11A/PRKCB/AOC1/CACNA1H/PRKAA2/ATP2B4/PPP1R1B/NPTX1/RASGRP2/AKR1C3/CIB2/ITPKB/AMIGO1/EDN1/SLC1A1/SYT11/TUBA1A/FABP4/NFATC2/CLIC4/MEF2C/SYT1/PLCB1/KCNB1/ROCK2/ADD1/PKD2/MEF2A/ALOX15/GNA11/PLCG2/FOSB/SLC12A2/CDKN1B/RYR3/ITPR1/NEK7/SLC13A5/SMPD1/CPNE1/SYT3/LARGE1/TOP2B/P2RY1/NLGN1/CLDN1/NFATC4/P2RY12/TGM2
GO:0006721	terpenoid metabolic process	97	0.553143	1.84055	8.93673e-05	0.00412601	0.00344258	1255	tags=19%, list=7%, signal=17%	RBP2/HMGCS2/ADH4/RBP4/CEL/CYP3A4/ADH1B/ADH1C/CYP2W1/DGAT1/AKR1B10/AKR1C3/ADH6/LRP1/ALDH1A1/AKR1C1/CYP1B1/ADH5
GO:0086003	cardiac muscle cell contraction	72	0.610684	1.94424	9.0925e-05	0.00414837	0.00346124	2160	tags=35%, list=11%, signal=31%	PLN/KCNH2/ATP1A2/KCNJ3/FLNA/ANK2/GATA4/CAV1/CACNA1C/ABCC9/SGCD/CTNNA3/CACNA2D1/GJC1/KCNA5/CACNB2/PKP2/RYR2/SCN4B/GJA1/SNTA1/BIN1/KCNJ8/SCN2B/GSN
GO:0034329	cell junction assembly	440	0.391701	1.51298	9.11731e-05	0.00414837	0.00346124	2945	tags=28%, list=16%, signal=25%	CDH17/APOD/AGT/SORBS1/CLDN15/EPHA7/SFRP1/LRP4/GREM1/MPP7/NEGR1/FERMT2/NR1H4/ANK2/CLDN6/PCDHB5/CDH19/ZNF703/CNTNAP2/EPHA3/PHLDB2/CAV1/JAM3/FAM107A/NPTX1/GAP43/NTN1/CNTNAP1/LAMC1/DLC1/LGI2/MAP1B/DST/CLDN2/ACE2/AMIGO1/MYOC/ACTN2/TLN1/ITGA5/STON1/EPHB1/GPBAR1/PECAM1/GJC1/RAMP2/MPDZ/WNT11/RAP1A/TEK/NLGN4X/FZD5/PKP2/ACTN1/MEF2C/NRXN2/EPHB2/VCL/COL17A1/CORO1C/ROCK2/ITGB3/SRF/NRCAM/LRRN1/CLDN5/ZDHHC2/PTK…
GO:0055002	striated muscle cell development	72	0.610263	1.9429	9.26569e-05	0.00418556	0.00349226	3122	tags=40%, list=16%, signal=34%	MYH11/FLNC/LMOD1/PGM5/MYL9/LDB3/CFL2/CSRP1/TMOD1/PDGFRA/TPM1/CASQ1/ACTC1/ACTN2/EDN1/FHOD3/NKX2-5/SRF/MEF2A/ACTA1/OBSL1/LARGE1/ITGB1/ACTL8/TNNT3/PRKD1/CSRP2/LMOD3/OBSCN
GO:0045109	intermediate filament organization	72	-0.538356	-1.85315	9.55102e-05	0.00428363	0.00357409	768	tags=21%, list=4%, signal=20%	KRT81/KRT78/KRT15/PKP1/KRT6C/KRT14/KRT17/KRT80/KRT4/KRT5/KRT13/KRT7/KRT6B/KRT16/KRT6A
GO:0014897	striated muscle hypertrophy	83	0.589142	1.90236	9.74042e-05	0.0043376	0.00361912	2840	tags=31%, list=15%, signal=27%	AGT/HAND2/RGS2/PI16/ATP2B4/GATA4/IGFBP5/PDE5A/AKAP6/PDE9A/MYOC/EDN1/PRKG1/SORBS2/RYR2/GATA6/ROCK2/MEF2A/IL6ST/IGF1/ROCK1/PPARA/KLF15/JARID2/HDAC4/PDLIM5
GO:0034765	regulation of monoatomic ion transmembrane transport	432	0.400361	1.5461	0.000103701	0.0045855	0.00382596	2586	tags=24%, list=14%, signal=21%	CHP2/FHL1/PLN/KCNH2/ATP1A2/CFTR/JPH2/KCNMB1/DMD/PDZK1/MS4A1/WNK2/KCNJ3/FLNA/KCNMA1/CACNA1H/EDN3/CASQ2/ATP2B4/ANK2/NOX1/SCN7A/CASQ1/ABCB1/CAV1/AKAP6/CACNA1C/GAL/PLP1/CD19/STOM/FXYD6/F2/ANO9/AMIGO1/ACTN2/EDN1/ATP1B2/F2R/CLIC5/WNK4/CACNA2D1/CACNG4/SLMAP/DPP6/KCNA1/CLIC4/KCNA5/CACNB2/SLC8A1/RAMP3/EPHB2/KCNK5/RYR2/SCN4B/KCNB1/ITGB3/CLIC2/KCNG1/TMEM37/ANO6/PTK2B/PKD2/PRNP/AHNAK/P2RX1/RELN/CORO1A/SNTA1/…
GO:0048002	antigen processing and presentation of peptide antigen	68	-0.530755	-1.82841	0.000106394	0.00463923	0.00387079	3403	tags=43%, list=18%, signal=35%	CD74/HLA-DPB1/HLA-DMB/RAET1E/HFE/MICA/HLA-DRB5/RAET1G/TAP2/FCER1G/HLA-DRB1/HLA-DPA1/HLA-DQB2/PYCARD/CTSL/HLA-DQB1/MFSD6/ULBP3/TREM2/CTSD/TAP1/ULBP1/UNC93B1/HLA-DMA/FCGR1A/MICB/RAET1L/SLC11A1/ULBP2
GO:0048565	digestive tract development	133	0.519902	1.77254	0.000105862	0.00463923	0.00387079	2588	tags=38%, list=14%, signal=33%	OTC/HMGCS2/CDX2/IHH/CPS1/RBPMS2/MYOCD/SIX2/SFRP1/FGF10/FOXF1/PDGFRA/FOXF2/GATA4/PCSK5/CLMP/NKX3-2/DCHS1/SFRP5/EDNRB/SOX10/NPY/KIT/HOXA13/HOXD13/WNT11/PKDCC/FZD5/SCT/NKX2-3/TCF21/GATA6/PDX1/LGR4/TMIGD1/TGFB2/IL6ST/DACT1/EXT1/RET/GLI1/BCL2/NPR2/YAP1/MEGF8/CTNNB1/SMO/HOXA5/CCKBR/PKD1
GO:0007411	axon guidance	232	0.451198	1.65653	0.00010835	0.00465977	0.00388793	2657	tags=34%, list=14%, signal=29%	SEMA6A/EPHA7/SEMA6D/GFRA3/NEXN/NRXN3/NFASC/L1CAM/EDN3/PALLD/EFNA2/EPHA3/HOXA2/GAP43/NTN1/NGFR/SLIT3/BOC/HMCN2/ENAH/EDN1/NCAM1/ISL1/SEMA3C/EPHB1/CXCL12/KALRN/EFNB2/EMB/ROBO1/KIF5B/PTCH1/SEMA6C/EPHB2/TUBB2B/ARHGEF25/PTPRM/SLIT2/EVX1/KLF7/SEMA3G/NRCAM/NEO1/B4GAT1/CNTN4/NFIB/CNTN1/PTPRO/CYFIP2/LAMA2/RELN/SEMA5A/DPYSL5/LMO4/SEMA3A/NRP2/EXT1/ARHGAP35/UNC5C/ARHGEF40/RET/BMP7/BMPR1B/FEZ1/SOS1/KIF5A/EDNRA…
GO:0097485	neuron projection guidance	232	0.451198	1.65653	0.00010835	0.00465977	0.00388793	2657	tags=34%, list=14%, signal=29%	SEMA6A/EPHA7/SEMA6D/GFRA3/NEXN/NRXN3/NFASC/L1CAM/EDN3/PALLD/EFNA2/EPHA3/HOXA2/GAP43/NTN1/NGFR/SLIT3/BOC/HMCN2/ENAH/EDN1/NCAM1/ISL1/SEMA3C/EPHB1/CXCL12/KALRN/EFNB2/EMB/ROBO1/KIF5B/PTCH1/SEMA6C/EPHB2/TUBB2B/ARHGEF25/PTPRM/SLIT2/EVX1/KLF7/SEMA3G/NRCAM/NEO1/B4GAT1/CNTN4/NFIB/CNTN1/PTPRO/CYFIP2/LAMA2/RELN/SEMA5A/DPYSL5/LMO4/SEMA3A/NRP2/EXT1/ARHGAP35/UNC5C/ARHGEF40/RET/BMP7/BMPR1B/FEZ1/SOS1/KIF5A/EDNRA…
GO:0044872	lipoprotein localization	17	0.810588	1.91433	0.000114177	0.00484404	0.00404167	1451	tags=35%, list=8%, signal=33%	MTTP/APOB/PRKCB/APOBEC1/LRP1/CD36
GO:0032956	regulation of actin cytoskeleton organization	327	0.419653	1.58941	0.000114039	0.00484404	0.00404167	3155	tags=29%, list=17%, signal=25%	APOA1/SYNPO2/LMOD1/SFRP1/VIL1/SVIL/CFL2/ELN/FLNA/ODAM/FERMT2/TMOD1/PDGFRA/DIXDC1/TPM1/EPHA3/PHLDB2/KANK2/JAM3/FAM107A/CCL21/DLC1/WASF1/SYNPO/DAAM2/MYOC/ACTN2/EDN1/ADD3/LRP1/CCR7/CXCL12/S1PR1/KIRREL1/CDC42EP3/WNT11/WASF3/DSTN/PIK3R1/FHOD3/KANK1/CCN2/SLIT2/ROCK2/ITGB3/ARHGEF10L/CCL11/ADD1/PTK2B/PFN2/ARHGAP6/CYFIP2/ALOX15/NCKAP1L/TGFBR1/SEMA5A/CORO1A/ARHGAP17/SPTBN1/LIMA1/BIN1/CRACD/ARHGAP35/CAPZA2/…
GO:0000280	nuclear division	435	-0.326087	-1.43414	0.000114955	0.00484432	0.0040419	4315	tags=34%, list=23%, signal=27%	PPP2R2D/PRMT5/NUSAP1/VPS4A/NPM2/NEK2/TEX19/FIGNL1/MYBL2/GEN1/BMP4/RAD51C/NDEL1/NDE1/CEP97/PDXP/FGF8/AURKA/CDCA2/KIF18A/MTBP/KATNB1/MSH4/AURKAIP1/FBXO5/ASPM/SMC4/RAD51B/FBXW5/BUB1/SMC2/CCNB1/RAD54B/UBE2I/RAD50/PLK1/FANCD2/PINX1/XRCC3/CENPF/CCSAP/CHMP4A/ESPL1/BUB1B/SPAG5/NCAPD3/SPDL1/EML3/SYCP2/TUBG1/BRCA2/FZR1/FBXO43/PIN1/RMI1/SGO1/SPICE1/KNL1/RAD51D/CDC25B/ZWILCH/BCL2L11/HSF2BP/CYP26B1/RCC1/CENPE…
GO:0006816	calcium ion transport	428	0.397093	1.53355	0.000115762	0.00484581	0.00404315	2603	tags=25%, list=14%, signal=22%	MYLK/PLN/CCL19/ATP1A2/JPH2/DMD/CLCA1/MS4A1/PRKCB/RAMP1/FLNA/CACNA1H/CASQ2/ATP2B4/ANK2/SLC8A2/SCN7A/CASQ1/TRPM6/CAV1/AKAP6/CACNA1C/CCL21/PLP1/CD19/EDNRB/F2/CAMK2G/EDN1/F2R/CACNA2D1/SLC35G1/PLCB4/CCR7/CACNG4/CXCL12/TRPC4/RAMP2/FCRL3/GCG/PTPRC/CACHD1/ANXA6/CACNB2/SLC8A1/RAMP3/FGF2/PLCB1/NCS1/VDR/RYR2/SPINK1/SEMG1/ITGB3/CLIC2/CXCR4/TMEM37/LGALS3/PLCE1/ANO6/PTK2B/PKD2/PRNP/AHNAK/GPM6A/NMUR1/P2RX1/IL16…
GO:0002027	regulation of heart rate	99	0.550904	1.83882	0.000116728	0.00485386	0.00404986	2033	tags=31%, list=11%, signal=28%	PLN/KCNH2/DMD/BVES/KCNJ3/POPDC2/EDN3/CASQ2/ANK2/TPM1/CAV1/CACNA1C/EDNRB/CTNNA3/EDN1/ISL1/SLC1A1/CACNA2D1/KCNA5/CACNB2/SLC8A1/PKP2/RYR2/SCN4B/EPAS1/SNTA1/BIN1/KCNJ8/CALM1/CALM2/SCN2B
GO:0048285	organelle fission	481	-0.317423	-1.41409	0.000124879	0.00515866	0.00430418	4315	tags=32%, list=23%, signal=26%	PPP2R2D/PRMT5/NUSAP1/C11orf65/VPS4A/CYRIB/NPM2/NEK2/TEX19/FIGNL1/MYBL2/GEN1/BMP4/RAD51C/NDEL1/NDE1/CEP97/PDXP/FGF8/AURKA/CDCA2/KIF18A/MTBP/KATNB1/MSH4/AURKAIP1/FBXO5/ASPM/SMC4/RAD51B/FBXW5/BUB1/SMC2/CCNB1/MTFR2/RAD54B/UBE2I/RAD50/PLK1/FANCD2/PINX1/XRCC3/MARCHF5/CENPF/CCSAP/BNIP3/CHMP4A/ESPL1/BUB1B/SPAG5/NCAPD3/SPDL1/EML3/SYCP2/TUBG1/BRCA2/FZR1/FBXO43/PIN1/RMI1/SGO1/SPICE1/KNL1/RAD51D/CDC25B/ZWILC…
GO:0098773	skin epidermis development	127	-0.447271	-1.69648	0.000128022	0.00525119	0.00438138	2116	tags=33%, list=11%, signal=30%	FOXE1/SOX9/CYP26B1/FZD6/ALOX12/DKK1/ALOX12B/SAV1/TRADD/CDH3/FGFR2/KDF1/PLA2G10/GLI2/ELOVL1/NSDHL/TMEM79/DNASE1L2/LSR/IL18/ALOXE3/FERMT1/FST/KLF4/INHBA/WNT10A/TNF/SOX21/HPSE/MSX2/ABCA12/TP63/FOXQ1/GRHL1/GRHL3/FA2H/CYSRT1/EDAR/SPINK5/SFN/KRT17/KRT16
GO:0001822	kidney development	310	0.419295	1.5779	0.000128792	0.00525119	0.00438138	2697	tags=32%, list=14%, signal=28%	HMGCS2/AGT/SIX2/EPHA7/SFRP1/GPC3/ACTA2/GFRA1/LRP4/FGF10/GREM1/RGN/AGTR1/PDGFRA/PBX1/NID1/VANGL2/PCSK5/KANK2/DCHS1/ZBTB16/GCNT1/EDNRB/GCNT3/NPNT/UPK3A/WNK4/ANGPT1/PECAM1/ARID5B/WNT11/TEK/ADAMTS1/HPGD/EFNB2/CDKN1C/TNS2/FGF2/AQP1/MEF2C/PTCH1/IL6R/PYGO1/TCF21/SLIT2/ITGB3/LGR4/ODC1/PLCE1/PKD2/IFT88/WWTR1/PTPRO/BMPER/TGFB2/TMEM59L/GCNT4/TGFBR1/ASXL1/ITGA8/RARA/GDF11/COL4A4/AQP11/FREM2/EXT1/KCNJ8/OVOL1/…
GO:0051017	actin filament bundle assembly	156	0.495804	1.73385	0.000134012	0.00542879	0.00452957	2558	tags=30%, list=13%, signal=26%	APOA1/SYNPO2/SORBS1/SFRP1/VIL1/DPYSL3/CALD1/ELN/FLNA/FERMT2/TPM1/PHLDB2/FAM107A/DLC1/SYNPO/MYOC/S1PR1/FAM171A1/WNT11/PIK3R1/LCP1/ACTN1/FMN2/CCN2/ROCK2/ARHGEF10L/SRF/ARRB1/ADD1/PTK2B/PFN2/USH1C/ARHGAP6/TGFBR1/MICAL1/ZYX/LIMA1/ROCK1/ABL1/LPAR1/PAK1/ARHGAP28/CGNL1/SWAP70/EVL/MARCKS/ESPNL
GO:0032233	positive regulation of actin filament bundle assembly	61	0.616146	1.89811	0.000135755	0.00546414	0.00455906	2488	tags=33%, list=13%, signal=29%	APOA1/SYNPO2/SFRP1/VIL1/FLNA/FERMT2/TPM1/SYNPO/MYOC/WNT11/CCN2/ROCK2/ARHGEF10L/PFN2/TGFBR1/ABL1/LPAR1/PAK1/SWAP70/EVL
GO:0044282	small molecule catabolic process	371	0.408389	1.56006	0.000140457	0.00561738	0.00468691	2272	tags=19%, list=12%, signal=17%	FABP1/ALDOB/OTC/DPEP1/ADH4/PCK1/QPRT/SULT2A1/NOS2/CYP3A4/CYP4F2/HAAO/ACOX2/CNR1/ADTRP/ALDH1B1/PIPOX/CYP27A1/ATP2B4/GLS/CYP2W1/APOBEC1/SULT1C4/AKR1B10/SULT1E1/THNSL2/APOBEC2/AKR1C3/ACAA2/SULT1B1/OAT/GLYCTK/ACACB/GDA/ESD/CYP4F12/TKTL1/ABAT/CRYL1/SULT1A2/ADH5/GALM/ADA2/PCK2/CDO1/ACADS/CROT/HSD17B6/BDH2/XDH/CPT1A/HDC/HADH/SLC16A1/IRS1/BCKDHB/PAH/SLC25A21/HADHA/CYP39A1/HNMT/PFKM/ECHDC2/HIBADH/PPARA/AC…
GO:1904729	regulation of intestinal lipid absorption	10	0.895115	1.88598	0.000142531	0.00566424	0.00472602	1452	tags=70%, list=8%, signal=65%	APOA4/APOA1/APOA2/PRAP1/ABCG5/ABCG8/ENPP7
GO:0034370	triglyceride-rich lipoprotein particle remodeling	12	0.883507	1.93918	0.000152386	0.00590639	0.00492805	442	tags=50%, list=2%, signal=49%	APOA4/APOA1/APOC3/APOA2/NR1H4/LIPC
GO:0034372	very-low-density lipoprotein particle remodeling	12	0.883507	1.93918	0.000152386	0.00590639	0.00492805	442	tags=50%, list=2%, signal=49%	APOA4/APOA1/APOC3/APOA2/NR1H4/LIPC
GO:0071772	response to BMP	161	0.492844	1.73559	0.00015061	0.00590639	0.00492805	2721	tags=34%, list=14%, signal=30%	SLC39A5/CHRDL2/RBPMS2/GREM2/SFRP1/GPC3/RGMA/CHRDL1/GREM1/TMEM100/GATA4/COL2A1/SOSTDC1/SMAD9/HOXA13/FSTL1/ZNF423/TGFBR3/RGMB/GPR155/SKIL/GATA6/NEO1/NFIA/BMPER/SCX/SFRP4/SPART/ACVRL1/CRB2/BMPR1A/ELAPOR2/EXT1/LEF1/CHRD/CRIM1/SORL1/BMP7/BMPR1B/CDH5/HEYL/SKI/LRP2/ABL1/HIVEP1/AMHR2/DSG4/ACVR2A/SMAD7/MEGF8/FBN1/CER1/DAND5/BMP6/HTRA1
GO:0071773	cellular response to BMP stimulus	161	0.492844	1.73559	0.00015061	0.00590639	0.00492805	2721	tags=34%, list=14%, signal=30%	SLC39A5/CHRDL2/RBPMS2/GREM2/SFRP1/GPC3/RGMA/CHRDL1/GREM1/TMEM100/GATA4/COL2A1/SOSTDC1/SMAD9/HOXA13/FSTL1/ZNF423/TGFBR3/RGMB/GPR155/SKIL/GATA6/NEO1/NFIA/BMPER/SCX/SFRP4/SPART/ACVRL1/CRB2/BMPR1A/ELAPOR2/EXT1/LEF1/CHRD/CRIM1/SORL1/BMP7/BMPR1B/CDH5/HEYL/SKI/LRP2/ABL1/HIVEP1/AMHR2/DSG4/ACVR2A/SMAD7/MEGF8/FBN1/CER1/DAND5/BMP6/HTRA1
GO:0033344	cholesterol efflux	56	0.635391	1.92516	0.000154969	0.00596964	0.00498083	1230	tags=27%, list=6%, signal=25%	APOA4/APOA1/APOB/APOC3/APOA2/CES1/SOAT2/PLTP/CAV1/ABCA8/LRP1/ABCG5/APOM/PTCH1/ABCG8
GO:0046068	cGMP metabolic process	17	0.803913	1.89857	0.000160266	0.00613603	0.00511966	2458	tags=65%, list=13%, signal=56%	GUCY2C/PDE5A/PDE9A/GUCY1A1/GUCY1B1/PDE2A/NPPC/PDE1A/NPPB/NPR2/NPR1
GO:0042180	cellular ketone metabolic process	214	0.458602	1.66858	0.000164869	0.00623623	0.00520326	1162	tags=14%, list=6%, signal=14%	FABP1/APOA4/CYP2B6/MALRD1/ADH4/APOC3/CYP4F2/GPD1/CES1/CNR1/PDK4/RGN/CACNA1H/NR1H4/ATP2B4/SULT1C4/FABP3/AKR1B10/CAV1/MLXIPL/AFP/GIP/EDNRB/AKR1C3/ACACB/CYP4F12/DAB2/AKR1C1/STAT5B/PRKG1/PRKAG2
GO:0032409	regulation of transporter activity	236	0.437494	1.60851	0.000164224	0.00623623	0.00520326	2548	tags=25%, list=13%, signal=22%	CHP2/FHL1/PLN/ATP1A2/APOA2/CFTR/JPH2/DMD/PDZK1/WNK2/CASQ2/ANK2/CASQ1/ABCB1/CAV1/AKAP6/GAL/FXYD6/SGK2/ANO9/ACE2/ACTN2/EDN1/ATP1B2/CACNA2D1/CACNG4/SLMAP/CACNB2/MEF2C/EPHB2/RYR2/SCN4B/CLIC2/KCNG1/PTK2B/PKD2/PRNP/AHNAK/RELN/NR1H3/CALM1/CALM2/BCL2/SCN2B/CTSS/EDNRA/ADRA2A/NOS1/STAC/NEDD4/NLGN1/PIM1/KCNS1/AHCYL1/CALM3/UTRN/ITGB1/PRRT1/KCTD7
GO:0034379	very-low-density lipoprotein particle assembly	11	0.881715	1.9039	0.00017193	0.00646437	0.00539361	456	tags=45%, list=2%, signal=44%	MTTP/APOB/APOC3/SOAT2/DGAT1
GO:0043500	muscle adaptation	100	0.54142	1.80633	0.000173159	0.00647181	0.00539982	2327	tags=27%, list=12%, signal=24%	AGT/HAND2/RGS2/PI16/SGCA/ATP2B4/CASQ1/IGFBP5/PDE5A/AKAP6/PDE9A/CAMK2G/MYOC/EDN1/FBXO32/GATA6/ROCK2/MEF2A/IL6ST/TNNC1/ACTA1/FOXO3/IGF1/ROCK1/PPARA/GSN/KLF15
GO:0001990	regulation of systemic arterial blood pressure by hormone	38	0.702226	1.96317	0.000180477	0.00670543	0.00559474	2455	tags=45%, list=13%, signal=39%	AGT/CPA3/EDN3/AGTR1/NOX1/PCSK5/EDNRB/CTSG/ACE2/EDN1/F2R/CMA1/RASL10B/CTSZ/RPS6KA2/ENPEP/AVPR2
GO:0006874	intracellular calcium ion homeostasis	304	0.424685	1.59501	0.000181845	0.00671652	0.00560399	2638	tags=28%, list=14%, signal=24%	PLN/CCL19/ATP1A2/CNR1/JPH2/DMD/PRKCB/FLNA/RGN/EDN3/CASQ2/ATP2B4/ANK2/CCL15/SCGN/SLC8A2/CASQ1/CAV1/AKAP6/CACNA1C/CCL21/DMPK/CD19/F2/XK/EDN1/F2R/ATP7B/SLC35G1/PLCB4/CCR7/CXCL12/TRPC4/SYPL2/PTPRC/ANXA6/CACNB2/SLC8A1/SLC25A27/FGF2/PLCB1/VDR/NPPC/RYR2/ELANE/ITGB3/CLIC2/CCL11/PLCE1/PTK2B/PKD2/P2RX1/PLCG2/CORO1A/MCUR1/RYR3/TRPC1/ITPR1/CALM1/CALM2/BCL2/CCL5/APLNR/C19orf12/CDH5/SV2A/CCL14/ABL1/MCOLN3/CHD7…
GO:0061572	actin filament bundle organization	159	0.494321	1.73579	0.00018626	0.00679955	0.00567328	3224	tags=36%, list=17%, signal=30%	APOA1/SYNPO2/SORBS1/SFRP1/VIL1/DPYSL3/CALD1/ELN/FLNA/FERMT2/TPM1/PHLDB2/FAM107A/DLC1/SYNPO/MYOC/S1PR1/FAM171A1/WNT11/PIK3R1/LCP1/ACTN1/FMN2/CCN2/ROCK2/ARHGEF10L/SRF/ARRB1/ADD1/PTK2B/PFN2/USH1C/ARHGAP6/TGFBR1/MICAL1/ZYX/LIMA1/ROCK1/ABL1/LPAR1/PAK1/RFLNB/ARHGAP28/CGNL1/SWAP70/EVL/MARCKS/ESPNL/RFLNA/CORO2B/ARHGEF15/RDX/WASF2/SERPINF2/BAIAP2L2/PFN1/HSP90B1
GO:0051607	defense response to virus	327	-0.353238	-1.5156	0.000185834	0.00679955	0.00567328	3479	tags=28%, list=18%, signal=23%	IKBKE/IRF9/TARBP2/TRIM65/ATG7/UFD1/MYD88/NT5C2/PML/APOBEC3D/BNIP3/POLR3H/SPON2/NMB/POLR3G/IFNL2/TRIM11/NLRC5/MEFV/SKP2/BNIP3L/IFNL1/IL10RB/MLKL/MICA/IFNAR2/FCN3/IRF1/ATAD3A/APOBEC3F/IFNL3/IFNG/TTC4/AIM2/PYCARD/TRIM41/OAS1/NT5C3A/RSAD2/TLR2/SHFL/VAMP8/OAS3/DHX58/BCL2L1/FADD/PTPRS/CPTP/IFI27/GBP5/IFNGR2/CARD9/POLR3K/BPIFA1/RNASE2/TREM2/PLA2G10/USP18/APOBEC3B/ZDHHC11/BST2/CXCL10/IRF7/ZC3H12A/IRF5/IF…
GO:0010880	regulation of release of sequestered calcium ion into cytosol by sarcoplasmic reticulum	28	0.724897	1.91639	0.000188198	0.00683062	0.0056992	2481	tags=54%, list=13%, signal=47%	PLN/ATP1A2/DMD/CASQ2/ANK2/CASQ1/AKAP6/CACNA1C/SLC8A1/RYR2/CLIC2/CALM1/CALM2/CHD7/CALM3
GO:0070588	calcium ion transmembrane transport	337	0.4158	1.5801	0.000189362	0.00683337	0.00570149	2603	tags=25%, list=14%, signal=22%	PLN/CCL19/ATP1A2/JPH2/DMD/MS4A1/FLNA/CACNA1H/CASQ2/ATP2B4/ANK2/SLC8A2/SCN7A/CASQ1/TRPM6/CAV1/AKAP6/CACNA1C/CCL21/PLP1/CD19/EDNRB/F2/EDN1/F2R/CACNA2D1/SLC35G1/PLCB4/CCR7/CACNG4/TRPC4/PTPRC/CACHD1/ANXA6/CACNB2/SLC8A1/RAMP3/FGF2/PLCB1/NCS1/RYR2/ITGB3/CLIC2/TMEM37/PLCE1/ANO6/PTK2B/PKD2/PRNP/AHNAK/GPM6A/P2RX1/PLCG2/CORO1A/PIK3CG/MCUR1/BIN1/KCNJ8/RYR3/TRPC1/ITPR1/CALM1/CALM2/ADCYAP1R1/BCL2/APLNR/P2RX2/…
GO:0003300	cardiac muscle hypertrophy	80	0.572338	1.84424	0.000193487	0.00694232	0.0057924	3466	tags=35%, list=18%, signal=29%	AGT/HAND2/RGS2/PI16/ATP2B4/GATA4/PDE5A/AKAP6/PDE9A/EDN1/PRKG1/SORBS2/RYR2/GATA6/ROCK2/MEF2A/IL6ST/IGF1/ROCK1/PPARA/KLF15/JARID2/HDAC4/PDLIM5/MEIS1/YY1/SMAD4/TNFRSF1B
GO:0007188	adenylate cyclase-modulating G protein-coupled receptor signaling pathway	244	0.435965	1.6101	0.000195498	0.00697462	0.00581935	2623	tags=25%, list=14%, signal=22%	ADGRG7/PLN/ADCY5/CNR1/OXER1/CHRM2/RGS2/VIP/GNAO1/RAMP1/CHGA/FLNA/ATP2B4/PALM/GIP/LGR5/ADGRD1/GLP2R/EDN1/PRKACB/HTR1D/AKAP12/VIPR1/VIPR2/S1PR1/RAMP2/GCG/GNAZ/GNA14/PDE2A/RAMP3/CNR2/GNAL/ITGB3/LGR4/SCTR/ADCYAP1/PTGER1/GNA11/GPR161/PTGER3/ADCY2/PTGDR2/ADGRB3/ADRA1D/S1PR3/ADCYAP1R1/GNAS/GLP1R/GRIK3/LPAR1/EDNRA/ADRA2A/RAPGEF2/P2RY1/ADGRG6/CALCRL/GNG2/AVPR2/RGS1/P2RY12/PTGER2
GO:0030574	collagen catabolic process	45	-0.606683	-1.93115	0.000198843	0.00705386	0.00588546	1860	tags=38%, list=10%, signal=34%	CTSL/CTSB/MMP8/MMP28/MMP14/ADAM15/MMP25/ADAMTS2/FAP/MMP9/MMP7/ADAMTS14/MMP12/MMP11/MMP1/MMP13/KLK6
GO:0140975	disruption of cellular anatomical structure in another organism	10	0.888504	1.87205	0.000202194	0.00713244	0.00595102	1590	tags=60%, list=8%, signal=55%	REG1A/REG3A/DEFA5/DEFA6/REG1B/REG3G
GO:0140546	defense response to symbiont	328	-0.344898	-1.4797	0.000208883	0.00732723	0.00611355	3479	tags=27%, list=18%, signal=22%	TARBP2/TRIM65/ATG7/UFD1/MYD88/NT5C2/PML/APOBEC3D/BNIP3/POLR3H/SPON2/NMB/POLR3G/IFNL2/TRIM11/NLRC5/MEFV/SKP2/BNIP3L/IFNL1/IL10RB/MLKL/MICA/IFNAR2/FCN3/IRF1/ATAD3A/APOBEC3F/IFNL3/IFNG/TTC4/AIM2/PYCARD/TRIM41/OAS1/NT5C3A/RSAD2/TLR2/SHFL/VAMP8/OAS3/DHX58/BCL2L1/FADD/PTPRS/CPTP/IFI27/GBP5/IFNGR2/CARD9/POLR3K/BPIFA1/RNASE2/TREM2/PLA2G10/USP18/APOBEC3B/ZDHHC11/BST2/CXCL10/IRF7/ZC3H12A/IRF5/IFIH1/CGAS/RT…
GO:0051051	negative regulation of transport	410	0.394801	1.51978	0.000220383	0.0076877	0.00641431	2375	tags=22%, list=13%, signal=20%	APOD/APOC3/TACR2/PLN/CYP4F2/KCNH2/ATP1A2/APOA2/SFRP1/CNR1/ADTRP/RGS2/PID1/CARTPT/FOXF1/PRKCB/VIP/CHGA/SERPINE2/CASQ2/STXBP6/RAB23/EPHA3/CAV1/PKIG/MAP1B/MAOB/ANO9/ACTN2/CRYAB/EDN1/F2R/WNK4/SYT11/PIP4P2/PKIA/ANGPT1/ABCG5/RAP1A/ABAT/GABRE/PKDCC/PRKG1/GNAZ/SCT/EPHB2/ABCG8/SPINK1/ATP9A/KCNB1/SEMG1/SLC43A1/ITGB3/KLF7/CLIC2/NEO1/LGALS3/CD36/PTK2B/PKD2/GRB10/GJA1/THBS1/NCKAP1L/SFRP4/NR1H3/PTGER3/CORO1A/P…
GO:0045834	positive regulation of lipid metabolic process	140	0.505778	1.73808	0.000224011	0.00777108	0.00648388	1810	tags=21%, list=10%, signal=19%	FABP1/APOA4/APOA1/PCK1/SORBS1/CCL19/APOA2/CES1/RGN/NR1H4/AADAC/PDGFRA/FABP3/MLXIPL/CCL21/CD19/F2/KIT/CCR7/DAB2/TEK/SCT/FGF2/ENPP7/CCDC3/CPT1A/NR1H3/ELOVL5/IRS1
GO:0061844	antimicrobial humoral immune response mediated by antimicrobial peptide	82	-0.493072	-1.76142	0.000231339	0.0079812	0.0066592	1394	tags=34%, list=7%, signal=32%	BPIFA1/ANG/H2BC11/DEFB1/CXCL10/H2BC7/PF4V1/H2BC12/DEFB4A/H2BC4/CCL13/H2BC21/PGC/KLK7/S100A12/S100A9/GNLY/PF4/KLK5/SPINK5/PPBP/CXCL6/CXCL2/CXCL3/CXCL8/S100A7/CXCL1/KRT6A
GO:0043171	peptide catabolic process	22	0.760618	1.8886	0.000237462	0.00814768	0.0067981	2846	tags=45%, list=15%, signal=39%	ANPEP/DPEP1/NAALADL1/CPQ/CPN1/TRHDE/ERAP2/ENPEP/LNPEP/ERAP1
GO:0120009	intermembrane lipid transfer	50	0.649984	1.92214	0.000241323	0.00823516	0.00687109	1230	tags=20%, list=6%, signal=19%	MTTP/APOA4/APOA1/APOB/CIDEC/APOA2/PLTP/GLTPD2/ABCG5/ABCG8
GO:0071559	response to transforming growth factor beta	262	0.426816	1.57911	0.000244524	0.00829928	0.00692459	3439	tags=35%, list=18%, signal=29%	MYOCD/SFRP1/ACTA2/ONECUT2/TNXB/FERMT2/LTBP1/ZNF703/ASPN/ZEB1/CAV1/PDE3A/LTBP4/CILP/PEG10/DDR2/PBLD/TGFB1I1/EDN1/NPNT/SMAD9/EMILIN1/DAB2/HPGD/PENK/CLEC3B/CDKN1C/PDE2A/MEF2C/TGFBR3/SKIL/ROCK2/FMOD/COL4A2/LDLRAD4/CLDN5/ZFHX3/TGFB2/DUSP22/LTBP3/THBS1/CITED2/TGFBR1/SCX/ITGA8/ACVRL1/ZYX/TGFBR2/SPRY2/BMPR1A/TET1/ROCK1/PPARA/GCNT2/CDH5/GDF10/NR3C1/SKI/ABL1/AMHR2/ZFP36L2/SMAD7/NKX2-1/CLDN1/FBN1/ARID4A/PDG…
GO:0000724	double-strand break repair via homologous recombination	175	-0.398448	-1.59635	0.000248842	0.00840042	0.00700897	6819	tags=55%, list=36%, signal=36%	MCM3/SLF2/AP5S1/AP5Z1/ZSWIM7/RFWD3/RAD21L1/TERF2IP/TOP3A/SENP3/OOEP/MCM6/MORF4L2/ACTL6A/CHEK1/KDM4D/SPIDR/LIG3/PPP4C/SMC6/TONSL/HUS1/CHD4/POLL/POLN/UBQLN4/ERCC6/RNF169/INIP/RAD51AP1/MCM9/PARPBP/SLX4/PALB2/MAGEF1/RIF1/FAN1/NABP1/WRN/FANCM/RUVBL1/KMT5A/BLM/RECQL4/BRCA1/SHLD3/FIGNL1/HDGFL2/WRAP53/GEN1/RAD51C/MCM8/TIMELESS/MCM4/MCM7/SLF1/MRGBP/SIRT6/MMS22L/RAD51B/MCM5/RAD54B/XRCC2/PSMD14/XRCC3/HELB/P…
GO:0048762	mesenchymal cell differentiation	247	0.429023	1.58569	0.00025168	0.00845079	0.007051	2560	tags=32%, list=13%, signal=28%	SEMA6A/AGT/HAND2/SIX2/SFRP1/SEMA6D/TNXB/FGF10/GREM1/FLNA/FRZB/EDN3/FERMT2/TMEM100/FAM83D/DACT3/FOXF2/ZNF703/EPHA3/PHLDB2/EDNRB/SOX10/TGFB1I1/EDN1/NCAM1/ISL1/SEMA3C/TBX3/EOMES/DAB2/WNT11/FGFR1/ANXA6/MEF2C/SEMA6C/HGF/TGFBR3/TCF21/CORO1C/ROCK2/SEMA3G/LDLRAD4/RTN4/WWTR1/TGFB2/CITED2/TGFBR1/MARK1/SEMA5A/TGFBR2/SEMA3A/CRB2/SPRY2/KBTBD8/BMPR1A/NRP2/EXT1/RET/LEF1/IGF1/ROCK1/BCL2/BMP7/NRTN/GCNT2/HEYL/GLIP…
GO:0014743	regulation of muscle hypertrophy	55	0.630171	1.90101	0.000254408	0.00849697	0.00708953	2059	tags=29%, list=11%, signal=26%	AGT/HAND2/RGS2/PI16/ATP2B4/IGFBP5/PDE5A/AKAP6/PDE9A/EDN1/ROCK2/MEF2A/IL6ST/IGF1/ROCK1/PPARA
GO:0035082	axoneme assembly	85	-0.488803	-1.75464	0.000260711	0.00866139	0.00722671	4179	tags=48%, list=22%, signal=38%	FOXJ1/RSPH4A/CFAP44/DNAI1/DNAH17/DRC1/MNS1/RP1/NEURL1/RP1L1/DAW1/SPEF2/CFAP65/DNAAF4/MEIG1/CFAP43/DNAI4/CFAP69/CLUAP1/SPAG17/DNAL1/RSPH1/LRRC61/IQCG/LRGUK/GAS8/SPEF1/TPGS1/CPLANE2/CCDC40/SPACA9/ZMYND10/TTLL1/DNAH5/SPAG1/CFAP157/CEP131/CFAP73/CFAP46/PLA2G3/DNAAF3
GO:0016053	organic acid biosynthetic process	321	0.417655	1.57507	0.00026876	0.00888182	0.00741064	2097	tags=20%, list=11%, signal=18%	OTC/APOA4/MALRD1/CPS1/APOC3/CYP3A4/HAAO/ACOX2/CES1/CYP27A1/PTGIS/PDK4/RGN/NR1H4/PRKAA2/ATP2B4/GLS/FADS6/GGT6/SLC38A1/LIPC/MLXIPL/PKLR/GIP/THNSL2/PLP1/AKR1C3/BHMT2/OSBPL1A/OAT/EDN1/PTGS1/ACACB/PRKAB2/ALDH1A1/GGT7/CASP1/GSTM4/ABAT/PRKAG2/ACSS2/LPL/HACD4/CDO1/PLA2G4F/PLOD2/ALOX15/HACD1/NR1H3/MTR/ACSS1/UST/RBP1/SCD5/ELOVL5/PAH/FMO3/CYP39A1/LIPG/PRKAB1/PLA2G2C/MGLL/GAMT/ACMSD
GO:0062012	regulation of small molecule metabolic process	316	0.410847	1.54975	0.000271388	0.00892169	0.0074439	2132	tags=16%, list=11%, signal=15%	FABP1/ALDOB/APOA4/APOA1/APOB/MALRD1/APOC3/NOS2/SORBS1/GPD1/CES1/CNR1/PID1/EPHX2/PDK4/RGN/NR1H4/PRKAA2/ATP2B4/FABP3/ME1/CAV1/MLXIPL/FMO5/GIP/AKR1C3/IGFBP4/KIT/ACACB/C1QTNF1/IGF2/DAB2/GCG/PRKG1/PRKAG2/TFF3/PTK2B/NCOA2/CPT1A/EPM2AIP1/NR1H3/NCOR1/ELOVL5/CH25H/IRS1/C1QTNF12/IGF1/ADCYAP1R1/PPARA/ACMSD/NR3C1
GO:0120254	olefinic compound metabolic process	160	0.478179	1.67729	0.000284872	0.00931621	0.00777307	1201	tags=18%, list=6%, signal=17%	CYP2B6/GSTA1/ADH4/RBP4/CEL/CYP3A4/CYP4F2/ADH1B/ADH1C/EPHX2/PTGIS/CACNA1H/DGAT1/AKR1B10/AFP/EDNRB/AKR1C3/PTGS1/ADH6/CYP2J2/ALDH1A1/CYP4F12/DAB2/AKR1C1/STAT5B/CYP1B1/PRKG1/CYP2U1
GO:0008154	actin polymerization or depolymerization	194	0.458945	1.6482	0.000287073	0.00933955	0.00779255	3314	tags=36%, list=17%, signal=30%	LMOD1/VIL1/SVIL/CFL2/ELN/TMOD1/KANK2/FAM107A/CCL21/WASF1/ENAH/DAAM2/ACTN2/ADD3/CCR7/CXCL12/KIRREL1/CDC42EP3/WASF3/DSTN/MICAL2/FHOD3/KANK1/SLIT2/CCL11/WIPF1/ADD1/PTK2B/GAS7/PFN2/ARHGAP6/CYFIP2/MICAL3/ALOX15/NCKAP1L/MICAL1/SEMA5A/CORO1A/SPTBN1/LIMA1/BIN1/CRACD/ARHGAP35/MSRB2/CAPZA2/PREX1/PLEKHH2/GSN/ABL1/CYRIA/ARHGAP28/SWAP70/EVL/ARFGEF1/HCLS1/GBA2/TENM1/CARMIL2/PLEKHG2/RDX/F2RL1/SNX9/TMSB4Y/LMOD3/…
GO:0003081	regulation of systemic arterial blood pressure by renin-angiotensin	24	0.751588	1.91321	0.000298624	0.00966525	0.0080643	847	tags=42%, list=4%, signal=40%	AGT/CPA3/AGTR1/NOX1/PCSK5/EDNRB/CTSG/ACE2/F2R/CMA1
GO:0086001	cardiac muscle cell action potential	72	0.587289	1.86976	0.000301096	0.0096953	0.00808937	2605	tags=38%, list=14%, signal=32%	KCNH2/ATP1A2/DMD/KCNJ3/FLNA/ANK2/CAV1/CACNA1C/CTNNA3/CACNA2D1/GJC1/SLMAP/KCNA5/CACNB2/SLC8A1/PKP2/RYR2/SCN4B/GJA1/SNTA1/BIN1/KCNJ8/CALM1/SCN2B/ATP1A1/CALM3/DSC2
GO:0006270	DNA replication initiation	37	-0.623833	-1.93645	0.000310207	0.00993771	0.00829163	3815	tags=51%, list=20%, signal=41%	MCM4/MCM7/ORC5/ORC1/MCM5/POLA2/ORC6/LRWD1/MCM10/POLA1/GMNN/MCIDAS/CDC6/TICRR/MCM2/CCNE2/CDC45/GINS3/CDT1
GO:0071560	cellular response to transforming growth factor beta stimulus	256	0.427063	1.58596	0.000317907	0.0101327	0.00845429	3632	tags=36%, list=19%, signal=30%	MYOCD/SFRP1/ACTA2/ONECUT2/TNXB/FERMT2/LTBP1/ZNF703/ASPN/ZEB1/CAV1/PDE3A/LTBP4/CILP/PEG10/DDR2/PBLD/TGFB1I1/EDN1/NPNT/SMAD9/EMILIN1/DAB2/HPGD/PENK/CLEC3B/CDKN1C/PDE2A/MEF2C/TGFBR3/SKIL/FMOD/COL4A2/LDLRAD4/CLDN5/TGFB2/DUSP22/LTBP3/THBS1/CITED2/TGFBR1/SCX/ITGA8/ACVRL1/ZYX/TGFBR2/SPRY2/BMPR1A/TET1/PPARA/GCNT2/CDH5/GDF10/NR3C1/SKI/ABL1/AMHR2/ZFP36L2/SMAD7/NKX2-1/CLDN1/FBN1/ARID4A/PDGFD/JUN/SDCBP/SOX6/…
GO:0032392	DNA geometric change	82	-0.487948	-1.74312	0.000325168	0.0103118	0.00860372	5690	tags=52%, list=30%, signal=37%	DSCC1/HMGA1/DNA2/TWNK/POT1/MCM9/CHD1L/ZRANB3/GINS1/WRN/FANCM/GTF2H2/RUVBL1/RFC5/BLM/RECQL4/G3BP1/MCM8/MCM4/MCM7/ASCC2/CHTF8/MCM5/RAD54B/RAD50/HELB/RECQL5/RTEL1/POLQ/MNAT1/RFC4/RFC2/CHTF18/DDX11/GINS4/RAD51/HMGB3/MCM2/CDC45/GINS3/GINS2/BRIP1/ANXA1
GO:0046394	carboxylic acid biosynthetic process	318	0.416909	1.57241	0.000337155	0.0106382	0.00887607	2097	tags=20%, list=11%, signal=18%	OTC/APOA4/MALRD1/CPS1/APOC3/CYP3A4/HAAO/ACOX2/CES1/CYP27A1/PTGIS/PDK4/RGN/NR1H4/PRKAA2/ATP2B4/GLS/FADS6/GGT6/SLC38A1/LIPC/MLXIPL/PKLR/GIP/THNSL2/PLP1/AKR1C3/BHMT2/OSBPL1A/OAT/EDN1/PTGS1/ACACB/PRKAB2/ALDH1A1/GGT7/CASP1/GSTM4/ABAT/PRKAG2/ACSS2/LPL/HACD4/CDO1/PLA2G4F/PLOD2/ALOX15/HACD1/NR1H3/MTR/ACSS1/UST/RBP1/SCD5/ELOVL5/PAH/CYP39A1/LIPG/PRKAB1/PLA2G2C/MGLL/GAMT/ACMSD
GO:0007044	cell-substrate junction assembly	95	0.539051	1.78548	0.000343817	0.0107404	0.00896139	2171	tags=34%, list=11%, signal=30%	APOD/SORBS1/SFRP1/GREM1/FERMT2/EPHA3/PHLDB2/FAM107A/LAMC1/DLC1/DST/MYOC/ACTN2/TLN1/ITGA5/STON1/TEK/ACTN1/VCL/COL17A1/CORO1C/ROCK2/ITGB3/PTK2B/ARHGAP6/DUSP3/DUSP22/THBS1/ACVRL1/ROCK1/BCL2/ABL1
GO:0032508	DNA duplex unwinding	76	-0.503712	-1.75659	0.00034239	0.0107404	0.00896139	5690	tags=54%, list=30%, signal=38%	DSCC1/HMGA1/DNA2/TWNK/POT1/MCM9/CHD1L/GINS1/WRN/FANCM/GTF2H2/RUVBL1/RFC5/BLM/RECQL4/G3BP1/MCM8/MCM4/MCM7/ASCC2/CHTF8/MCM5/RAD54B/RAD50/HELB/RECQL5/RTEL1/POLQ/MNAT1/RFC4/RFC2/CHTF18/DDX11/GINS4/RAD51/MCM2/CDC45/GINS3/GINS2/BRIP1/ANXA1
GO:0016101	diterpenoid metabolic process	86	0.552986	1.81012	0.000355312	0.0110446	0.00921515	1482	tags=21%, list=8%, signal=19%	RBP2/ADH4/RBP4/CEL/CYP3A4/ADH1B/ADH1C/CYP2W1/DGAT1/AKR1B10/AKR1C3/ADH6/LRP1/ALDH1A1/AKR1C1/CYP1B1/ADH5/HSD17B6
GO:0097193	intrinsic apoptotic signaling pathway	305	-0.349309	-1.47769	0.000361922	0.0111946	0.00934035	3676	tags=31%, list=19%, signal=26%	GPX1/DIABLO/IKBKE/TNFRSF10B/MSH2/SELENOS/EDA2R/PIK3CB/IVNS1ABP/PERP/ELL3/CD74/P4HB/CDKN1A/PML/IL19/DNAJC10/EIF2AK3/PIAS4/TRAP1/MELK/BNIP3/BCAP31/LCK/BRCA2/CREB3L1/BCL2L11/TMEM161A/RAD9A/CD24/ENO1/RRM2B/NOL3/BID/JAK2/VDAC2/HIF1A/NDUFA13/ARMC10/ING2/HELLS/PYCARD/DDIAS/PDK1/IL10/MDM2/HRAS/BAK1/CDKN2D/STYXL1/AEN/RNF183/RTKN2/BCL2L1/DDIT3/E2F2/PHLDA3/POLB/PTPMT1/PPIF/CASP4/TREM2/NKX3-1/CEBPB/NUPR1/ZNF…
GO:0001523	retinoid metabolic process	83	0.564804	1.82377	0.000372583	0.0112286	0.00936867	1482	tags=22%, list=8%, signal=20%	RBP2/ADH4/RBP4/CEL/CYP3A4/ADH1B/ADH1C/CYP2W1/DGAT1/AKR1B10/AKR1C3/ADH6/LRP1/ALDH1A1/AKR1C1/CYP1B1/ADH5/HSD17B6
GO:1904064	positive regulation of cation transmembrane transport	138	0.495412	1.70296	0.00036818	0.0112286	0.00936867	2481	tags=33%, list=13%, signal=29%	CHP2/KCNH2/JPH2/KCNMB1/DMD/PDZK1/MS4A1/WNK2/FLNA/EDN3/ANK2/CASQ1/CAV1/AKAP6/GAL/PLP1/CD19/F2/AMIGO1/ACTN2/EDN1/ATP1B2/F2R/CACNA2D1/CACNB2/RAMP3/RYR2/ANO6/PKD2/P2RX1/TRPC1/CALM1/CALM2/ADCYAP1R1/APLNR/CTSS/P2RX2/ABL1/EDNRA/NOS1/GJC2/STAC/PPP3CB/PLCG1/CALM3
GO:0016054	organic acid catabolic process	250	0.434138	1.60664	0.000373749	0.0112286	0.00936867	2272	tags=19%, list=12%, signal=17%	FABP1/OTC/DPEP1/PCK1/QPRT/SULT2A1/NOS2/CYP4F2/HAAO/ACOX2/CNR1/ADTRP/PIPOX/ATP2B4/GLS/CYP2W1/THNSL2/ACAA2/OAT/ACACB/CYP4F12/ABAT/CRYL1/PCK2/CDO1/ACADS/CROT/BDH2/CPT1A/HDC/HADH/SLC16A1/IRS1/BCKDHB/PAH/SLC25A21/HADHA/HNMT/ECHDC2/HIBADH/PPARA/ACMSD/GLDC/BLMH/DDAH2/ECHDC1/NOS1
GO:0046395	carboxylic acid catabolic process	250	0.434138	1.60664	0.000373749	0.0112286	0.00936867	2272	tags=19%, list=12%, signal=17%	FABP1/OTC/DPEP1/PCK1/QPRT/SULT2A1/NOS2/CYP4F2/HAAO/ACOX2/CNR1/ADTRP/PIPOX/ATP2B4/GLS/CYP2W1/THNSL2/ACAA2/OAT/ACACB/CYP4F12/ABAT/CRYL1/PCK2/CDO1/ACADS/CROT/BDH2/CPT1A/HDC/HADH/SLC16A1/IRS1/BCKDHB/PAH/SLC25A21/HADHA/HNMT/ECHDC2/HIBADH/PPARA/ACMSD/GLDC/BLMH/DDAH2/ECHDC1/NOS1
GO:0046486	glycerolipid metabolic process	376	0.40079	1.53523	0.000368578	0.0112286	0.00936867	3697	tags=28%, list=19%, signal=23%	MTTP/APOA4/APOA1/APOB/CPS1/APOC3/MOGAT3/PCK1/MOGAT2/PLA2G2A/CIDEC/GPD1/APOA2/TNXB/RGN/NR1H4/AADAC/LIPC/APOBEC1/DGAT1/FABP3/CAV1/APOH/ITPKB/ENPP2/PIP4P2/C3/PIK3R1/FGF2/NKX2-3/PLCB1/PLA2G2D/LPL/PCK2/PLCE1/PLA2G4F/PGAP1/PITPNM3/CPT1A/ALOX15/INPP5A/EFR3A/PLCG2/PLA2G4C/NR1H3/PTPN11/PIK3CG/PGAP3/SERINC1/HADHA/LIPG/SORL1/PLA2G2C/LPCAT2/AGMO/MGLL/PIP5K1B/PIK3C2A/FABP5/INPP5J/CAT/FITM2/PLCG1/BPNT1/PIP4K2B…
GO:0006302	double-strand break repair	305	-0.349173	-1.47711	0.000367713	0.0112286	0.00936867	6819	tags=51%, list=36%, signal=34%	MCM3/SLF2/AP5S1/DTX3L/AP5Z1/ZSWIM7/PARP9/RFWD3/RAD21L1/TERF2IP/ATP23/OTUB1/TOP3A/SENP3/OOEP/MCM6/MORF4L2/ACTR5/ACTL6A/CHEK1/KDM4D/SPIDR/LIG3/BRCC3/TDP1/UIMC1/EYA3/SMARCA2/PPP4C/SMC6/TONSL/HUS1/SMARCD2/RNF168/PARP2/ABRAXAS1/DNA2/CHD4/POT1/ATR/POLL/TENT4A/POLN/UBQLN4/ERCC6/RNF169/SMARCAL1/INIP/RAD51AP1/MCM9/PARPBP/SLX4/PALB2/SMARCB1/MAGEF1/RIF1/FAN1/NABP1/POLM/SMARCE1/WRN/FANCM/APLF/RUVBL1/CYREN/KM…
GO:0042953	lipoprotein transport	16	0.816296	1.90263	0.000376131	0.0112463	0.00938347	1451	tags=38%, list=8%, signal=35%	MTTP/APOB/PRKCB/APOBEC1/LRP1/CD36
GO:0048041	focal adhesion assembly	85	0.547151	1.78386	0.000389314	0.0115853	0.00966632	2171	tags=32%, list=11%, signal=28%	APOD/SORBS1/SFRP1/GREM1/FERMT2/EPHA3/PHLDB2/FAM107A/DLC1/MYOC/ACTN2/TLN1/STON1/TEK/ACTN1/VCL/CORO1C/ROCK2/PTK2B/ARHGAP6/DUSP3/DUSP22/THBS1/ACVRL1/ROCK1/BCL2/ABL1
GO:0007093	mitotic cell cycle checkpoint signaling	140	-0.415553	-1.61154	0.000394225	0.0116761	0.00974208	4263	tags=41%, list=22%, signal=32%	BLM/RINT1/VPS4A/BRCA1/GEN1/MBTPS2/ZFYVE19/CASP2/PIDD1/MSH2/ORC1/CDKN1A/BUB1/CCNB1/RAD50/PLK1/FANCD2/XRCC3/PML/BABAM1/CENPF/BUB1B/SPDL1/FZR1/KNL1/ZWILCH/RAD9A/TIPIN/BARD1/GTSE1/EME1/BUB3/EME2/NUF2/HASPIN/NEK11/CDC20/DONSON/CDCA8/MDM2/ZWINT/CDC6/TICRR/CDK1/TRIP13/RBBP8/SPC24/SPC25/CDK5RAP3/BIRC5/PLK3/CCND1/DTL/CLSPN/IER3/MAD2L2/PLK2/MUC1
GO:0086103	G protein-coupled receptor signaling pathway involved in heart process	15	0.817537	1.87085	0.000398875	0.0117584	0.00981072	1128	tags=47%, list=6%, signal=44%	PLN/RGS2/CHGA/ATP2B4/CAV1/EDN1/RAMP3
GO:0003044	regulation of systemic arterial blood pressure mediated by a chemical signal	47	0.645536	1.88399	0.000404232	0.0118606	0.00989604	2455	tags=38%, list=13%, signal=33%	AGT/CPA3/EDN3/AGTR1/NOX1/TPM1/PCSK5/EDNRB/CTSG/ACE2/EDN1/F2R/CMA1/RASL10B/CTSZ/RPS6KA2/ENPEP/AVPR2
GO:0042310	vasoconstriction	82	0.565539	1.82594	0.00040865	0.0119345	0.00995766	2538	tags=33%, list=13%, signal=29%	AGT/ATP1A2/ACTA2/EDN3/AGTR1/FGB/CAV1/EDNRB/FGA/ACE2/EDN1/HTR1D/F2R/FGG/ADD3/KCNA5/SLC8A1/P2RX1/SNTA1/ADRA1D/SLC6A4/ABL1/PIK3C2A/EDNRA/ADRA2A/AVPR2/CYSLTR1
GO:0150115	cell-substrate junction organization	102	0.521938	1.7423	0.000415604	0.0120814	0.0100802	2005	tags=31%, list=11%, signal=28%	APOD/SORBS1/SFRP1/GREM1/FERMT2/EPHA3/PHLDB2/FAM107A/LAMC1/DLC1/DST/MYOC/ACTN2/TLN1/ITGA5/STON1/TEK/PIK3R1/ACTN1/VCL/COL17A1/CORO1C/ROCK2/ITGB3/PTK2B/ARHGAP6/DUSP3/DUSP22/THBS1/ACVRL1/ROCK1/BCL2
GO:1901748	leukotriene D4 metabolic process	10	0.874167	1.84184	0.000424149	0.0122677	0.0102357	928	tags=30%, list=5%, signal=29%	DPEP1/GGT6/GGT7
GO:0042060	wound healing	412	0.3896	1.5008	0.000425922	0.0122677	0.0102357	2604	tags=28%, list=14%, signal=25%	NLRP6/MYLK/REG3A/CYP4F2/MYL9/VIL1/ADTRP/FBLN1/SMOC2/FGF10/F2RL2/FLNA/SELP/SERPINE2/PROS1/ODAM/HNF4A/VTN/VAV3/FERMT2/CSRP1/MMRN1/FGB/PDGFRA/GATA4/TPM1/FZD7/F10/PHLDB2/CAV1/TSPAN8/APOH/DDR2/MCAM/DST/F2/SCUBE1/CTSG/FGA/EDN1/F2R/TLN1/FGG/ITGA5/SYT11/C1QTNF1/F7/EMILIN1/F13A1/VWF/PRKG1/ANXA6/KANK1/MERTK/FGF2/AQP1/SERPINA10/EPHB2/VCL/PAPSS2/DUOX2/ITGB3/PROCR/SRF/CXCR4/NDNF/ANO6/CD36/AHNAK/TGFB2/THBS1/AL…
GO:0099177	regulation of trans-synaptic signaling	470	0.37631	1.45994	0.000440475	0.012629	0.0105371	3175	tags=27%, list=17%, signal=23%	TACR2/ATP1A2/EPHA7/CNR1/CHRM2/CHRDL1/CHRNA3/PRKCB/PTN/SERPINE2/PRKAR2B/GRIK5/SCGN/SLC38A1/SLC8A2/FAM107A/GIP/DMPK/FRRS1L/ROR2/PDE9A/NGFR/GUCY1A1/MAP1B/SYBU/BCHE/MAP1A/EDN1/GUCY1B1/SLC7A10/F2R/KIT/SLC1A1/SYT11/EPHB1/CACNG4/AKAP12/CAMKV/RAP1A/AKAP7/NLGN4X/SYNE1/RIMS3/KIF5B/SCT/MEF2C/SYT1/PLCB1/CNR2/EPHB2/TUBB2B/TMEM25/KCNB1/NEFH/SRF/STX3/SCTR/CNTN4/SNCAIP/ZDHHC2/PTK2B/S100B/MPP2/PFN2/PRNP/RTN4/CLST…
GO:0034728	nucleosome organization	132	-0.423631	-1.62862	0.000447363	0.0127663	0.0106517	4039	tags=36%, list=21%, signal=29%	SMYD3/H1-4/H4C1/H4C13/SPTY2D1/H3C6/LIN54/H2BC10/H2BC8/H3C1/HAT1/H4C3/H4C12/H2BC6/H4C6/H2AX/H4C8/H1-3/POLE3/SOX9/H1-5/H4C11/H3C3/H2BC14/H4C2/H4C5/NFE2/SETSIP/CHAF1B/H4C4/H3C2/CHAF1A/MCM2/H2BC11/H2BC13/H3C11/H3C7/H2BC15/H2BC7/DNAJC9/H1-2/H2BC17/H4C9/H2BC4/H2BC9/H3C10/ASF1B/H2BC21
GO:0051495	positive regulation of cytoskeleton organization	183	0.455304	1.62262	0.000449332	0.0127663	0.0106517	3296	tags=32%, list=17%, signal=27%	APOA1/SYNPO2/LMOD1/SFRP1/VIL1/CFL2/FLNA/FERMT2/STMN2/TPM1/CCL21/MAP1B/WASF1/SYNPO/MYOC/ACTN2/EDN1/ADD3/CCR7/NES/KIRREL1/CDC42EP3/WNT11/WASF3/DSTN/CCN2/ROCK2/ARHGEF10L/CCL11/PTK2B/PFN2/ALOX15/NCKAP1L/TGFBR1/SEMA5A/BIN1/CDKN1B/CRACD/GSN/ABL1/LPAR1/PAK1/MAPRE1/SWAP70/EVL/TENM1/PRKD1/CARMIL2/ARHGEF15/F2RL1/NUMA1/WASF2/SNX9/SERPINF2/BAIAP2L2/PFN1/CENPJ/NCK2/S100A10
GO:0098754	detoxification	139	0.490287	1.68338	0.000473794	0.0134007	0.011181	2484	tags=27%, list=13%, signal=24%	FABP1/APOA4/GSTA1/ADH4/ABCG2/PDZK1/MUC2/ABCB1/AKR1B10/SOD3/GSTM3/SESN1/FBLN5/PTGS1/ATP7B/ESD/ALDH1A1/SLC30A10/APOM/ADH5/DUOX2/MTARC2/GPX3/CLIC2/CD36/MT1A/MT1G/MT1H/ALB/TP53INP1/BMP7/HBA2/GPX7/MGST1/PIM1/HBB/CAT/LANCL1
GO:1904062	regulation of monoatomic cation transmembrane transport	295	0.415265	1.55721	0.000480605	0.0135324	0.0112909	2515	tags=25%, list=13%, signal=22%	CHP2/FHL1/PLN/KCNH2/ATP1A2/JPH2/KCNMB1/DMD/PDZK1/MS4A1/WNK2/FLNA/EDN3/CASQ2/ATP2B4/ANK2/CASQ1/CAV1/AKAP6/CACNA1C/GAL/PLP1/CD19/FXYD6/F2/AMIGO1/ACTN2/EDN1/ATP1B2/F2R/WNK4/CACNA2D1/SLMAP/DPP6/CACNB2/SLC8A1/RAMP3/RYR2/SCN4B/ITGB3/CLIC2/KCNG1/ANO6/PTK2B/PKD2/PRNP/AHNAK/P2RX1/CORO1A/SNTA1/PIK3CG/BIN1/TRPC1/CALM1/CALM2/ADCYAP1R1/BCL2/APLNR/SCN2B/CTSS/P2RX2/ABL1/CHD7/EDNRA/ADRA2A/NOS1/GJC2/STAC/NEDD4/PP…
GO:0000725	recombinational repair	179	-0.398745	-1.59995	0.000483886	0.0135639	0.0113172	6819	tags=55%, list=36%, signal=36%	MCM3/SLF2/AP5S1/AP5Z1/ZSWIM7/RFWD3/RAD21L1/TERF2IP/TOP3A/SENP3/OOEP/MCM6/MORF4L2/ACTL6A/CHEK1/KDM4D/SPIDR/LIG3/PPP4C/SMC6/TONSL/HUS1/CHD4/POLL/POLN/UBQLN4/ERCC6/RNF169/INIP/RAD51AP1/MCM9/PARPBP/SLX4/PALB2/MAGEF1/RIF1/FAN1/NABP1/WRN/FANCM/RUVBL1/KMT5A/RHNO1/BLM/RECQL4/BRCA1/SHLD3/FIGNL1/HDGFL2/WRAP53/GEN1/RAD51C/MCM8/TIMELESS/MCM4/MCM7/SLF1/MRGBP/SIRT6/MMS22L/RAD51B/MCM5/RAD54B/XRCC2/PSMD14/XRCC3/…
GO:0050878	regulation of body fluid levels	362	0.392829	1.50064	0.000494114	0.0137891	0.0115051	2458	tags=26%, list=13%, signal=23%	NLRP6/CEL/CYP4F2/MYL9/TSPAN18/ADTRP/CFTR/FBLN1/FGF10/VIP/F2RL2/FLNA/SELP/SERPINE2/PROS1/HNF4A/VTN/VAV3/CSRP1/MMRN1/FGB/PDGFRA/MUC2/F10/CAV1/TSPAN8/APOH/EDNRB/F2/SCUBE1/CTSG/PRLR/FGA/EDN1/PRKACB/F2R/TLN1/FGG/ATP7B/WNK4/C1QTNF1/F7/SLC29A1/EMILIN1/CYP4F12/F13A1/VWF/STAT5B/PRKG1/HEG1/SCT/MERTK/AQP1/SERPINA10/EPHB2/VDR/VCL/PAPSS2/SPINK1/ITGB3/PROCR/SRF/CDO1/ANO6/CD36/PTPRO/XDH/THBS1/P2RX1/PLCG2/NCOA1/…
GO:0140115	export across plasma membrane	68	0.581813	1.82688	0.000499251	0.0138097	0.0115222	2481	tags=37%, list=13%, signal=32%	KCNH2/ATP1A2/ABCG2/PDZK1/SLC8A2/ABCB1/SLC29A4/ATP1B2/ATP7B/WNK4/SLC35G1/SLC30A10/KCNA5/SLC40A1/KCNK5/KCNB1/ANO6/GJA1/ABCC4/KCNA2/CALM1/CALM2/SLC38A5/ATP1A1/CALM3
GO:0098742	cell-cell adhesion via plasma-membrane adhesion molecules	276	0.414381	1.54482	0.000497564	0.0138097	0.0115222	2643	tags=25%, list=14%, signal=22%	CDH17/APOA1/REG3A/CDHR5/CLDN15/SPARCL1/NEXN/CEACAM5/SELP/L1CAM/CLDN6/CDHR2/CEACAM6/PALLD/PCDHB5/CDH19/DCHS1/NECTIN3/PCDH18/HMCN2/CLDN2/FAT4/AMIGO1/CADM3/ITGA5/PECAM1/PCDH10/SELL/EMB/ROBO1/MPZ/PTPRM/CNTN4/CLDN5/TGFB2/CLSTN3/IGSF11/CD164/TGFBR2/PCDHB4/PCDH9/CRB2/FAT3/HMCN1/CDH16/CDHR1/PCDHB3/RET/CLDN3/MAPK14/ITGAL/CADM1/CLDN19/CADM2/CBLN1/PCDHGC3/CDH5/JAML/LRRC4B/DSG4/NLGN1/CLDN9/CLDN1/NPTN/KIFAP3/…
GO:0000050	urea cycle	11	0.865803	1.86955	0.000506337	0.013823	0.0115334	709	tags=36%, list=4%, signal=35%	OTC/CPS1/CEBPA/AGMAT
GO:0009187	cyclic nucleotide metabolic process	41	0.650168	1.83558	0.000502994	0.013823	0.0115334	2458	tags=37%, list=13%, signal=32%	GUCY2C/ADCY5/PDE5A/PDE9A/GUCY1A1/PDE7B/GUCY1B1/PDE2A/NPPC/PDE1A/ADCY2/NPPB/PDE7A/NPR2/NPR1
GO:0050804	modulation of chemical synaptic transmission	469	0.375126	1.45471	0.000505929	0.013823	0.0115334	3175	tags=27%, list=17%, signal=23%	TACR2/ATP1A2/EPHA7/CNR1/CHRM2/CHRDL1/CHRNA3/PRKCB/PTN/SERPINE2/PRKAR2B/GRIK5/SCGN/SLC38A1/SLC8A2/FAM107A/GIP/DMPK/FRRS1L/ROR2/PDE9A/NGFR/GUCY1A1/MAP1B/SYBU/BCHE/MAP1A/EDN1/GUCY1B1/SLC7A10/F2R/KIT/SLC1A1/SYT11/EPHB1/CACNG4/AKAP12/CAMKV/RAP1A/AKAP7/NLGN4X/SYNE1/RIMS3/KIF5B/SCT/MEF2C/SYT1/PLCB1/CNR2/EPHB2/TUBB2B/TMEM25/KCNB1/NEFH/SRF/STX3/SCTR/CNTN4/SNCAIP/ZDHHC2/PTK2B/S100B/MPP2/PFN2/PRNP/RTN4/CLST…
GO:0010611	regulation of cardiac muscle hypertrophy	52	0.621757	1.84993	0.000514649	0.0139611	0.0116486	2059	tags=29%, list=11%, signal=26%	AGT/HAND2/RGS2/PI16/ATP2B4/PDE5A/AKAP6/PDE9A/EDN1/ROCK2/MEF2A/IL6ST/IGF1/ROCK1/PPARA
GO:0061041	regulation of wound healing	125	0.499117	1.70426	0.000515844	0.0139611	0.0116486	2515	tags=38%, list=13%, signal=33%	MYLK/REG3A/VIL1/ADTRP/SMOC2/SERPINE2/PROS1/VTN/FERMT2/MMRN1/FGB/PDGFRA/PHLDB2/CAV1/TSPAN8/APOH/DDR2/F2/FGA/EDN1/F2R/FGG/C1QTNF1/F7/EMILIN1/PRKG1/KANK1/FGF2/EPHB2/DUOX2/CXCR4/ANO6/CD36/THBS1/REG3G/THBD/SLC12A2/CLDN3/CLDN19/EPPK1/TFPI/ADRA2A/F11/ADAMTS18/CLDN1/ARFGEF1/ITGB1
GO:0051592	response to calcium ion	143	0.484521	1.67352	0.000520285	0.0140209	0.0116985	2481	tags=31%, list=13%, signal=27%	MTTP/CHP2/DPEP1/KCNMB1/KCNMA1/CASQ2/PRKAA2/FGB/CAV1/RASGRP2/AKR1C3/FGA/ITPKB/EDN1/FGG/SYT11/TUBA1A/NFATC2/PENK/CLIC4/MEF2C/SYT1/RYR2/KCNB1/ADD1/PTK2B/PKD2/THBS1/MEF2A/ALOX15/PLCG2/FOSB/TXNIP/RYR3/TRPC1/CALM1/CALM2/SMPD1/CPNE1/SYT3/NEDD4/NLGN1/AHCYL1/CALM3
GO:0030042	actin filament depolymerization	58	0.596665	1.82151	0.000527746	0.0141612	0.0118155	3097	tags=41%, list=16%, signal=35%	LMOD1/VIL1/SVIL/CFL2/TMOD1/ACTN2/ADD3/DSTN/MICAL2/ADD1/MICAL3/MICAL1/SEMA5A/SPTBN1/LIMA1/CRACD/CAPZA2/PLEKHH2/GSN/SWAP70/CARMIL2/RDX/F2RL1/LMOD3
GO:0046461	neutral lipid catabolic process	36	0.674193	1.84901	0.000572188	0.0152236	0.012702	2050	tags=33%, list=11%, signal=30%	APOA4/APOB/CPS1/APOC3/APOA2/AADAC/LIPC/LPL/PIK3CG/LIPG/SORL1/MGLL
GO:0046464	acylglycerol catabolic process	36	0.674193	1.84901	0.000572188	0.0152236	0.012702	2050	tags=33%, list=11%, signal=30%	APOA4/APOB/CPS1/APOC3/APOA2/AADAC/LIPC/LPL/PIK3CG/LIPG/SORL1/MGLL
GO:0007409	axonogenesis	446	0.380031	1.46868	0.00057506	0.0152355	0.0127119	3543	tags=34%, list=19%, signal=29%	SEMA6A/EPHA7/RGMA/SEMA6D/GFRA3/LRP4/NEXN/NRXN3/NFASC/L1CAM/EDN3/APBB1/PALLD/EFNA2/EPHA3/HOXA2/NPTX1/GAP43/NTN1/CNTNAP1/NGFR/MAP1B/SLIT3/NDN/XK/BOC/HMCN2/ENAH/AMIGO1/MAP1A/EDN1/TNN/NCAM1/ISL1/SEMA3C/EPHB1/CXCL12/KALRN/CCKAR/PRKG1/EFNB2/EMB/ROBO1/KIF5B/PTCH1/B4GALT6/SEMA6C/RND2/EPHB2/TUBB2B/VCL/CHODL/SKIL/ARHGEF25/PTPRM/SLIT2/EVX1/NEFH/KLF7/SRF/SEMA3G/NRCAM/NEO1/B4GAT1/CNTN4/NFIB/MAP6/S100B/DCLK1/C…
GO:0009190	cyclic nucleotide biosynthetic process	21	0.771866	1.89677	0.000580946	0.0153267	0.012788	2458	tags=43%, list=13%, signal=37%	GUCY2C/ADCY5/GUCY1A1/GUCY1B1/NPPC/ADCY2/NPPB/NPR2/NPR1
GO:0003007	heart morphogenesis	256	0.418568	1.55441	0.000586226	0.0154013	0.0128502	2657	tags=29%, list=14%, signal=25%	IHH/RBP4/HAND2/ASB2/FOXF1/ELN/FLNA/TMEM100/GATA4/TPM1/COL2A1/VANGL2/DCHS1/ACTC1/ABCC9/DLC1/SLIT3/CPE/EDN1/ISL1/SEMA3C/PARVA/TBX3/S1PR1/WNT11/TEK/MICAL2/ADAMTS1/HEG1/ROBO1/PKP2/NKX2-5/MEF2C/PTCH1/TGFBR3/RYR2/GATA6/SLIT2/SRF/CLDN5/PKD2/RTN4/TGFB2/CITED2/TGFBR1/ASXL1/ACVRL1/TGFBR2/TNNC1/BMPR1A/NRP2/EXT1/KCNJ8/APLNR/BMP7/HEYL/OLFM1/SOS1/LRP2/CHD7/NRG1/EDNRA/YAP1/SMAD7/PIM1/MEGF8/CTNNB1/ADGRG6/SMO/MDM…
GO:0071639	positive regulation of monocyte chemotactic protein-1 production	14	-0.772978	-1.89105	0.000607244	0.0156907	0.0130917	2614	tags=57%, list=14%, signal=49%	CLEC7A/LGALS9/OAS1/NOD2/OAS3/TRPV4/TWIST1/IL1B
GO:0070593	dendrite self-avoidance	14	0.831769	1.88454	0.000603855	0.0156907	0.0130917	1841	tags=43%, list=10%, signal=39%	NEXN/PALLD/TNN/EMB/CNTN4/EXT1
GO:1904478	regulation of intestinal absorption	12	0.856576	1.88007	0.000606724	0.0156907	0.0130917	1452	tags=58%, list=8%, signal=54%	APOA4/APOA1/APOA2/PRAP1/ABCG5/ABCG8/ENPP7
GO:0015908	fatty acid transport	115	0.5087	1.72344	0.000609735	0.0156907	0.0130917	2059	tags=23%, list=11%, signal=21%	FABP1/RBP2/FABP2/PLA2G12B/NOS2/PLA2G2A/CYP4F2/SLCO2A1/SLCO2B1/FABP3/PLIN2/EDN1/FABP4/SLC25A20/PLA2G2D/RBP5/CROT/CD36/PLA2G4F/CPT1A/THBS1/RBP1/ABCC4/KCNJ8/PLA2R1/PLA2G2C/PPARA
GO:0022898	regulation of transmembrane transporter activity	222	0.431359	1.57832	0.000602851	0.0156907	0.0130917	2530	tags=25%, list=13%, signal=22%	CHP2/FHL1/PLN/ATP1A2/CFTR/JPH2/DMD/PDZK1/WNK2/CASQ2/ANK2/CASQ1/ABCB1/CAV1/AKAP6/GAL/FXYD6/ANO9/ACE2/ACTN2/EDN1/ATP1B2/CACNA2D1/CACNG4/SLMAP/CACNB2/MEF2C/EPHB2/RYR2/SCN4B/CLIC2/KCNG1/PTK2B/PKD2/PRNP/AHNAK/RELN/CALM1/CALM2/BCL2/SCN2B/CTSS/EDNRA/ADRA2A/NOS1/STAC/NEDD4/NLGN1/PIM1/KCNS1/AHCYL1/CALM3/UTRN/ITGB1/PRRT1
GO:0045104	intermediate filament cytoskeleton organization	93	-0.465945	-1.70585	0.000619887	0.0158222	0.0132015	768	tags=18%, list=4%, signal=18%	KRT81/ARHGEF28/KRT78/PPL/KRT15/PKP1/KRT6C/KRT14/KRT17/KRT80/KRT4/KRT5/KRT13/KRT7/KRT6B/KRT16/KRT6A
GO:0031667	response to nutrient levels	487	0.372777	1.44362	0.000619613	0.0158222	0.0132015	2072	tags=18%, list=11%, signal=16%	KRT20/OTC/SLC39A5/HMGCS2/CPS1/PCK1/SLC6A19/PCSK1N/SFRP1/CNR1/CARTPT/PDK4/PRKCB/AOC1/SST/NR1H4/PRKAA2/SLC22A3/SESN3/GATA4/ZEB1/TNC/A2M/KANK2/MLXIPL/PKLR/FAM107A/GIP/MN1/MAP1B/AKR1C3/PLIN2/SESN1/NPY/BCHE/ACACB/WNK4/PRKAB2/F7/FOLR2/SLC39A4/ABCG5/WNT11/CYP1B1/PENK/KLF10/SCT/PRKAG2/POMC/VDR/GPR155/NPPC/ABCG8/SPINK1/KCNB1/IMPACT/LPL/SRF/PCK2/PDX1/SCTR/TMIGD1/CPT1A/DNMT3A/KL/HSPA8/NCOA1/RARA/NUAK2/SLC16…
GO:0019935	cyclic-nucleotide-mediated signaling	81	0.558311	1.79656	0.00062298	0.0158368	0.0132136	2458	tags=41%, list=13%, signal=36%	IRAG1/CAP2/PDE3A/AKAP6/GIP/GAL/EDNRB/GUCY1A1/PDE7B/GUCY1B1/PRKG1/PDE2A/SCT/AQP1/POMC/NPPC/RASD2/SCTR/CD36/ADCYAP1/THBS1/ADCY2/ADCYAP1R1/PDE3B/APLNR/GLP1R/NPPB/GUCA2B/PDE7A/LPAR1/RAPGEF2/ADGRG6/NPR1
GO:1901652	response to peptide	499	0.377557	1.46372	0.000631335	0.0159678	0.0133229	3419	tags=29%, list=18%, signal=24%	OTC/HMGCS2/CPS1/AGT/PCK1/REG1A/SORBS1/REG3A/SLC2A4/PID1/PDK4/PRKCB/AGTR1/NR1H4/SESN3/IGFBP5/CAV1/PKLR/GIP/GAL/DDR2/GCNT1/EDNRB/NGFR/MAP1B/GLP2R/ACTN2/EDN1/GAB1/CACNA2D1/LRP1/KHK/F7/CXCL12/IGF2/SLC30A10/REG1B/GCG/TEK/STAT5B/CYP1B1/PIK3R1/TNS2/KANK1/RAMP3/PLCB1/POMC/TGFBR3/BTG2/EPHB2/SPINK1/ROCK2/ITGB3/PCK2/CDO1/CD36/PRNP/GRB10/NCOA2/GJA1/SORT1/EPM2AIP1/VWA2/LDOC1/REG3G/KL/AHSG/ZBED3/NCOA1/PTPN11/D…
GO:0044782	cilium organization	388	-0.316376	-1.37772	0.000633219	0.0159678	0.0133229	5695	tags=40%, list=30%, signal=29%	HDAC6/CEP164/BBS12/DRC1/MNS1/NPHP3/TMEM216/RP1/TESK1/ARL6/NEURL1/IFT122/CFAP410/SPATA6/KCNJ10/TBC1D31/CCDC32/RABEP2/SCLT1/WDR19/RP1L1/DAW1/CEP70/DUSP23/RAB11A/MAK/CDC14B/RFX2/ENTR1/RABL2B/TBC1D7/SPEF2/GFY/KIF3A/ARL13B/NOTCH1/CFAP65/AVIL/CFAP70/RAB17/KCTD17/AKT1/BBIP1/FAM149B1/CBY1/MPHOSPH9/PTPDC1/EHD4/ARMC9/DNAAF4/MEIG1/ATG3/CFAP20/KCNQ1/CNTROB/RTTN/MACIR/CFAP43/DNAI4/CEP97/GORAB/CCP110/AURKA/BBS…
GO:0072330	monocarboxylic acid biosynthetic process	214	0.437676	1.59244	0.000642007	0.0161246	0.0134538	2097	tags=21%, list=11%, signal=19%	APOA4/MALRD1/APOC3/CYP3A4/ACOX2/CES1/CYP27A1/PTGIS/PDK4/RGN/NR1H4/PRKAA2/FADS6/LIPC/MLXIPL/PKLR/GIP/THNSL2/PLP1/AKR1C3/OSBPL1A/EDN1/PTGS1/ACACB/PRKAB2/GSTM4/PRKAG2/ACSS2/LPL/HACD4/PLA2G4F/ALOX15/HACD1/NR1H3/ACSS1/UST/RBP1/SCD5/ELOVL5/CYP39A1/LIPG/PRKAB1/PLA2G2C/MGLL/GAMT/ACMSD
GO:0019433	triglyceride catabolic process	27	0.718817	1.8766	0.000669392	0.0167455	0.0139717	2050	tags=41%, list=11%, signal=36%	APOA4/APOB/CPS1/APOC3/AADAC/LIPC/LPL/PIK3CG/LIPG/SORL1/MGLL
GO:0014074	response to purine-containing compound	142	0.481146	1.66075	0.000676444	0.0168547	0.0140629	2373	tags=29%, list=13%, signal=25%	SLC26A3/HMGCS2/CPS1/PCK1/GPD1/CFTR/CASQ2/IGFBP5/PKLR/PDE3A/AKAP6/ABCC9/CIB2/RAP1A/TEK/CYP1B1/PENK/PDE2A/SLC8A1/AQP1/RYR2/GATA6/DUOX2/CDO1/PTK2B/PKD2/P2RX1/FOSB/PIK3CG/THBD/KCNJ8/SLC6A4/BCKDHB/RYR3/FDX1/P2RX2/NPR2/RAPGEF2/PER1/TOP2B/P2RY1
GO:0140448	signaling receptor ligand precursor processing	39	0.659915	1.8529	0.000700873	0.017258	0.0143994	961	tags=28%, list=5%, signal=27%	MEP1A/PCSK1N/CPA3/DPP4/PCSK5/CTSG/CPE/ACE2/BCHE/CMA1/CASP1
GO:0046683	response to organophosphorus	126	0.490654	1.67687	0.000699705	0.017258	0.0143994	2673	tags=34%, list=14%, signal=30%	SLC26A3/HMGCS2/CPS1/PCK1/GPD1/CFTR/IGFBP5/PKLR/PDE3A/AKAP6/ABCC9/CIB2/RAP1A/TEK/AKR1C1/CYP1B1/PENK/PDE2A/AQP1/GATA6/DUOX2/CDO1/PTK2B/PKD2/P2RX1/FOSB/PIK3CG/THBD/KCNJ8/SLC6A4/BCKDHB/RYR3/FDX1/P2RX2/NPR2/LPAR1/RAPGEF2/PER1/TOP2B/P2RY1/P2RY12/P2RX5/ZFP36L1
GO:0019221	cytokine-mediated signaling pathway	488	-0.30387	-1.35576	0.000695727	0.017258	0.0143994	2904	tags=25%, list=15%, signal=22%	BIRC7/ADIPOR1/CXCR1/IFNL2/NLRC5/IFNL1/IL17RC/CIB1/RABGEF1/TTLL12/IRAK2/IL10RB/CD24/IFNAR2/CNOT9/IRF1/CD300LF/FCER1G/AGPAT2/JAK2/IFNL3/HIF1A/PELI3/EDN2/NR1H2/PLP2/IFNG/PDGFB/IL1RL2/AIM2/RIPK2/VRK2/PYCARD/CACTIN/LILRB2/TRIM41/IL36G/RPS6KA4/CXCL11/OAS1/CCL20/EREG/CSF2RA/TRADD/MMP8/OAS3/FADD/PIAS3/IFI27/IFNGR2/ACSL1/FAS/MIB2/IL36A/CASP4/TREM2/H2BC11/USP18/EPOR/LILRA5/OSMR/CXCL10/IRF7/CXCR2/IL17RB/CAR…
GO:0090136	epithelial cell-cell adhesion	16	0.805244	1.87687	0.000704724	0.017285	0.0144219	1325	tags=44%, list=7%, signal=41%	IHH/THBS4/BVES/KIT/CYP1B1/VCL/SRF
GO:0007620	copulation	19	0.77621	1.88088	0.000716924	0.0175158	0.0146145	2373	tags=63%, list=13%, signal=55%	CNR1/VIP/TAC1/SERPINE2/EDNRB/ABAT/PI3/SEMG1/P2RX1/SLC6A4/ACVR2A/P2RY1
GO:0009124	nucleoside monophosphate biosynthetic process	42	-0.594879	-1.88177	0.000737386	0.0179459	0.0149734	4485	tags=60%, list=24%, signal=46%	ADSL/NUDT2/GMPS/PAICS/CDA/CMPK1/ADK/DGUOK/HPRT1/DHODH/SHMT1/UCK2/DCK/AMPD3/UCK1/PRPS1/PRPS2/UPP1/PPAT/TYMS/DUT/TK2/TK1/ADSS1/ENTPD8
GO:0070371	ERK1 and ERK2 cascade	312	0.401514	1.51454	0.000748068	0.0181356	0.0151316	2398	tags=26%, list=13%, signal=23%	CCL25/SEMA6A/NLRP6/CCL19/HAND2/PLA2G2A/EPHA7/ACTA2/FBLN1/FGF10/WNK2/FERMT2/FAM83D/FGB/PDGFRA/CCL15/GATA4/CCL21/FGA/ACE2/EDN1/NPNT/F2R/FGG/WNK4/EPHB1/CCR7/ANGPT1/AKAP12/GPR183/GPBAR1/SLC30A10/EMILIN1/ALKAL1/DAB2/GCG/RAP1A/TEK/PTPRC/NDRG2/LMO3/TF/RAMP3/FGF2/EPHB2/CCN2/ITGB3/RPS6KA6/ARRB1/CCL11/TIMP3/DUSP26/CD36/PTK2B/ADCYAP1/GRB10/DUSP3/BMPER/ALOX15/RRAS/PTPN11/SPRY2/EGF/IGF1/CCL5/SCIMP/GCNT2/GLIPR…
GO:0030514	negative regulation of BMP signaling pathway	58	0.585829	1.78843	0.000764009	0.0184508	0.0153946	2721	tags=38%, list=14%, signal=33%	CHRDL2/RBPMS2/GREM2/SFRP1/CHRDL1/GREM1/SOSTDC1/GPR155/SKIL/BMPER/SPART/CHRD/CRIM1/SORL1/SKI/LRP2/ABL1/SMAD7/FBN1/CER1/DAND5/HTRA1
GO:0008206	bile acid metabolic process	49	0.630766	1.86115	0.000778844	0.0185752	0.0154984	1020	tags=20%, list=5%, signal=19%	MALRD1/SULT2A1/ACOX2/CES1/CYP27A1/NR5A2/NR1H4/OSBPL1A/KIT/AKR1C1
GO:0010232	vascular transport	86	0.536758	1.757	0.000782144	0.0185752	0.0154984	2260	tags=38%, list=12%, signal=34%	ATP1A2/SLC2A4/ABCG2/SLC6A20/SLC5A1/ABCC2/SLC28A2/ATP2B4/SLC22A3/SLC38A1/SLC8A2/SLCO2B1/ABCB1/SLC29A4/ABCC9/SLC7A2/LRP3/ATP1B2/SLC1A1/LRP1/SLC29A1/ATP8A1/SLC7A8/CD36/SLC16A2/SLC16A1/SLC12A2/ABCC4/KCNJ8/LRP2/SLC38A5/FABP5/SLC24A3
GO:0150104	transport across blood-brain barrier	86	0.536758	1.757	0.000782144	0.0185752	0.0154984	2260	tags=38%, list=12%, signal=34%	ATP1A2/SLC2A4/ABCG2/SLC6A20/SLC5A1/ABCC2/SLC28A2/ATP2B4/SLC22A3/SLC38A1/SLC8A2/SLCO2B1/ABCB1/SLC29A4/ABCC9/SLC7A2/LRP3/ATP1B2/SLC1A1/LRP1/SLC29A1/ATP8A1/SLC7A8/CD36/SLC16A2/SLC16A1/SLC12A2/ABCC4/KCNJ8/LRP2/SLC38A5/FABP5/SLC24A3
GO:0019722	calcium-mediated signaling	208	0.444452	1.6123	0.000783953	0.0185752	0.0154984	2586	tags=27%, list=14%, signal=24%	CHP2/PLN/ATP1A2/DMD/RGN/SELP/NR5A2/AGTR1/CASQ2/TMEM100/ATP2B4/ANK2/PDGFRA/SLC8A2/RCAN2/CASQ1/AKAP6/CACNA1C/DMPK/SGCD/EDNRB/EDN1/CD22/CCR7/PTPRC/NFATC2/SLC8A1/POMC/RYR2/CXCR3/NCALD/CLIC2/CXCR4/PLCE1/CCR4/PRNP/CD3E/NMUR1/PLCG2/PTGDR2/KCNJ8/ITPR1/LRRK2/ZAP70/CALM1/CALM2/IGF1/PPP1R9A/P2RX2/PPP3CB/PLCG1/CALM3/NFATC4/P2RY12/ACKR4/P2RX5
GO:0042886	amide transport	350	0.398625	1.52139	0.000778948	0.0185752	0.0154984	1934	tags=22%, list=10%, signal=20%	MTTP/CDH17/RBP4/TACR2/NOS2/ATP1A2/SFRP1/ADCY5/CNR1/ABCG2/CFTR/CARTPT/PRKCB/VIP/F2RL2/CHGA/EDN3/HNF4A/NR1H4/NNAT/FGB/PLTP/ABCB1/NR0B2/GLTPD2/GIP/SLC15A1/GAL/F2/FGA/CPE/SYBU/CAMK2G/EDN1/UPK3A/ISL1/FGG/BLK/SLC1A1/SLC2A2/FOLR2/GCG/ABAT/PRKG1/GNAZ/SLC14A2/KCNA5/SCT/AQP1/PLCB1/SPINK1/KCNB1/KLF7/PCK2/AQP10/PDX1/MYRIP/HNF1A/ADCYAP1/GJA1/SLC16A2/RFX6/CPT1A/RASL10B/GNA11/PTPN11/HADH/SLC16A1/IRS1/SNAP25/KCN…
GO:0008038	neuron recognition	45	0.631247	1.82765	0.000800152	0.0188878	0.0157592	1850	tags=42%, list=10%, signal=38%	CNR1/NEXN/PALLD/CNTNAP2/EPHA3/GAP43/NDN/AMIGO1/TNN/EMB/ROBO1/EPHB2/CXCR4/NRCAM/CNTN4/RTN4/SEMA5A/EXT1/ARHGAP35
GO:1900026	positive regulation of substrate adhesion-dependent cell spreading	42	0.651121	1.85527	0.000828626	0.0194867	0.0162589	1318	tags=26%, list=7%, signal=24%	APOA1/OLFM4/FLNA/FERMT2/LIMS2/FGB/FGA/MYOC/FGG/DAB2/ITGB3
GO:0048732	gland development	439	0.375407	1.45128	0.000856774	0.0200734	0.0167485	2614	tags=26%, list=14%, signal=23%	OTC/APOA1/HMGCS2/IHH/CPS1/PCK1/HAND2/SFRP1/CEBPA/ONECUT2/FGF10/FOXF1/PTN/RGN/SERPINE2/FRZB/WLS/VTN/LIMS2/PDGFRA/PBX1/ZNF703/TNC/IGFBP5/CAV1/NTN1/SOX10/PRLR/EDN1/SOSTDC1/ISL1/ATP7B/FGF7/SEMA3C/HOXA13/HOXD13/IGSF3/TBX3/IGF2/SLC29A1/ARID5B/WNT11/HOXA3/STAT5B/CYP1B1/CDKN1C/ROBO1/THRA/FGF2/NKX2-5/NKX2-3/PTCH1/HGF/TGFBR3/SERPINA10/VDR/TCF21/GATA6/SRF/PCK2/PDX1/CDO1/HNF1A/PGR/NFIB/PKD2/PLAG1/RTN4/TGFB2/…
GO:0072521	purine-containing compound metabolic process	474	0.365066	1.41305	0.000872884	0.0203749	0.017	3240	tags=22%, list=17%, signal=19%	ALDOB/GUCY2C/HMGCS2/QPRT/SULT2A1/NOS2/HAAO/GPD1/ATP1A2/ADCY5/ABCG2/TTR/PIPOX/PID1/PTGIS/PDK4/ABCC6/VNN1/URAD/AK4/RAB23/NOX1/DGAT1/SULT1C4/ME1/FMO5/PDE5A/SULT1E1/PDE9A/GUCY1A1/PDE7B/SULT1B1/GUCY1B1/ACACB/GDA/GIMAP7/PRTFDC1/ACOT11/FAR2/PDE2A/PRKAG2/NPPC/SULT1A2/PAPSS2/ACSS2/PDE1A/MPP1/ADA2/IDH2/CROT/ENPP3/XDH/HACD1/HSPA8/ADCY2/SUCLG1/ACSS1/AK3/SUCLG2/ELOVL5/MPC2/LRRK2/ATP5PF/OGDH/PPARA/NPPB/ACMSD/S…
GO:1903034	regulation of response to wounding	162	0.458802	1.61435	0.00087645	0.0203823	0.0170062	2515	tags=32%, list=13%, signal=28%	MYLK/REG3A/RGMA/VIL1/ADTRP/IL33/SMOC2/PTN/FLNA/SERPINE2/PROS1/VTN/FERMT2/MMRN1/FGB/PDGFRA/PHLDB2/CAV1/TSPAN8/APOH/DDR2/F2/FGA/EDN1/F2R/FGG/C1QTNF1/F7/EMILIN1/PRKG1/KANK1/FGF2/EPHB2/DUOX2/CXCR4/NEO1/ANO6/CD36/THBS1/REG3G/THBD/SLC12A2/CLDN3/CLDN19/EPPK1/TFPI/ADRA2A/F11/ADAMTS18/CLDN1/ARFGEF1/ITGB1
GO:0032200	telomere organization	185	-0.379633	-1.53453	0.000889844	0.0206175	0.0172024	5827	tags=45%, list=31%, signal=31%	ZBTB48/H3C12/SPDYA/SMC6/HUS1/DNA2/POT1/ATR/SRC/H4C14/CCT5/SMARCAL1/H3C8/AURKB/H3-3B/SLX4/DOT1L/RIF1/INO80C/WRN/DKC1/TELO2/RUVBL1/INO80E/BLM/RECQL4/NEK2/SHLD3/WRAP53/EZH2/ERCC1/H4C1/RAD51C/H4C13/H3C6/PARP3/TERT/SLF1/SIRT6/H3C1/HAT1/INO80B/LTO1/H4C3/HDAC8/H4C12/RAD50/PINX1/XRCC3/PML/TFPT/H4C6/PNKP/ACD/BRCA2/NOP10/RTEL1/RAD51D/H4C8/RPA3/H4C11/H3C3/ZNF365/NHP2/FBXO4/TNKS1BP1/PCNA/FEN1/H4C2/H4C5/EXO1/…
GO:1903779	regulation of cardiac conduction	25	0.701542	1.79301	0.00090539	0.020748	0.0173113	1921	tags=36%, list=10%, signal=32%	AGT/ATP2B4/ANK2/SLC8A2/ACE2/SLC8A1/NKX2-5/RYR2/TRPC1
GO:0032231	regulation of actin filament bundle assembly	102	0.504486	1.68405	0.000903223	0.020748	0.0173113	3155	tags=33%, list=17%, signal=28%	APOA1/SYNPO2/SFRP1/VIL1/FLNA/FERMT2/TPM1/PHLDB2/DLC1/SYNPO/MYOC/S1PR1/WNT11/PIK3R1/CCN2/ROCK2/ARHGEF10L/PFN2/ARHGAP6/TGFBR1/ROCK1/ABL1/LPAR1/PAK1/ARHGAP28/CGNL1/SWAP70/EVL/CORO2B/ARHGEF15/RDX/WASF2/SERPINF2/PFN1
GO:0032368	regulation of lipid transport	133	0.483682	1.64905	0.000899482	0.020748	0.0173113	2059	tags=25%, list=11%, signal=22%	APOA4/APOA1/APOC3/AGT/CYP4F2/APOA2/PRAP1/CES1/AGTR1/PLTP/FABP3/CAV1/GAL/ABCA8/EDN1/LRP1/C1QTNF1/ABCG5/DAB2/ATP8A1/PTCH1/POMC/ABCG8/ITGB3/DENND5B/ENPP7/THBS1/NR1H3/PTPN11/EGF/PLA2R1/LIPG/PPARA
GO:0043266	regulation of potassium ion transport	93	0.521896	1.71947	0.000914056	0.0208704	0.0174134	2515	tags=30%, list=13%, signal=26%	FHL1/KCNH2/KCNMB1/VIP/FLNA/EDN3/CASQ2/ANK2/CAV1/AKAP6/GAL/AMIGO1/ACTN2/ATP1B2/WNK4/DPP6/KCNA5/KIF5B/KCNG1/ANO6/PTK2B/PRNP/BIN1/ADRA2A/NOS1/NEDD4/KCNS1/ITGB1
GO:0003014	renal system process	122	0.497357	1.69553	0.000928491	0.0210469	0.0175607	2458	tags=27%, list=13%, signal=24%	AGT/JCHAIN/CYP4F2/ABCG2/CHRNA3/KCNMA1/SLC5A1/AGTR1/PCSK5/AMN/EDNRB/MCAM/AKR1C3/EDN1/PRKACB/F2R/WNK4/CYP4F12/KIRREL1/OIT3/AQP1/HNF1A/PTPRO/BCL2/NPPB/CD34/GSN/AKAP11/EDNRA/MLLT6/HBB/AVPR2/NPR1
GO:0001763	morphogenesis of a branching structure	200	0.433925	1.56692	0.000927575	0.0210469	0.0175607	2849	tags=36%, list=15%, signal=31%	IHH/AGT/SIX2/EPHA7/SFRP1/GPC3/FGF10/BCL11A/FOXF1/GREM1/PBX1/TNC/DCHS1/SOX10/EDN1/NPNT/FGF7/SEMA3C/HOXA13/HOXD13/TBX3/CLIC4/FZD5/FGF2/PTCH1/HGF/RSPO3/VDR/TCF21/SLIT2/HHIP/SRF/LGR4/PGR/PKD2/RTN4/TMEM59L/RERE/HOXB13/TGFBR2/SPRY2/EGF/AR/EXT1/LEF1/LRRK2/GREB1L/BCL2/BMP7/WNT2B/ABL1/PAK1/EDNRA/FEM1B/CTSZ/YAP1/FOXA1/STK4/MYC/CTNNB1/NKX2-1/RSPO2/NFATC4/SMO/GDNF/TGM2/HOXA5/PKD1/COL4A1/SETD2/SPRY1/CSMD1/HOX…
GO:1905952	regulation of lipid localization	161	0.469387	1.65298	0.000934362	0.0211038	0.0176082	2059	tags=24%, list=11%, signal=22%	APOA4/APOA1/APOB/APOC3/AGT/CYP4F2/APOA2/PRAP1/CES1/AGTR1/PLTP/FABP3/CAV1/GAL/ABCA8/PLIN2/EDN1/ACACB/LRP1/C1QTNF1/ABCG5/DAB2/C3/ATP8A1/PTCH1/POMC/ABCG8/LPL/ITGB3/DENND5B/CD36/ENPP7/THBS1/NR1H3/PTPN11/EGF/PLA2R1/LIPG/PPARA
GO:0050994	regulation of lipid catabolic process	61	0.576042	1.77457	0.000956222	0.0214433	0.0178914	2059	tags=31%, list=11%, signal=28%	FABP1/APOA4/APOC3/CIDEC/APOA2/CNR1/AADAC/ACACB/HPGD/THRA/SCT/ENPP7/CPT1A/HCAR1/PIK3CG/IRS1/SORL1/PDE3B/PPARA
GO:0001667	ameboidal-type cell migration	424	0.377899	1.45736	0.000955462	0.0214433	0.0178914	2600	tags=27%, list=14%, signal=24%	APOA1/SEMA6A/AGT/HAND2/GPC3/VIL1/SEMA6D/ADTRP/ACTA2/TNS1/SMOC2/FGF10/PTN/GREM1/EDN3/ATP2B4/DPP4/KANK2/APOH/DDR2/EDNRB/SOX10/DAAM2/EDN1/KIT/ISL1/AMOTL1/CXCL13/ENPP2/FGF7/SEMA3C/ANGPT1/RHOJ/MEOX2/AKAP12/FSTL1/DCN/ARID5B/RHOB/WNT11/TEK/AKT3/CYP1B1/EFNB2/FGFR1/ANXA6/ROBO1/KANK1/FGF2/AQP1/MEF2C/SEMA6C/CORO1C/PTPRM/MMRN2/SLIT2/ROCK2/ITGB3/SRF/SEMA3G/STARD13/CLEC14A/PTK2B/PTP4A3/PFN2/RTN4/GJA1/BMPER/TGF…
GO:0032414	positive regulation of ion transmembrane transporter activity	84	0.530946	1.72568	0.000965423	0.0215726	0.0179993	2307	tags=30%, list=12%, signal=26%	CHP2/CFTR/JPH2/DMD/PDZK1/WNK2/ANK2/CASQ1/ABCB1/AKAP6/GAL/ACTN2/EDN1/ATP1B2/CACNA2D1/CACNB2/EPHB2/RYR2/PKD2/RELN/CALM1/CALM2/CTSS/EDNRA/STAC
GO:0015914	phospholipid transport	101	0.516923	1.7229	0.000984715	0.0218597	0.0182389	1815	tags=19%, list=10%, signal=17%	MTTP/APOA4/APOA1/APOC3/APOA2/PRAP1/PLTP/ABCB1/GLTPD2/ANO9/ATP8B2/ATP8A1/ABCG8/ATP9A/PLSCR4/ANO6/PITPNM3/ATP10B/ATP8B1
GO:0043491	phosphatidylinositol 3-kinase/protein kinase B signal transduction	260	0.412812	1.52832	0.000985238	0.0218597	0.0182389	3505	tags=36%, list=18%, signal=30%	AGT/CCL19/ADTRP/SELP/FERMT2/TMEM100/PDGFRA/SESN3/GATA4/IGFBP5/F10/DDR2/CCL21/SFRP5/ROR2/AKR1C3/TSPYL5/MYORG/MYOC/EDN1/F2R/KIT/CCR7/ANGPT1/PPP1R16B/C1QTNF1/F7/IGF2/DCN/TEK/PIK3R1/FGFR1/RAMP3/MERTK/FGF2/HGF/BANK1/RASD2/RTN4/TGFB2/XDH/THBS1/RRAS/MUSK/NTS/TGFBR1/SEMA5A/PIK3CG/SPRY2/EGF/IRS1/C1QTNF12/RET/IGF1/CCL5/PPARA/GCNT2/CD28/LTK/THPO/HLA-G/LRP2/CPNE1/PIK3C2A/ERBB2/NEDD4/CSF1R/ITGB1/PDGFD/PIK3CD/…
GO:0052652	cyclic purine nucleotide metabolic process	40	0.664609	1.87152	0.00100739	0.0219633	0.0183253	2458	tags=38%, list=13%, signal=33%	GUCY2C/ADCY5/PDE5A/PDE9A/GUCY1A1/PDE7B/GUCY1B1/PDE2A/NPPC/PDE1A/ADCY2/NPPB/PDE7A/NPR2/NPR1
GO:0045005	DNA-templated DNA replication maintenance of fidelity	56	-0.522657	-1.73701	0.00100497	0.0219633	0.0183253	5470	tags=62%, list=29%, signal=45%	TONSL/DNA2/ATR/SLFN11/POLE/SMARCAL1/MCM9/ZRANB3/WRN/FANCM/BLM/BRCA1/GEN1/MCM8/TIMELESS/MMS22L/RAD50/TRAIP/BRCA2/RTEL1/TIPIN/BARD1/ZNF365/EME1/ALYREF/EME2/ETAA1/CENPS/PCNA/POLD1/DONSON/DDX11/RAD51/RBBP8/CENPX
GO:0019395	fatty acid oxidation	107	0.505506	1.69789	0.00100463	0.0219633	0.0183253	2059	tags=21%, list=11%, signal=18%	FABP1/ADH4/CYP4F2/ACOX2/CNR1/PDK4/FABP3/ACAA2/ACACB/PRKAG2/ADH5/ACADS/CROT/BDH2/CPT1A/ALOX15/HADH/IRS1/HADHA/MAPK14/ECHDC2/PPARA
GO:0045103	intermediate filament-based process	94	-0.456719	-1.67275	0.0010038	0.0219633	0.0183253	768	tags=18%, list=4%, signal=17%	KRT81/ARHGEF28/KRT78/PPL/KRT15/PKP1/KRT6C/KRT14/KRT17/KRT80/KRT4/KRT5/KRT13/KRT7/KRT6B/KRT16/KRT6A
GO:0060562	epithelial tube morphogenesis	331	0.39058	1.48199	0.00100045	0.0219633	0.0183253	2627	tags=29%, list=14%, signal=25%	IHH/AGT/HAND2/ASB2/SIX2/EPHA7/SFRP1/GPC3/RGMA/FGF10/FOXF1/GREM1/SALL4/PBX1/GATA4/TNC/VANGL2/DCHS1/NTN1/DLC1/LGR5/EDN1/SOSTDC1/NPNT/PRKACB/WNK4/TBX3/TRIM71/RHOB/WNT11/MICAL2/EFNB2/CLIC4/FGF2/NKX2-5/MEF2C/PTCH1/VDR/RYR2/TCF21/MMRN2/SLIT2/HHIP/SRF/CXCR4/STARD13/LGR4/PGR/PKD2/TGFB2/TMEM59L/CITED2/RARA/ACVRL1/TGFBR2/LMO4/SPRY2/EGF/AR/EXT1/ARHGAP35/RET/LEF1/GREB1L/BCL2/APLNR/BMP7/NR3C1/SKI/LRP2/WNT2B/A…
GO:0060271	cilium assembly	362	-0.31881	-1.37493	0.00101209	0.0219893	0.018347	5695	tags=40%, list=30%, signal=29%	HDAC6/CEP164/DRC1/MNS1/NPHP3/TMEM216/RP1/TESK1/ARL6/NEURL1/IFT122/CFAP410/SPATA6/KCNJ10/TBC1D31/RABEP2/SCLT1/WDR19/RP1L1/DAW1/CEP70/DUSP23/RAB11A/MAK/CDC14B/RFX2/ENTR1/RABL2B/TBC1D7/SPEF2/GFY/KIF3A/ARL13B/NOTCH1/CFAP65/AVIL/CFAP70/RAB17/KCTD17/AKT1/BBIP1/FAM149B1/CBY1/MPHOSPH9/PTPDC1/EHD4/ARMC9/DNAAF4/MEIG1/ATG3/CFAP20/KCNQ1/CNTROB/MACIR/CFAP43/DNAI4/CEP97/GORAB/CCP110/BBS9/FBF1/WDPCP/CFAP69/CLUA…
GO:0006584	catecholamine metabolic process	56	0.59408	1.8	0.00103747	0.0220824	0.0184247	2944	tags=39%, list=16%, signal=33%	DDC/HAND2/MAOA/MAOB/SLC1A1/PNMT/ABAT/SULT1A2/SNCAIP/TGFB2/EPAS1/KL/HDC/MOXD1/PAH/SULT1A1/EDNRA/NPR1/RNF180/ALDH2/GRIN2A/VPS35
GO:0009712	catechol-containing compound metabolic process	56	0.59408	1.8	0.00103747	0.0220824	0.0184247	2944	tags=39%, list=16%, signal=33%	DDC/HAND2/MAOA/MAOB/SLC1A1/PNMT/ABAT/SULT1A2/SNCAIP/TGFB2/EPAS1/KL/HDC/MOXD1/PAH/SULT1A1/EDNRA/NPR1/RNF180/ALDH2/GRIN2A/VPS35
GO:0046902	regulation of mitochondrial membrane permeability	57	-0.538495	-1.79391	0.00102786	0.0220824	0.0184247	3402	tags=47%, list=18%, signal=39%	STPG1/CHCHD10/BNIP3/BLOC1S2/ALKBH7/ARHGAP11B/CNP/BNIP3L/BCL2L11/SLC9A1/BID/VDAC2/BAK1/ZNF205/BCL2L1/SLC35F6/PPIF/TMEM102/HIP1R/PMAIP1/HSPA1A/BAD/GZMB/IER3/BBC3/HK2/EYA2
GO:1902547	regulation of cellular response to vascular endothelial growth factor stimulus	25	0.698169	1.78438	0.00103589	0.0220824	0.0184247	1844	tags=44%, list=10%, signal=40%	SEMA6A/SMOC2/TNXB/ATP2B4/DCN/EMILIN1/ROBO1/PTP4A3/XDH/SPRY2/ADGRA2
GO:0010975	regulation of neuron projection development	445	0.37009	1.42894	0.00102783	0.0220824	0.0184247	2630	tags=23%, list=14%, signal=21%	SEMA6A/EPHA7/SFRP1/CNR1/RGMA/SEMA6D/DPYSL3/RGS2/LRP4/CHRNA3/BCL11A/PTN/FLNA/NEGR1/ITM2C/L1CAM/STMN2/EPHA3/NR2F1/NEUROG3/DDR2/NTN1/ROR2/MAP1B/TOX/XK/CAMK2G/AMIGO1/ATP1B2/TNN/SEMA3C/CAMK1D/CXCL12/ALKAL1/DENND5A/DAB2/RAP1A/SYNE1/EFNB2/ROBO1/SDC2/KANK1/TNIK/NCS1/SEMA6C/RND2/EPHB2/TUBB2B/CHODL/SKIL/SLIT2/SRF/SEMA3G/NRCAM/NDNF/NEO1/MAP6/PTK2B/MYLIP/CNTN1/RTN4/PTPRO/MUSK/RELN/MARK1/SEMA5A/DPYSL5/SPART/S…
GO:0051321	meiotic cell cycle	280	-0.334341	-1.40472	0.00103306	0.0220824	0.0184247	3813	tags=31%, list=20%, signal=25%	NPM2/NEK2/TEX19/FIGNL1/RAD51C/AURKA/CCNB3/KIF18A/CDC26/MSH4/SPATA17/FBXO5/ASPM/SMC4/TUBGCP4/CDC25A/RAD51B/SMC2/PRR19/RAD54B/RAD50/PLK1/XRCC2/FANCD2/ANAPC10/ESPL1/ANAPC2/NCAPD3/H2AX/SYCP2/TUBG1/BRCA2/FZR1/FBXO43/RMI1/RSPH1/SGO1/RAD51D/CDC25B/BCL2L11/PLD6/HSF2BP/CYP26B1/FANCA/DMC1/NCAPH2/TUBGCP2/EME1/BUB3/SYCE2/EME2/NUF2/ANAPC11/ING2/CENPS/CDC25C/CDC20/RAD1/EXO1/TESMIN/RAD54L/EREG/LFNG/M1AP/GOLGA2/…
GO:0034440	lipid oxidation	114	0.501711	1.69513	0.00105326	0.0223154	0.018619	2059	tags=20%, list=11%, signal=18%	FABP1/APOD/ADH4/CYP4F2/ACOX2/CNR1/PDK4/FABP3/ACAA2/ACACB/PRKAG2/ADH5/ACADS/CROT/BDH2/CPT1A/ALOX15/HADH/IRS1/HADHA/MAPK14/ECHDC2/PPARA
GO:0071383	cellular response to steroid hormone stimulus	205	0.430974	1.55788	0.00105553	0.0223154	0.018619	3073	tags=29%, list=16%, signal=25%	HMGCS2/PCK1/ATP1A2/SFRP1/ADTRP/KANK2/PDE3A/FAM107A/SOX10/AKR1C3/EDN1/FBXO32/ISL1/KLF9/PLPP1/DAB2/KDM5D/CYP1B1/LMO3/NR3C2/ESRRG/AQP1/PPARGC1B/TCF21/CALCOCO1/PCK2/PGR/PAQR8/HSPA8/NCOR1/RBFOX2/AR/NCOA4/SERPINF1/PPARA/HEYL/NR3C1/PAK1/TFPI/UBR5/YAP1/NEDD4/LBH/PER1/ZFP36L2/ARID1A/FOXA1/PADI2/ATP1A1/DDX17/ZFP36L1/RXRG/PGRMC2/URI1/FLT3/MAPK1/FOXH1/CRY2/NPAS4/CNOT1
GO:0007599	hemostasis	230	0.423271	1.55252	0.0010712	0.0225706	0.018832	3279	tags=35%, list=17%, signal=29%	CYP4F2/MYL9/TSPAN18/ADTRP/FBLN1/F2RL2/FLNA/SELP/SERPINE2/PROS1/HNF4A/VTN/VAV3/CSRP1/MMRN1/FGB/PDGFRA/F10/CAV1/TSPAN8/APOH/F2/SCUBE1/CTSG/FGA/EDN1/F2R/TLN1/FGG/C1QTNF1/F7/EMILIN1/F13A1/VWF/PRKG1/MERTK/SERPINA10/EPHB2/VCL/PAPSS2/ITGB3/PROCR/SRF/ANO6/CD36/THBS1/P2RX1/PLCG2/IL6ST/PIK3CG/AK3/THBD/SLC6A4/CD40LG/MAPK14/SERPINA1/GNAS/TFPI/ADRA2A/F11/ADAMTS18/P2RY1/FLI1/HBB/AVPR2/DGKG/P2RY12/DGKA/JMJD1C/P…
GO:0086002	cardiac muscle cell action potential involved in contraction	50	0.617755	1.82683	0.00109391	0.0227822	0.0190086	2605	tags=42%, list=14%, signal=36%	KCNH2/KCNJ3/FLNA/ANK2/CAV1/CACNA1C/CTNNA3/CACNA2D1/GJC1/KCNA5/CACNB2/PKP2/RYR2/SCN4B/GJA1/SNTA1/BIN1/KCNJ8/SCN2B/ATP1A1/DSC2
GO:0032411	positive regulation of transporter activity	93	0.51947	1.71148	0.00109274	0.0227822	0.0190086	2548	tags=31%, list=13%, signal=27%	CHP2/CFTR/JPH2/DMD/PDZK1/WNK2/ANK2/CASQ1/ABCB1/AKAP6/GAL/SGK2/ACTN2/EDN1/ATP1B2/CACNA2D1/CACNB2/EPHB2/RYR2/PKD2/RELN/NR1H3/CALM1/CALM2/CTSS/EDNRA/STAC/CALM3/KCTD7
GO:0001952	regulation of cell-matrix adhesion	121	0.491946	1.67384	0.00109575	0.0227822	0.0190086	1716	tags=25%, list=9%, signal=23%	CCL25/APOD/SFRP1/ONECUT2/GREM1/FERMT2/CEACAM6/EPHA3/PHLDB2/FAM107A/CCL21/DLC1/MYOC/TLN1/CCR7/TEK/PIK3R1/VCL/CORO1C/ROCK2/ITGB3/CD36/PTK2B/CD3E/ARHGAP6/DUSP3/DUSP22/THBS1/RRAS/ACVRL1
GO:0060538	skeletal muscle organ development	174	0.451705	1.60463	0.00108699	0.0227822	0.0190086	2680	tags=27%, list=14%, signal=23%	DES/SMYD1/MYOCD/ASB2/SVIL/DMD/CFL2/BVES/ELN/POPDC2/RBM24/CNTFR/CASQ1/CAV1/HLF/MYOM1/CNTNAP1/PAX5/XK/MYORG/EPHB1/MEOX2/IGF2/EOMES/HOXD10/CDON/MEF2C/BTG2/TCF21/CITED2/SCX/MYL6/ACTA1/MAPK14/BCL2/ZBTB18/HEYL/SKI/P2RX2/LARGE1/PPP3CB/BCL9/CTNNB1/SMO/DDX17/USP19/GPCPD1
GO:0051283	negative regulation of sequestering of calcium ion	133	0.478545	1.63154	0.00111269	0.023058	0.0192387	2481	tags=32%, list=13%, signal=28%	PLN/CCL19/ATP1A2/JPH2/DMD/FLNA/CASQ2/ANK2/CASQ1/AKAP6/CACNA1C/CCL21/CD19/F2/F2R/PLCB4/CCR7/PTPRC/ANXA6/SLC8A1/FGF2/PLCB1/RYR2/ITGB3/CLIC2/PLCE1/PTK2B/PKD2/PLCG2/CORO1A/RYR3/TRPC1/ITPR1/CALM1/CALM2/APLNR/ABL1/MCOLN3/CHD7/NOS1/TRPA1/PLCG1/CALM3
GO:0008064	regulation of actin polymerization or depolymerization	152	0.467822	1.63511	0.00112039	0.0231413	0.0193082	3314	tags=38%, list=17%, signal=31%	LMOD1/VIL1/SVIL/CFL2/ELN/TMOD1/KANK2/CCL21/DAAM2/ACTN2/ADD3/CCR7/CXCL12/KIRREL1/CDC42EP3/DSTN/FHOD3/KANK1/SLIT2/CCL11/ADD1/PTK2B/PFN2/CYFIP2/ALOX15/NCKAP1L/SEMA5A/CORO1A/SPTBN1/LIMA1/BIN1/CRACD/ARHGAP35/CAPZA2/PREX1/PLEKHH2/GSN/CYRIA/ARHGAP28/SWAP70/EVL/ARFGEF1/HCLS1/GBA2/TENM1/CARMIL2/PLEKHG2/RDX/F2RL1/SNX9/TMSB4Y/LMOD3/BAIAP2L2/PFN1/LATS1/NCK2/SPTAN1
GO:0001894	tissue homeostasis	275	0.406452	1.51568	0.00113006	0.0231885	0.0193475	2524	tags=27%, list=13%, signal=24%	IHH/RBP4/JCHAIN/DMD/CARTPT/PDK4/PIGR/LTF/ABCC6/SLC28A2/MUC2/COL2A1/JAM2/JAM3/TP53INP2/TSPAN12/LAMC1/CIB2/PBLD/ATP1B2/F2R/SLC1A1/TUBA1A/ANGPT1/HOXA13/PECAM1/ALDH1A1/S1PR1/TUB/AKT3/TF/ANKH/MUC13/PPARGC1B/VCL/CCN2/ITGB3/SRF/TFF3/NFIB/CLDN5/PTK2B/USH1C/WWTR1/GJA1/LAMA2/LTBP3/SASH3/SCX/CORO1A/PTPN11/CRB2/SLC12A2/CRACD/EXT1/CDHR1/RAC2/CLDN3/ALB/BCL2/GCNT2/CDH5/VSTM4/CD34/TNFRSF11B/LDB2/BBS10/YAP1/CSF1R…
GO:0060249	anatomical structure homeostasis	275	0.406452	1.51568	0.00113006	0.0231885	0.0193475	2524	tags=27%, list=13%, signal=24%	IHH/RBP4/JCHAIN/DMD/CARTPT/PDK4/PIGR/LTF/ABCC6/SLC28A2/MUC2/COL2A1/JAM2/JAM3/TP53INP2/TSPAN12/LAMC1/CIB2/PBLD/ATP1B2/F2R/SLC1A1/TUBA1A/ANGPT1/HOXA13/PECAM1/ALDH1A1/S1PR1/TUB/AKT3/TF/ANKH/MUC13/PPARGC1B/VCL/CCN2/ITGB3/SRF/TFF3/NFIB/CLDN5/PTK2B/USH1C/WWTR1/GJA1/LAMA2/LTBP3/SASH3/SCX/CORO1A/PTPN11/CRB2/SLC12A2/CRACD/EXT1/CDHR1/RAC2/CLDN3/ALB/BCL2/GCNT2/CDH5/VSTM4/CD34/TNFRSF11B/LDB2/BBS10/YAP1/CSF1R…
GO:0051208	sequestering of calcium ion	139	0.476377	1.63562	0.00113615	0.0232374	0.0193884	2481	tags=32%, list=13%, signal=28%	PLN/CCL19/ATP1A2/JPH2/DMD/FLNA/CASQ2/ANK2/CASQ1/AKAP6/CACNA1C/CCL21/CD19/F2/F2R/ATP7B/PLCB4/CCR7/PTPRC/ANXA6/SLC8A1/FGF2/PLCB1/RYR2/ITGB3/CLIC2/PLCE1/PTK2B/PKD2/PLCG2/CORO1A/RYR3/TRPC1/ITPR1/CALM1/CALM2/APLNR/ABL1/MCOLN3/CHD7/NOS1/TRPA1/PLCG1/CALM3
GO:0016486	peptide hormone processing	36	0.658662	1.80641	0.00116611	0.0237727	0.019835	847	tags=28%, list=4%, signal=27%	MEP1A/PCSK1N/CPA3/DPP4/PCSK5/CTSG/CPE/ACE2/BCHE/CMA1
GO:0044058	regulation of digestive system process	37	0.662639	1.8369	0.00118993	0.0240561	0.0200715	1696	tags=38%, list=9%, signal=35%	APOA4/APOA1/APOA2/PRAP1/FGF10/WNK4/ABCG5/SCT/AQP1/ABCG8/SPINK1/ENPP7/NR1H3/PTGER3
GO:0006940	regulation of smooth muscle contraction	57	0.598982	1.826	0.0011917	0.0240561	0.0200715	1596	tags=32%, list=8%, signal=29%	CNN1/TACR2/MYOCD/ATP1A2/CHRM2/RGS2/CHRNA3/CAV1/GUCY1A1/EDN1/NPNT/F2R/KIT/ABAT/PRKG1/SRF/PLCE1/P2RX1
GO:0010922	positive regulation of phosphatase activity	28	0.677957	1.79229	0.00119549	0.0240561	0.0200715	2672	tags=43%, list=14%, signal=37%	CHP2/PPP1R14D/ITGA1/PPP1R12A/FCRL3/PTPRC/MEF2C/CALM1/CALM2/ROCK1/CALM3/HSP90AB1
GO:0030072	peptide hormone secretion	240	0.412678	1.52496	0.00119917	0.0240561	0.0200715	1934	tags=25%, list=10%, signal=23%	RBP4/TACR2/NOS2/SFRP1/ADCY5/CNR1/CFTR/CARTPT/PRKCB/VIP/F2RL2/CHGA/EDN3/HNF4A/NR1H4/NNAT/FGB/NR0B2/GIP/GAL/F2/FGA/CPE/SYBU/CAMK2G/EDN1/ISL1/FGG/BLK/SLC2A2/GCG/ABAT/GNAZ/KCNA5/SCT/AQP1/PLCB1/SPINK1/KCNB1/KLF7/PCK2/PDX1/MYRIP/HNF1A/ADCYAP1/SLC16A2/RFX6/CPT1A/RASL10B/GNA11/PTPN11/HADH/SLC16A1/IRS1/SNAP25/MPC2/C1QTNF12/SNX19/ITPR1/PFKM
GO:0070372	regulation of ERK1 and ERK2 cascade	289	0.404368	1.51121	0.00119368	0.0240561	0.0200715	2318	tags=25%, list=12%, signal=22%	CCL25/SEMA6A/NLRP6/CCL19/HAND2/PLA2G2A/EPHA7/ACTA2/FBLN1/FGF10/WNK2/FERMT2/FAM83D/FGB/PDGFRA/CCL15/GATA4/CCL21/FGA/ACE2/NPNT/F2R/FGG/EPHB1/CCR7/ANGPT1/AKAP12/GPR183/GPBAR1/SLC30A10/EMILIN1/ALKAL1/DAB2/GCG/RAP1A/TEK/PTPRC/NDRG2/LMO3/RAMP3/FGF2/EPHB2/CCN2/ITGB3/RPS6KA6/ARRB1/CCL11/TIMP3/DUSP26/CD36/PTK2B/ADCYAP1/DUSP3/BMPER/ALOX15/RRAS/PTPN11/SPRY2/IGF1/CCL5/SCIMP/GCNT2/GLIPR2/THPO/SIRPA/CCL14/ABL1…
GO:1900017	positive regulation of cytokine production involved in inflammatory response	26	-0.63819	-1.82517	0.00121027	0.0241835	0.0201778	3768	tags=46%, list=20%, signal=37%	MAPK9/MYD88/IL17RC/CLEC7A/HIF1A/NOD2/GBP5/CARD9/TICAM1/TNF/PLA2G3/IL6
GO:0051147	regulation of muscle cell differentiation	136	0.472695	1.62346	0.00121322	0.0241835	0.0201778	3569	tags=38%, list=19%, signal=31%	SMYD1/RBPMS2/MYOCD/RGS2/PI16/CEACAM5/RBM24/NID1/ZEB1/FZD7/AKAP6/DMPK/LAMC1/EDN1/KIT/IGF2/NFATC2/EFNB2/NKX2-5/MEF2C/LAMB1/BHLHE41/SRF/LAMA2/HDAC5/BMPR1A/FOXO4/MAPK14/IGF1/BCL2/PPARA/PLPP7/NRG1/EFEMP2/TMEM119/SOX6/HDAC4/RBM38/PRKD1/SMARCD3/SETD3/ID2/AKIRIN2/ARRB2/LMOD3/GPER1/YY1/ENG/SMAD4/LAMA1/BMPR2/CCN3
GO:0071103	DNA conformation change	89	-0.443007	-1.61055	0.00123868	0.0246128	0.020536	5690	tags=48%, list=30%, signal=34%	DSCC1/HMGA1/DNA2/TWNK/POT1/MCM9/CHD1L/ZRANB3/GINS1/WRN/FANCM/GTF2H2/RUVBL1/RFC5/BLM/RECQL4/G3BP1/MCM8/MCM4/MCM7/ASCC2/CHTF8/MCM5/RAD54B/RAD50/HELB/RECQL5/RTEL1/POLQ/MNAT1/RFC4/RFC2/CHTF18/DDX11/GINS4/RAD51/HMGB3/MCM2/CDC45/GINS3/GINS2/BRIP1/ANXA1
GO:0007156	homophilic cell adhesion via plasma membrane adhesion molecules	167	0.458614	1.62508	0.00124405	0.0246417	0.02056	2624	tags=26%, list=14%, signal=22%	CDH17/CDHR5/NEXN/CEACAM5/L1CAM/CDHR2/CEACAM6/PALLD/PCDHB5/CDH19/DCHS1/NECTIN3/PCDH18/HMCN2/FAT4/AMIGO1/CADM3/PECAM1/PCDH10/EMB/ROBO1/PTPRM/CNTN4/CLSTN3/IGSF11/PCDHB4/PCDH9/FAT3/HMCN1/CDH16/CDHR1/PCDHB3/RET/CADM1/CADM2/PCDHGC3/CDH5/DSG4/NPTN/ITGB1/PKD1/DSC2/CDH9
GO:1990748	cellular detoxification	114	0.499167	1.68653	0.00125199	0.0247209	0.0206261	2484	tags=26%, list=13%, signal=23%	FABP1/APOA4/GSTA1/ADH4/ABCG2/AKR1B10/SOD3/GSTM3/SESN1/FBLN5/PTGS1/ESD/ALDH1A1/APOM/ADH5/DUOX2/MTARC2/GPX3/CLIC2/CD36/ALB/TP53INP1/BMP7/HBA2/GPX7/MGST1/PIM1/HBB/CAT/LANCL1
GO:0033002	muscle cell proliferation	200	0.427823	1.54488	0.00126293	0.0248587	0.0207411	2614	tags=29%, list=14%, signal=25%	CNN1/APOD/OGN/RBP4/RBPMS2/MYOCD/VIP/ELN/NOX1/TPM1/IGFBP5/DDR2/ACE2/EDN1/EPHB1/ANGPT1/VIPR2/S1PR1/NDRG2/PRKG1/ADAMTS1/HPGD/FGF2/NKX2-5/MEF2C/HGF/TGFBR3/IL6R/NPPC/PDE1A/GATA6/ELANE/ITGB3/GJA1/TGFB2/THBS1/CITED2/TGFBR1/KCNK2/BMPR1A/CDKN1B/MAPK14/GLI1/IGF1/CCL5/SKI/ABL1/YAP1/PIM1/EFEMP2/CTNNB1/CALCRL/NPR1/PDGFD/JUN/MFN2/ZFPM2/JARID2
GO:0050817	coagulation	227	0.420827	1.54397	0.0012803	0.0251219	0.0209607	3279	tags=35%, list=17%, signal=29%	CYP4F2/MYL9/ADTRP/FBLN1/F2RL2/FLNA/SELP/SERPINE2/PROS1/HNF4A/VTN/VAV3/CSRP1/MMRN1/FGB/PDGFRA/F10/CAV1/TSPAN8/APOH/F2/SCUBE1/CTSG/FGA/EDN1/F2R/TLN1/FGG/C1QTNF1/F7/EMILIN1/F13A1/VWF/PRKG1/MERTK/SERPINA10/EPHB2/VCL/PAPSS2/SEMG1/ITGB3/PROCR/SRF/ANO6/CD36/THBS1/P2RX1/PLCG2/IL6ST/PIK3CG/AK3/THBD/SLC6A4/CD40LG/MAPK14/SERPINA1/GNAS/TFPI/ADRA2A/F11/ADAMTS18/P2RY1/HBB/DGKG/P2RY12/DGKA/JMJD1C/PROC/AXL/ENTPD…
GO:0061644	protein localization to CENP-A containing chromatin	17	-0.71758	-1.85055	0.0013366	0.0261448	0.0218142	4007	tags=82%, list=21%, signal=65%	H4C1/H4C13/H4C3/H4C12/H4C6/H4C8/H4C11/H4C2/H4C5/H4C4/H2BC11/CENPA/H2AC8/H4C9
GO:0010565	regulation of cellular ketone metabolic process	132	0.481127	1.64184	0.00134863	0.0262982	0.0219422	3244	tags=30%, list=17%, signal=25%	FABP1/APOA4/MALRD1/APOC3/CES1/CNR1/PDK4/RGN/NR1H4/ATP2B4/FABP3/CAV1/MLXIPL/GIP/AKR1C3/ACACB/DAB2/PRKG1/PRKAG2/CPT1A/NR1H3/NCOR1/ELOVL5/IRS1/PPARA/ACMSD/FABP5/BMP6/UGT1A8/EIF6/PDK3/LPGAT1/EGR1/FGF19/SCAP/IRS2/SIRT4/KAT2B/LONP2/ABCD2
GO:0036297	interstrand cross-link repair	39	-0.589307	-1.8393	0.00136522	0.026336	0.0219737	5586	tags=72%, list=29%, signal=51%	RNF168/ATR/POLN/FAAP100/RAD51AP1/MCM9/FAN1/FANCM/ERCC1/MCM8/EXO5/NEIL3/FANCC/FANCL/FANCD2/XRCC3/RAD51D/DCLRE1A/FANCA/CENPS/FAAP20/DCLRE1B/FANCG/RAD51/HROB/FANCB/FANCI/CENPX
GO:0014808	release of sequestered calcium ion into cytosol by sarcoplasmic reticulum	33	0.661964	1.7944	0.00136324	0.026336	0.0219737	2481	tags=48%, list=13%, signal=42%	PLN/ATP1A2/DMD/CASQ2/ANK2/CASQ1/AKAP6/CACNA1C/SLC8A1/RYR2/CLIC2/RYR3/CALM1/CALM2/CHD7/CALM3
GO:0051893	regulation of focal adhesion assembly	63	0.571081	1.77286	0.00137153	0.026336	0.0219737	2171	tags=33%, list=11%, signal=30%	APOD/SFRP1/GREM1/FERMT2/EPHA3/PHLDB2/FAM107A/DLC1/MYOC/TLN1/TEK/VCL/CORO1C/ROCK2/ARHGAP6/DUSP3/DUSP22/THBS1/ACVRL1/ROCK1/ABL1
GO:0090109	regulation of cell-substrate junction assembly	63	0.571081	1.77286	0.00137153	0.026336	0.0219737	2171	tags=33%, list=11%, signal=30%	APOD/SFRP1/GREM1/FERMT2/EPHA3/PHLDB2/FAM107A/DLC1/MYOC/TLN1/TEK/VCL/CORO1C/ROCK2/ARHGAP6/DUSP3/DUSP22/THBS1/ACVRL1/ROCK1/ABL1
GO:0007596	blood coagulation	223	0.422208	1.54259	0.0013645	0.026336	0.0219737	3279	tags=35%, list=17%, signal=29%	CYP4F2/MYL9/ADTRP/FBLN1/F2RL2/FLNA/SELP/SERPINE2/PROS1/HNF4A/VTN/VAV3/CSRP1/MMRN1/FGB/PDGFRA/F10/CAV1/TSPAN8/APOH/F2/SCUBE1/CTSG/FGA/EDN1/F2R/TLN1/FGG/C1QTNF1/F7/EMILIN1/F13A1/VWF/PRKG1/MERTK/SERPINA10/EPHB2/VCL/PAPSS2/ITGB3/PROCR/SRF/ANO6/CD36/THBS1/P2RX1/PLCG2/IL6ST/PIK3CG/AK3/THBD/SLC6A4/CD40LG/MAPK14/SERPINA1/GNAS/TFPI/ADRA2A/F11/ADAMTS18/P2RY1/HBB/DGKG/P2RY12/DGKA/JMJD1C/PROC/AXL/ENTPD1/F2RL…
GO:0007059	chromosome segregation	417	-0.304965	-1.33948	0.00137877	0.0263941	0.0220222	5830	tags=43%, list=31%, signal=30%	SMARCA2/CHMP2B/TUBB1/MSH5/SKA2/SPDYA/DYNC1LI1/C9orf78/INCENP/SMC6/NUDC/SMARCD2/PHF13/SHOC1/HDAC3/ABRAXAS1/ABRAXAS2/P3H4/DIS3L2/TENT4A/KLHL22/KNSTRN/ANAPC15/MAD1L1/CCNB2/MAP1S/DSN1/RAB11A/AURKB/ARHGEF10/TTL/CHMP1A/KIF22/MIS18A/SASS6/SMARCB1/TUBGCP5/PLSCR1/RNF4/MAD2L1/RACGAP1/NEK6/NDC80/SMARCE1/SGO2/KNTC1/UBE2C/KMT5A/HAUS7/CENPQ/RAD18/NUSAP1/VPS4A/BRCA1/NEK2/HAUS2/MYBL2/GEN1/NDEL1/NDE1/CEP97/ARL8A/…
GO:0032412	regulation of monoatomic ion transmembrane transporter activity	214	0.428804	1.56016	0.00138683	0.0264677	0.0220836	2530	tags=24%, list=13%, signal=21%	CHP2/FHL1/PLN/ATP1A2/CFTR/JPH2/DMD/PDZK1/WNK2/CASQ2/ANK2/CASQ1/ABCB1/CAV1/AKAP6/GAL/FXYD6/ANO9/ACTN2/EDN1/ATP1B2/CACNA2D1/CACNG4/SLMAP/CACNB2/MEF2C/EPHB2/RYR2/SCN4B/CLIC2/KCNG1/PTK2B/PKD2/PRNP/AHNAK/RELN/CALM1/CALM2/SCN2B/CTSS/EDNRA/ADRA2A/NOS1/STAC/NEDD4/NLGN1/KCNS1/AHCYL1/CALM3/UTRN/ITGB1/PRRT1
GO:0140013	meiotic nuclear division	189	-0.366649	-1.48056	0.00140975	0.0268237	0.0223806	4172	tags=33%, list=22%, signal=26%	NPM2/TEX19/FIGNL1/RAD51C/AURKA/KIF18A/MSH4/FBXO5/ASPM/SMC4/RAD51B/SMC2/RAD54B/RAD50/PLK1/FANCD2/ESPL1/SYCP2/BRCA2/FZR1/FBXO43/RMI1/SGO1/RAD51D/CDC25B/BCL2L11/HSF2BP/CYP26B1/FANCA/DMC1/NCAPH2/EME1/SYCE2/EME2/NUF2/ING2/CENPS/CDC20/RAD1/TESMIN/RAD54L/EREG/M1AP/GOLGA2/RAD51/MASTL/SIRT7/MAPK15/NCAPH/CCNE2/CKS2/TRIP13/HORMAD1/PSMC3IP/PTTG1/SYCE3/CENPX/BRIP1/MSX1/LIF/MSX2/GPR3
GO:0086009	membrane repolarization	49	0.617635	1.82241	0.00143157	0.0271055	0.0226157	2033	tags=33%, list=11%, signal=29%	KCNH2/ATP1A2/KCNJ3/FLNA/CASQ2/ANK2/CAV1/AKAP6/ATP1B2/CACNA2D1/KCNA1/KCNA5/SCN4B/SNTA1/KCNJ8/SCN2B
GO:0034446	substrate adhesion-dependent cell spreading	100	0.503552	1.67999	0.00143319	0.0271055	0.0226157	1318	tags=24%, list=7%, signal=22%	APOA1/OLFM4/FBLN1/BVES/FLNA/FERMT2/LIMS2/ST6GAL1/FGB/FZD7/LAMC1/FGA/MYOC/FGG/PARVA/DAB2/TEK/PIK3R1/KANK1/MERTK/PKP2/CORO1C/LAMB1/ITGB3
GO:0090181	regulation of cholesterol metabolic process	34	0.661266	1.79524	0.001448	0.0273033	0.0227808	536	tags=18%, list=3%, signal=17%	APOA1/APOB/CES1/EPHX2/NR1H4/FMO5
GO:0071459	protein localization to chromosome, centromeric region	39	-0.588216	-1.83589	0.00147621	0.0277519	0.0231551	4674	tags=67%, list=25%, signal=50%	AURKB/KNTC1/CENPQ/H4C1/H4C13/MTBP/H4C3/H4C12/H4C6/BUB1B/RCC2/SPDL1/KNL1/H4C8/ZWILCH/H4C11/BUB3/HASPIN/H4C2/H4C5/H4C4/CDK1/H2BC11/CENPA/H2AC8/H4C9
GO:0042572	retinol metabolic process	52	0.59404	1.76746	0.00148087	0.0277564	0.0231588	1044	tags=23%, list=6%, signal=22%	ADH4/RBP4/CEL/CYP3A4/ADH1B/ADH1C/DGAT1/AKR1B10/AKR1C3/ADH6/ALDH1A1/CYP1B1
GO:0030510	regulation of BMP signaling pathway	105	0.504645	1.68573	0.00151509	0.0283132	0.0236234	2721	tags=33%, list=14%, signal=29%	CHRDL2/RBPMS2/GREM2/SFRP1/GPC3/RGMA/CHRDL1/GREM1/GATA4/SOSTDC1/HOXA13/FSTL1/ZNF423/GPR155/SKIL/GATA6/NEO1/BMPER/SFRP4/SPART/ACVRL1/CRB2/ELAPOR2/CHRD/CRIM1/SORL1/CDH5/SKI/LRP2/ABL1/SMAD7/FBN1/CER1/DAND5/HTRA1
GO:0071692	protein localization to extracellular region	367	0.376543	1.4361	0.00153177	0.02854	0.0238127	2011	tags=20%, list=11%, signal=18%	MTTP/KRT20/RBP4/TACR2/NOS2/SFRP1/ADCY5/CNR1/ADTRP/CFTR/CARTPT/PRKCB/VIP/F2RL2/CHGA/WLS/HNF4A/NR1H4/NNAT/APBB1/FGB/LTBP1/PCSK5/NR0B2/GIP/GAL/MYOM1/EDNRB/F2/FGA/SYBU/CAVIN1/CAMK2G/F2R/ISL1/FGG/BLK/SLC2A2/GCG/ABAT/GNAZ/KCNA5/PLCB1/KCNB1/KLF7/PCK2/PDX1/MYRIP/HNF1A/NEO1/ADCYAP1/TGFB2/RFX6/CPT1A/GNA11/RAB3C/NR1H3/PTPN11/HADH/SLC16A1/SLC12A2/IRS1/SNAP25/MYH10/KCNJ8/MPC2/C1QTNF12/SNX19/ITPR1/PFKM/IGF1/CC…
GO:0038183	bile acid signaling pathway	10	0.8515	1.79408	0.00155193	0.0287449	0.0239836	1230	tags=50%, list=6%, signal=47%	NR1H4/GPBAR1/ABCG5/VDR/ABCG8
GO:0051591	response to cAMP	84	0.51908	1.68711	0.00154952	0.0287449	0.0239836	2340	tags=32%, list=12%, signal=28%	SLC26A3/HMGCS2/CPS1/PCK1/GPD1/CFTR/IGFBP5/PKLR/AKAP6/RAP1A/TEK/CYP1B1/PENK/PDE2A/AQP1/GATA6/DUOX2/CDO1/PTK2B/PKD2/FOSB/PIK3CG/THBD/BCKDHB/FDX1/RAPGEF2/PER1
GO:0090277	positive regulation of peptide hormone secretion	109	0.486523	1.63543	0.00156681	0.0289352	0.0241424	1934	tags=30%, list=10%, signal=27%	RBP4/CFTR/PRKCB/F2RL2/NR1H4/NNAT/FGB/NR0B2/GIP/F2/FGA/SYBU/ISL1/FGG/BLK/SLC2A2/GCG/ABAT/SCT/PLCB1/SPINK1/PCK2/PDX1/MYRIP/ADCYAP1/RFX6/RASL10B/GNA11/SNAP25/MPC2/C1QTNF12/ITPR1/PFKM
GO:0071481	cellular response to X-ray	11	0.841496	1.81706	0.00157603	0.0289354	0.0241426	152	tags=27%, list=1%, signal=27%	PRAP1/SFRP1/CCND2
GO:0009798	axis specification	96	0.50645	1.68324	0.00157201	0.0289354	0.0241426	2600	tags=23%, list=14%, signal=20%	CDX1/CDX2/SIX2/SFRP1/GPC3/CHRDL1/FGF10/WLS/TBX3/FZD5/PTCH1/SRF/CXXC4/PGAP1/ETS2/CITED2/BMPR1A/LEFTY2/SKI/CTNNB1/SMO/CER1
GO:0048251	elastic fiber assembly	10	0.850985	1.793	0.00158781	0.0290666	0.024252	922	tags=50%, list=5%, signal=48%	MYH11/MFAP4/TNXB/FBLN5/EMILIN1
GO:0048660	regulation of smooth muscle cell proliferation	134	0.473267	1.61968	0.00160636	0.0293208	0.0244641	2583	tags=29%, list=14%, signal=25%	CNN1/APOD/OGN/RBPMS2/MYOCD/VIP/ELN/NOX1/TPM1/IGFBP5/DDR2/ACE2/EDN1/VIPR2/S1PR1/NDRG2/PRKG1/ADAMTS1/HPGD/FGF2/MEF2C/IL6R/NPPC/PDE1A/ELANE/ITGB3/GJA1/THBS1/BMPR1A/CDKN1B/IGF1/CCL5/EFEMP2/CTNNB1/CALCRL/NPR1/PDGFD/JUN/MFN2
GO:1901617	organic hydroxy compound biosynthetic process	240	0.407377	1.50537	0.00162658	0.0296037	0.0247002	1992	tags=18%, list=10%, signal=16%	APOA1/HMGCS2/APOB/MALRD1/DDC/PCK1/HAND2/CYP3A4/ACOX2/CES1/CFTR/CYP27A1/NPC1L1/CACNA1H/NR1H4/PRKAA2/PLTP/LBR/FAXDC2/AKR1C3/ACAA2/OSBPL1A/ITPKB/TYRP1/SPTLC3/PNMT/DAB2/PRKG1/FGF2/PRKAG2/PCK2/PTK2B/TGFB2/ALOX15/KL/PLCG2/HDC/MOXD1/CH25H/PAH/TRPC1/CYP39A1/ADCYAP1R1
GO:0048844	artery morphogenesis	71	0.537743	1.70033	0.00163183	0.0296135	0.0247083	2412	tags=35%, list=13%, signal=31%	APOB/MYLK/MYOCD/HAND2/FOXF1/EDN1/LRP1/HOXA13/WNT11/AKT3/HPGD/EFNB2/SRF/PKD2/TGFB2/CITED2/TGFBR1/ACVRL1/TGFBR2/BMPR1A/LRP2/CHD7/EDNRA/SMAD7/EFEMP2
GO:0006942	regulation of striated muscle contraction	94	0.514643	1.69979	0.0016413	0.0296995	0.0247801	2821	tags=33%, list=15%, signal=28%	PLN/ATP1A2/RGS2/DMD/CHGA/CASQ2/ANK2/GATA4/CASQ1/CAV1/PDE5A/CACNA1C/DMPK/ACE2/CTNNA3/SLC8A1/PKP2/NKX2-5/RYR2/CLIC2/PIK3CG/BIN1/CALM1/CALM2/NOS1/SMAD7/ATP1A1/CALM3/DSC2/TNNT3/PRKD1
GO:0003205	cardiac chamber development	166	0.4564	1.61653	0.00165591	0.0297379	0.0248121	2621	tags=33%, list=14%, signal=29%	RBP4/MYOCD/HAND2/FOXF1/SALL4/ANK2/GATA4/TPM1/SLIT3/CPE/ISL1/SEMA3C/PARVA/HOXA13/TBX3/WNT11/TEK/ADAMTS1/HEG1/ROBO1/PDE2A/PKP2/NKX2-5/MEF2C/TGFBR3/RYR2/GATA6/SLIT2/SRF/TGFB2/CITED2/TGFBR1/KCNK2/TGFBR2/LMO4/TNNC1/BMPR1A/NRP2/KCNJ8/GREB1L/APLNR/BMP7/HEYL/SOS1/LRP2/CHD7/NRG1/EDNRA/SMAD7/ADGRG6/LUZP1/SMO/MDM4/ZFPM2/DAND5
GO:0030832	regulation of actin filament length	155	0.45815	1.60538	0.00165763	0.0297379	0.0248121	3314	tags=37%, list=17%, signal=31%	LMOD1/VIL1/SVIL/CFL2/ELN/TMOD1/KANK2/CCL21/DAAM2/ACTN2/ADD3/CCR7/CXCL12/KIRREL1/CDC42EP3/DSTN/FHOD3/KANK1/SLIT2/CCL11/ADD1/PTK2B/PFN2/CYFIP2/ALOX15/NCKAP1L/SEMA5A/CORO1A/SPTBN1/LIMA1/BIN1/CRACD/ARHGAP35/CAPZA2/PREX1/PLEKHH2/GSN/CYRIA/ARHGAP28/SWAP70/EVL/ARFGEF1/HCLS1/GBA2/TENM1/CARMIL2/PLEKHG2/RDX/F2RL1/SNX9/TMSB4Y/LMOD3/BAIAP2L2/PFN1/LATS1/NCK2/SPTAN1
GO:0000070	mitotic sister chromatid segregation	183	-0.369825	-1.49362	0.00165482	0.0297379	0.0248121	5471	tags=48%, list=29%, signal=35%	ABRAXAS1/ABRAXAS2/DIS3L2/TENT4A/KLHL22/KNSTRN/ANAPC15/MAD1L1/DSN1/RAB11A/AURKB/ARHGEF10/CHMP1A/KIF22/MAD2L1/RACGAP1/NDC80/KNTC1/UBE2C/KMT5A/NUSAP1/VPS4A/NEK2/MYBL2/GEN1/CEP97/KIF18A/KATNB1/FBXO5/SMC4/BUB1/SMC2/CCNB1/PLK1/PINX1/XRCC3/CENPF/CCSAP/CHMP4A/ESPL1/BUB1B/SPAG5/NCAPD3/SPDL1/EML3/TUBG1/SPICE1/KNL1/ZWILCH/CENPE/DLGAP5/NCAPH2/PSRC1/BUB3/NUF2/ANAPC11/BCCIP/MZT1/HASPIN/CDC20/CDCA8/CENPI/WRAP73…
GO:0007617	mating behavior	36	0.647905	1.77691	0.0016972	0.030361	0.025332	2373	tags=44%, list=13%, signal=39%	CNR1/THRB/VIP/TAC1/SERPINE2/PPP1R1B/EDNRB/ABAT/PI3/THRA/SEMG1/P2RX1/NCOA1/SLC6A4/ACVR2A/P2RY1
GO:0007584	response to nutrient	153	0.455072	1.59295	0.00170665	0.0304433	0.0254007	2428	tags=27%, list=13%, signal=24%	OTC/HMGCS2/SLC6A19/SFRP1/CNR1/PRKCB/SST/NR1H4/GATA4/TNC/A2M/KANK2/MLXIPL/PKLR/MN1/MAP1B/AKR1C3/BCHE/F7/FOLR2/ABCG5/CYP1B1/PENK/VDR/ABCG8/LPL/SRF/PDX1/TMIGD1/DNMT3A/KL/NCOA1/RARA/SLC16A1/SLC6A4/BCKDHB/LIPG/BMP7/TNFRSF11B/AGL/PIM1/CAT
GO:0051209	release of sequestered calcium ion into cytosol	132	0.473857	1.61703	0.00172249	0.0306389	0.0255639	2481	tags=32%, list=13%, signal=28%	PLN/CCL19/ATP1A2/JPH2/DMD/FLNA/CASQ2/ANK2/CASQ1/AKAP6/CACNA1C/CCL21/CD19/F2/F2R/PLCB4/CCR7/PTPRC/SLC8A1/FGF2/PLCB1/RYR2/ITGB3/CLIC2/PLCE1/PTK2B/PKD2/PLCG2/CORO1A/RYR3/TRPC1/ITPR1/CALM1/CALM2/APLNR/ABL1/MCOLN3/CHD7/NOS1/TRPA1/PLCG1/CALM3
GO:0009308	amine metabolic process	117	0.485052	1.64937	0.00173163	0.0307144	0.0256269	2232	tags=27%, list=12%, signal=24%	DDC/HAND2/HAAO/MAOA/AOC3/AOC1/NR1H4/ATP2B4/SLC22A3/SLC29A4/MAOB/AGMAT/SULT1B1/INMT/SLC1A1/PNMT/ABAT/SULT1A2/SNCAIP/SULT1C2/ODC1/TGFB2/EPAS1/KL/HDC/MOXD1/PAH/HNMT/SAT2/ACMSD/SULT1A1/EDNRA
GO:0006163	purine nucleotide metabolic process	445	0.362815	1.40085	0.00177859	0.0314584	0.0262477	3126	tags=21%, list=16%, signal=18%	ALDOB/GUCY2C/HMGCS2/QPRT/SULT2A1/NOS2/HAAO/GPD1/ATP1A2/ADCY5/PIPOX/PID1/PTGIS/PDK4/ABCC6/VNN1/AK4/RAB23/NOX1/DGAT1/SULT1C4/ME1/FMO5/PDE5A/SULT1E1/PDE9A/GUCY1A1/PDE7B/SULT1B1/GUCY1B1/ACACB/GDA/GIMAP7/ACOT11/FAR2/PDE2A/PRKAG2/NPPC/SULT1A2/PAPSS2/ACSS2/PDE1A/MPP1/IDH2/CROT/ENPP3/XDH/HACD1/HSPA8/ADCY2/SUCLG1/ACSS1/AK3/SUCLG2/ELOVL5/MPC2/LRRK2/ATP5PF/OGDH/PPARA/NPPB/ACMSD/SULT1A1/SDHC/ACSL6/PDE7A/NPR2…
GO:0048662	negative regulation of smooth muscle cell proliferation	49	0.612243	1.8065	0.00180391	0.0317548	0.0264949	1163	tags=24%, list=6%, signal=23%	CNN1/APOD/OGN/MYOCD/VIP/TPM1/IGFBP5/ACE2/VIPR2/NDRG2/PRKG1/MEF2C
GO:0045785	positive regulation of cell adhesion	473	0.361632	1.40223	0.00180546	0.0317548	0.0264949	2573	tags=24%, list=14%, signal=22%	CCL25/APOA1/OLFM4/IHH/PCK1/CCL19/SFRP1/ABI3BP/HHLA2/FOXF1/FLNA/SELP/VNN1/VTN/VAV3/FERMT2/LIMS2/DPP4/MMRN1/FGB/CEACAM6/TPM1/NID1/CAV1/ZBTB16/GCNT1/CCL21/LAMC1/IL2RG/CTSG/CCDC80/FGA/ITPKB/MYOC/NPNT/FGG/CXCL13/ITGA5/CCR7/ANGPT1/CXCL12/IGF2/EMILIN1/DAB2/TEK/PTPRC/STAT5B/EFNB2/CYTH3/LAMB1/ELANE/ITGB3/STX3/ECM2/NDNF/ADAM19/ZFHX3/DUSP26/CD27/CD36/PTK2B/PBRM1/CD3E/TNFRSF13C/TGFB2/LAMA2/ALOX15/RRAS/NCKAP1…
GO:0072376	protein activation cascade	18	0.754407	1.80523	0.00184946	0.0324075	0.0270395	1784	tags=50%, list=9%, signal=45%	FBLN1/FLNA/FGB/APOH/FGA/FGG/F13A1/ITGB3/THBD
GO:0015833	peptide transport	261	0.397884	1.47396	0.00185447	0.0324075	0.0270395	1934	tags=24%, list=10%, signal=22%	CDH17/RBP4/TACR2/NOS2/SFRP1/ADCY5/CNR1/CFTR/CARTPT/PRKCB/VIP/F2RL2/CHGA/EDN3/HNF4A/NR1H4/NNAT/FGB/NR0B2/GIP/SLC15A1/GAL/F2/FGA/CPE/SYBU/CAMK2G/EDN1/ISL1/FGG/BLK/SLC2A2/GCG/ABAT/GNAZ/KCNA5/SCT/AQP1/PLCB1/SPINK1/KCNB1/KLF7/PCK2/PDX1/MYRIP/HNF1A/ADCYAP1/SLC16A2/RFX6/CPT1A/RASL10B/GNA11/PTPN11/HADH/SLC16A1/IRS1/SNAP25/MPC2/C1QTNF12/SNX19/ITPR1/PFKM
GO:0016049	cell growth	484	0.362352	1.40468	0.00185805	0.0324075	0.0270395	2591	tags=23%, list=14%, signal=20%	SEMA6A/AGT/FHL1/MYOCD/EPHA7/SFRP1/RGMA/SEMA6D/RGS2/PI16/RERG/BCL11A/GREM1/SERPINE2/FRZB/L1CAM/EDN3/HNF4A/AGTR1/DACT3/CDHR2/GATA4/TNC/GNG4/IGFBP5/LTBP4/AKAP6/FAM107A/NTN1/RASGRP2/MAP1B/SLIT3/F2/SGK2/NDN/WASF1/IGFBP4/CRYAB/EDN1/TNN/SEMA3C/IGFBP7/CXCL12/TEAD1/DAB2/WNT11/PTCH2/PRKG1/SYT1/SORBS2/SEMA6C/RND2/IGFBPL1/VCL/IMPACT/SLIT2/SRF/CXCR4/SEMA3G/NRCAM/PLCE1/PTK2B/S100B/DCLK1/RTN4/GJA1/CYFIP2/TGFB2/…
GO:0006399	tRNA metabolic process	194	-0.364423	-1.47831	0.00187445	0.032603	0.0272027	6075	tags=41%, list=32%, signal=28%	POLR2L/METTL2B/TRMT9B/HARS1/HSD17B10/YARS2/TRMT112/EXOSC9/GON7/RPP14/TRUB1/EXOSC3/VARS2/TSEN15/GATB/DUS2/GRSF1/ANKRD16/TRIT1/EXOSC7/THUMPD2/TRMT6/OSGEPL1/MTFMT/KTI12/TRNT1/AKT1/TRMT2B/CARS1/METTL6/QTRT2/EXOSC2/RPP38/TARS2/GTF3C4/AARS1/DUS3L/DUS1L/URM1/TRMU/SARS2/TRUB2/ELP4/PUS1/POP1/TARS1/POLR2F/FARSA/TRMT2A/ELP1/DALRD3/PRORP/TYW5/ZBTB8OS/BRF1/TRPT1/GTF3C5/RPP21/PTCD1/DTD2/TSEN54/METTL2A/CTU1/POP…
GO:1903514	release of sequestered calcium ion into cytosol by endoplasmic reticulum	34	0.654314	1.77637	0.00188126	0.032631	0.027226	2481	tags=47%, list=13%, signal=41%	PLN/ATP1A2/DMD/CASQ2/ANK2/CASQ1/AKAP6/CACNA1C/SLC8A1/RYR2/CLIC2/RYR3/CALM1/CALM2/CHD7/CALM3
GO:0051897	positive regulation of phosphatidylinositol 3-kinase/protein kinase B signal transduction	159	0.454179	1.59483	0.00189349	0.0327527	0.0273276	3308	tags=42%, list=17%, signal=35%	AGT/CCL19/SELP/FERMT2/PDGFRA/IGFBP5/F10/DDR2/CCL21/ROR2/AKR1C3/TSPYL5/MYORG/MYOC/F2R/KIT/CCR7/ANGPT1/C1QTNF1/F7/IGF2/DCN/TEK/FGFR1/RAMP3/FGF2/HGF/RASD2/RTN4/TGFB2/THBS1/MUSK/NTS/TGFBR1/SEMA5A/PIK3CG/SPRY2/EGF/C1QTNF12/RET/IGF1/CCL5/GCNT2/CD28/LTK/THPO/LRP2/CPNE1/NEDD4/CSF1R/ITGB1/PDGFD/PIK3CD/P2RY12/HCLS1/HSP90AB1/CX3CR1/FLT3/AXL/F2RL1/ARRB2/FN1/TNFSF11/GPER1/C1QBP/PDGFC/PLXNB1
GO:0030308	negative regulation of cell growth	185	0.436509	1.55767	0.00191008	0.0328585	0.0274158	2073	tags=21%, list=11%, signal=19%	SEMA6A/FHL1/EPHA7/SFRP1/RGMA/SEMA6D/RGS2/PI16/RERG/BCL11A/GREM1/SERPINE2/FRZB/HNF4A/DACT3/CDHR2/GNG4/NTN1/SLIT3/CRYAB/SEMA3C/DAB2/WNT11/SEMA6C/SLIT2/SEMA3G/RTN4/GJA1/TGFB2/ACVR1B/SEMA5A/SPART/ACVRL1/SEMA3A/CDKN1B/BCL2/PPARA/PRDM11/NPPB
GO:0002821	positive regulation of adaptive immune response	127	-0.404847	-1.53557	0.00190876	0.0328585	0.0274158	2998	tags=31%, list=16%, signal=26%	KMT5C/RAET1E/HFE/PRKCZ/TNFSF4/CLEC7A/TNFSF13/MICA/RAET1G/TAP2/HLA-DRB1/JAK2/NSD2/CD55/RIPK2/PYCARD/SKAP1/RSAD2/NECTIN2/NOD2/FADD/ULBP3/CARD9/TREM2/ZP3/ULBP1/IL18/TRAF2/IL23A/FCGR1A/MAD2L2/TNF/MICB/CD274/IL1B/RAET1L/SLC11A1/IL6/ULBP2
GO:0055117	regulation of cardiac muscle contraction	73	0.557234	1.78125	0.00191828	0.0329094	0.0274583	2605	tags=36%, list=14%, signal=31%	PLN/ATP1A2/RGS2/DMD/CHGA/CASQ2/ANK2/GATA4/CAV1/PDE5A/CACNA1C/ACE2/CTNNA3/SLC8A1/PKP2/NKX2-5/RYR2/CLIC2/PIK3CG/BIN1/CALM1/CALM2/NOS1/SMAD7/CALM3/DSC2
GO:0019229	regulation of vasoconstriction	63	0.565042	1.75411	0.00199008	0.0339557	0.0283313	2538	tags=32%, list=13%, signal=28%	AGT/ATP1A2/EDN3/AGTR1/FGB/CAV1/FGA/ACE2/EDN1/F2R/FGG/ADD3/KCNA5/P2RX1/SNTA1/ADRA1D/ABL1/ADRA2A/AVPR2/CYSLTR1
GO:0007193	adenylate cyclase-inhibiting G protein-coupled receptor signaling pathway	78	0.538146	1.72687	0.00198551	0.0339557	0.0283313	2561	tags=29%, list=13%, signal=26%	ADCY5/OXER1/CHRM2/RGS2/FLNA/PALM/EDN1/HTR1D/AKAP12/S1PR1/GNAZ/PDE2A/ITGB3/ADCY2/PTGDR2/S1PR3/GRIK3/LPAR1/EDNRA/ADRA2A/P2RY1/RGS1/P2RY12
GO:1901616	organic hydroxy compound catabolic process	56	0.577991	1.75125	0.00199647	0.0339724	0.0283452	2114	tags=36%, list=11%, signal=32%	ADH4/SULT2A1/CYP3A4/CYP4F2/ALDH1B1/CYP27A1/MAOA/SULT1C4/AKR1B10/SULT1E1/AKR1C3/MAOB/SULT1B1/LCT/CYP4F12/SULT1A2/HSD17B6/MOXD1/CYP39A1/SULT1A1
GO:0048659	smooth muscle cell proliferation	138	0.464672	1.59729	0.00201376	0.0341741	0.0285135	2583	tags=28%, list=14%, signal=25%	CNN1/APOD/OGN/RBPMS2/MYOCD/VIP/ELN/NOX1/TPM1/IGFBP5/DDR2/ACE2/EDN1/VIPR2/S1PR1/NDRG2/PRKG1/ADAMTS1/HPGD/FGF2/MEF2C/IL6R/NPPC/PDE1A/ELANE/ITGB3/GJA1/THBS1/BMPR1A/CDKN1B/IGF1/CCL5/EFEMP2/CTNNB1/CALCRL/NPR1/PDGFD/JUN/MFN2
GO:0010822	positive regulation of mitochondrion organization	73	-0.477639	-1.64301	0.00203882	0.0345061	0.0287905	3227	tags=32%, list=17%, signal=26%	CHCHD10/MARCHF5/BNIP3/BCL2L11/PLD6/BID/HIF1A/PYCARD/BAK1/ZNF205/NOD2/MCU/TREM2/HIP1R/TNFSF10/PMAIP1/MMP9/BAD/GZMB/ENDOG/BBC3/PLAUR/BIK
GO:0090101	negative regulation of transmembrane receptor protein serine/threonine kinase signaling pathway	144	0.45181	1.56237	0.00207233	0.034979	0.0291851	2819	tags=27%, list=15%, signal=23%	CHRDL2/RBPMS2/GREM2/SFRP1/CHRDL1/ONECUT2/GREM1/LTBP1/ASPN/CILP/PEG10/PBLD/SOSTDC1/LRP1/EMILIN1/TGFBR3/GPR155/SKIL/LDLRAD4/BMPER/SPART/SPRY2/CHRD/TET1/CRIM1/SORL1/PPARA/SKI/LRP2/ABL1/SMAD7/NKX2-1/FBN1/ARID4A/CER1/DAND5/HTRA1/SPRY1/OGT
GO:1901099	negative regulation of signal transduction in absence of ligand	35	-0.582499	-1.79114	0.00209039	0.0350015	0.0292039	1019	tags=34%, list=5%, signal=33%	BCL2L1/HSPA1B/HSPA1A/SNAI2/UNC5B/TNF/IL1A/PF4/IFI6/CSF2/IL1B/EYA2
GO:2001240	negative regulation of extrinsic apoptotic signaling pathway in absence of ligand	35	-0.582499	-1.79114	0.00209039	0.0350015	0.0292039	1019	tags=34%, list=5%, signal=33%	BCL2L1/HSPA1B/HSPA1A/SNAI2/UNC5B/TNF/IL1A/PF4/IFI6/CSF2/IL1B/EYA2
GO:0051282	regulation of sequestering of calcium ion	135	0.474293	1.62365	0.00208428	0.0350015	0.0292039	2481	tags=32%, list=13%, signal=28%	PLN/CCL19/ATP1A2/JPH2/DMD/FLNA/CASQ2/ANK2/CASQ1/AKAP6/CACNA1C/CCL21/CD19/F2/F2R/PLCB4/CCR7/PTPRC/ANXA6/SLC8A1/FGF2/PLCB1/RYR2/ITGB3/CLIC2/PLCE1/PTK2B/PKD2/PLCG2/CORO1A/RYR3/TRPC1/ITPR1/CALM1/CALM2/APLNR/ABL1/MCOLN3/CHD7/NOS1/TRPA1/PLCG1/CALM3
GO:0000731	DNA synthesis involved in DNA repair	39	-0.575252	-1.79543	0.00211996	0.0353366	0.0294835	2506	tags=38%, list=13%, signal=33%	RRM2B/POLH/PCNA/POLD1/POLA1/POLD2/PCLAF/CDKN2D/FAAP20/POLD4/POLE2/HROB/USP43/DTL/MAD2L2
GO:0019730	antimicrobial humoral response	122	-0.418658	-1.5775	0.00212166	0.0353366	0.0294835	1394	tags=26%, list=7%, signal=24%	BPIFA1/ANG/H2BC11/DEFB1/CXCL10/H2BC7/PF4V1/H2BC12/DEFB4A/H2BC4/RNASE4/CCL13/H2BC21/PGC/SLPI/KLK7/S100A12/S100A9/GNLY/PF4/KLK5/SPINK5/SLC11A1/PPBP/CXCL6/CXCL2/SPRR2A/CXCL3/CXCL8/S100A7/CXCL1/KRT6A
GO:0150116	regulation of cell-substrate junction organization	68	0.552119	1.73364	0.00213284	0.0354289	0.0295605	2171	tags=32%, list=11%, signal=29%	APOD/SFRP1/GREM1/FERMT2/EPHA3/PHLDB2/FAM107A/DLC1/MYOC/TLN1/TEK/PIK3R1/VCL/CORO1C/ROCK2/ARHGAP6/DUSP3/DUSP22/THBS1/ACVRL1/ROCK1/ABL1
GO:0001967	suckling behavior	12	0.823929	1.80842	0.00216469	0.035863	0.0299227	414	tags=33%, list=2%, signal=33%	HAND2/CNTFR/GLS/DACH1
GO:0043552	positive regulation of phosphatidylinositol 3-kinase activity	21	0.735059	1.80632	0.00217296	0.0359053	0.0299579	2873	tags=57%, list=15%, signal=49%	CCL19/PDGFRA/CCL21/CD19/KIT/CCR7/TEK/FGF2/IRS1/P2RY12/PRKD1/FLT3
GO:1900746	regulation of vascular endothelial growth factor signaling pathway	23	0.720659	1.81227	0.00219445	0.0361652	0.0301748	1844	tags=43%, list=10%, signal=39%	SEMA6A/SMOC2/TNXB/DCN/EMILIN1/ROBO1/PTP4A3/XDH/SPRY2/ADGRA2
GO:0014874	response to stimulus involved in regulation of muscle adaptation	13	0.800085	1.79937	0.00220772	0.0362887	0.0302779	789	tags=31%, list=4%, signal=30%	AGT/SGCA/CASQ1/FBXO32
GO:0007519	skeletal muscle tissue development	162	0.441697	1.55417	0.00221778	0.0363588	0.0303364	2680	tags=28%, list=14%, signal=24%	SMYD1/MYOCD/ASB2/SVIL/DMD/CFL2/BVES/ELN/POPDC2/RBM24/CASQ1/CAV1/HLF/MYOM1/CNTNAP1/PAX5/XK/MYORG/EPHB1/MEOX2/IGF2/EOMES/HOXD10/CDON/MEF2C/BTG2/TCF21/CITED2/SCX/MYL6/ACTA1/MAPK14/BCL2/ZBTB18/HEYL/SKI/P2RX2/LARGE1/PPP3CB/BCL9/CTNNB1/SMO/DDX17/USP19/GPCPD1
GO:0010948	negative regulation of cell cycle process	294	-0.330274	-1.39227	0.0022358	0.0365588	0.0305032	4263	tags=34%, list=22%, signal=27%	BLM/RINT1/VPS4A/BRCA1/BTN2A2/NEK2/EZH2/GEN1/MBTPS2/BMP4/ZFYVE19/CASP2/PIDD1/TIMELESS/CCP110/MTBP/BCL6/AURKAIP1/FBXO5/MSH2/ORC1/CDKN1A/E2F8/BUB1/CCNB1/RAD50/PLK1/FANCD2/PINX1/CCL2/XRCC3/PML/BABAM1/CENPF/ESPL1/BUB1B/H2AX/SPDL1/ATRIP/DCUN1D3/BRCA2/FZR1/FBXO43/KNL1/ZWILCH/RAD9A/TIPIN/BARD1/GTSE1/EME1/BUB3/FBXO4/EME2/ETAA1/NUF2/HASPIN/NEK11/CDC20/DONSON/TTI2/CDCA8/RAD1/TPRA1/MDM2/CDKN2D/ZWINT/CDC6/CCN…
GO:0015909	long-chain fatty acid transport	67	0.548291	1.71112	0.00224822	0.0366665	0.030593	2016	tags=22%, list=11%, signal=20%	FABP1/FABP2/PLA2G12B/PLA2G2A/FABP3/PLIN2/FABP4/SLC25A20/PLA2G2D/CD36/PLA2G4F/CPT1A/THBS1/PLA2R1/PLA2G2C
GO:0046503	glycerolipid catabolic process	63	0.561518	1.74317	0.00225542	0.0366885	0.0306114	3464	tags=40%, list=18%, signal=33%	APOA4/APOB/CPS1/APOC3/APOA2/AADAC/LIPC/ENPP2/PLCB1/LPL/PLA2G4F/PLA2G4C/PIK3CG/LIPG/SORL1/MGLL/LIPE/PNPLA1/GPCPD1/SCARB1/PLA2G4A/PLB1/ENPP6/GPLD1/GDE1
GO:0071222	cellular response to lipopolysaccharide	212	-0.341235	-1.37567	0.0022726	0.0368724	0.0307649	2318	tags=24%, list=12%, signal=21%	JAK2/CD80/BCR/CMPK2/CD55/RIPK2/PYCARD/CACTIN/LILRB2/TRIM41/IL36G/IL10/CXCL11/TLR2/ADAM9/NOD2/MMP8/GFER/TNIP3/GBP5/CAPN2/SERPINE1/IL36A/HAVCR2/ASS1/CXCL10/ZC3H12A/IRAK3/IRAK1/PF4V1/TICAM1/MMP9/SBNO2/IL24/TNF/CD274/SLC7A5/IL1A/PF4/TSPO/CSF3/CSF2/IL1B/PPBP/IL6/CXCL6/CXCL2/CXCL3/CXCL8/CXCL1
GO:0042770	signal transduction in response to DNA damage	188	-0.356418	-1.43596	0.00230093	0.0371788	0.0310205	4497	tags=35%, list=24%, signal=27%	KMT5A/GADD45A/ANKRD1/RHNO1/BLM/RINT1/CASP9/PSMD10/BRCA1/PAXIP1/MBTPS2/CASP2/PIDD1/BATF/MSH2/YJU2/CD74/CDKN1A/PLK1/FANCD2/ZNHIT1/PML/BABAM1/H2AX/ATRIP/BRCA2/FZR1/RAD9A/TIPIN/BARD1/GTSE1/BID/EME1/FBXO4/EME2/ETAA1/NEK11/DONSON/TTI2/RAD1/MDM2/RAD51/DYRK3/WDR76/TICRR/CDK1/MAPK12/FOXM1/CDK5RAP3/PLK3/ZNF385A/FBXO6/CCND1/DTL/CLSPN/BRIP1/PMAIP1/E2F1/MSX1/E2F7/SNAI2/IER3/MAD2L2/TWIST1/PLK2/MUC1
GO:0032535	regulation of cellular component size	367	0.371768	1.41789	0.00230332	0.0371788	0.0310205	3258	tags=29%, list=17%, signal=25%	SEMA6A/LMOD1/CDHR5/EPHA7/RGMA/VIL1/SEMA6D/SVIL/CFL2/ELN/KCNMA1/L1CAM/VAV3/TMOD1/CDHR2/KANK2/CCL21/NTN1/MAP1B/XK/DAAM2/ACTN2/EDN1/SEMA3C/ADD3/CCR7/CXCL12/KIRREL1/CDC42EP3/AKT3/DSTN/FHOD3/KANK1/SCT/AQP1/SEMA6C/RND2/SLIT2/SRF/SEMA3G/CCL11/NRCAM/SCTR/ANO6/ADD1/PTK2B/PFN2/USH1C/RTN4/CYFIP2/ALOX15/NCKAP1L/SEMA5A/SPART/CORO1A/SEMA3A/IL7R/SPTBN1/SLC12A2/AQP11/LIMA1/BIN1/CRACD/ARHGAP35/CAPZA2/RET/MSN/RIN3…
GO:0034375	high-density lipoprotein particle remodeling	16	0.779618	1.81714	0.00232921	0.0373737	0.0311831	1151	tags=44%, list=6%, signal=41%	APOA4/APOA1/APOC3/APOA2/LIPC/PLTP/APOM
GO:0019348	dolichol metabolic process	22	-0.649287	-1.79334	0.00233325	0.0373737	0.0311831	4651	tags=64%, list=25%, signal=48%	RFT1/ALG12/DHDDS/MPDU1/ALG1/ALG10/ALG2/ALG3/DOLK/ALG6/DPM2/DPM3/DOLPP1/SRD5A3
GO:0006694	steroid biosynthetic process	176	0.432421	1.53618	0.00232215	0.0373737	0.0311831	1258	tags=15%, list=7%, signal=14%	APOA1/HMGCS2/APOB/MALRD1/CYP3A4/ACOX2/CES1/CFTR/CYP27A1/NPC1L1/CACNA1H/NR1H4/PRKAA2/DHRS11/PBX1/LBR/FAXDC2/AKR1C3/ACAA2/OSBPL1A/PRLR/IGFBP7/DAB2/PRKG1/PRKAG2/HSD17B11
GO:0042178	xenobiotic catabolic process	24	0.692768	1.76348	0.00235767	0.0376688	0.0314293	1588	tags=25%, list=8%, signal=23%	CYP2B6/NR1I2/CYP3A4/GSTM3/GSTM4/TPMT
GO:0031570	DNA integrity checkpoint signaling	134	-0.386942	-1.48627	0.00242595	0.0386613	0.0322575	4329	tags=37%, list=23%, signal=29%	RHNO1/BLM/RINT1/BRCA1/MBTPS2/CASP2/PIDD1/TIMELESS/MSH2/ORC1/CDKN1A/PLK1/FANCD2/PML/BABAM1/H2AX/ATRIP/BRCA2/FZR1/RAD9A/TIPIN/BARD1/GTSE1/EME1/FBXO4/EME2/ETAA1/NEK11/DONSON/TTI2/RAD1/MDM2/CDC6/RAD51/WDR76/TICRR/CDK1/CDC45/CDK5RAP3/PLK3/FBXO6/CCND1/DTL/CLSPN/BRIP1/E2F1/CDT1/IER3/PLK2/MUC1
GO:0086014	atrial cardiac muscle cell action potential	18	0.745856	1.78477	0.00246028	0.038717	0.0323039	1520	tags=50%, list=8%, signal=46%	KCNJ3/FLNA/ANK2/CACNA1C/GJC1/KCNA5/CACNB2/RYR2/GJA1
GO:0086026	atrial cardiac muscle cell to AV node cell signaling	18	0.745856	1.78477	0.00246028	0.038717	0.0323039	1520	tags=50%, list=8%, signal=46%	KCNJ3/FLNA/ANK2/CACNA1C/GJC1/KCNA5/CACNB2/RYR2/GJA1
GO:0086066	atrial cardiac muscle cell to AV node cell communication	18	0.745856	1.78477	0.00246028	0.038717	0.0323039	1520	tags=50%, list=8%, signal=46%	KCNJ3/FLNA/ANK2/CACNA1C/GJC1/KCNA5/CACNB2/RYR2/GJA1
GO:0014821	phasic smooth muscle contraction	24	0.691656	1.76065	0.002458	0.038717	0.0323039	2555	tags=42%, list=13%, signal=36%	TACR2/EDN3/EDNRB/EDN1/HTR1D/KIT/TBX3/PTGER3/P2RX2/GDNF
GO:0015748	organophosphate ester transport	149	0.443487	1.54051	0.00245255	0.038717	0.0323039	1826	tags=15%, list=10%, signal=14%	MTTP/APOA4/APOA1/APOC3/APOA2/PRAP1/ABCC6/PLTP/ABCB1/GLTPD2/ANO9/ATP8B2/ATP8A1/ANKH/SLC25A4/ABCG8/ATP9A/PLSCR4/ANO6/PITPNM3/ATP10B/ATP8B1/ABCC4
GO:0070857	regulation of bile acid biosynthetic process	11	0.831232	1.7949	0.00247981	0.0388876	0.0324462	356	tags=27%, list=2%, signal=27%	MALRD1/CES1/NR1H4
GO:0045926	negative regulation of growth	238	0.395596	1.4569	0.0024835	0.0388876	0.0324462	2073	tags=21%, list=11%, signal=19%	SEMA6A/FHL1/RBP4/EPHA7/SFRP1/GPC3/RGMA/SEMA6D/RGS2/PI16/RERG/BCL11A/GREM1/SERPINE2/FRZB/HNF4A/DACT3/CDHR2/GNG4/IGFBP5/NTN1/SLIT3/CRYAB/SEMA3C/DAB2/WNT11/PTCH1/SEMA6C/SLIT2/SEMA3G/RTN4/GJA1/TGFB2/CITED2/KCNK2/ACVR1B/MT1A/SEMA5A/SPART/ACVRL1/SEMA3A/CDKN1B/SLC6A4/MT1G/MT1H/NKD1/BCL2/PPARA/PRDM11/NPPB
GO:0045216	cell-cell junction organization	211	0.415759	1.50958	0.00249324	0.0389429	0.0324924	2440	tags=27%, list=13%, signal=24%	CDH17/AGT/CLDN15/FLNA/MPP7/FERMT2/LIMS2/NR1H4/ANK2/CLDN6/CDH19/ZNF703/CNTNAP2/CAV1/JAM3/CNTNAP1/SVEP1/CLDN2/ACE2/F2R/TLN1/GPBAR1/PECAM1/GJC1/KIRREL1/RAMP2/MPDZ/WNT11/NLGN4X/EFNB2/HEG1/FZD5/PKP2/EPHB2/VCL/ROCK2/SRF/TMIGD1/CLDN5/ADD1/CTNND2/PTPRO/GJA1/TGFB2/TGFBR1/EXT1/CLDN3/ROCK1/EPB41L3/APLNR/CLDN19/CDH5/CSF1R/SMAD7/CLDN9/CTNNB1/CLDN1
GO:0008637	apoptotic mitochondrial changes	105	-0.420807	-1.56886	0.00250929	0.0390963	0.0326204	4595	tags=46%, list=24%, signal=35%	FXN/AKT1/NAIF1/PARL/GGCT/ATP2A1/FZD9/PSMD10/ATG3/HRK/LMNA/IFIT2/GPX1/STPG1/CHCHD10/BNIP3/BLOC1S2/AIFM2/BNIP3L/BCL2L11/NOL3/BID/VDAC2/PYCARD/JTB/GCLM/BAK1/ZNF205/BCL2L1/SLC35F6/PPIF/TMEM102/HIP1R/TNFSF10/BCL2A1/PMAIP1/HSPA1A/MMP9/BAD/GZMB/IER3/BBC3/PLAUR/IFI6/SFN/BIK/HK2/EYA2
GO:0010002	cardioblast differentiation	17	0.74186	1.75202	0.00254691	0.0395842	0.0330275	2515	tags=53%, list=13%, signal=46%	MYOCD/GREM1/ISL1/EOMES/NKX2-5/SRF/TGFB2/NRG1/ITGB1
GO:0010881	regulation of cardiac muscle contraction by regulation of the release of sequestered calcium ion	20	0.726652	1.77032	0.00256595	0.0396586	0.0330896	1958	tags=55%, list=10%, signal=49%	PLN/ATP1A2/DMD/CASQ2/ANK2/CACNA1C/SLC8A1/RYR2/CLIC2/CALM1/CALM2
GO:0042100	B cell proliferation	103	0.481049	1.60669	0.0025683	0.0396586	0.0330896	2171	tags=24%, list=11%, signal=22%	CR2/MS4A1/CD79A/VAV3/CD19/PRLR/CD22/GPR183/FCRL3/PTPRC/IKZF3/NFATC2/MEF2C/EPHB2/TNFRSF13B/GAPT/TNFRSF13C/NCKAP1L/SASH3/IL7R/LEF1/CD40LG/BCL2/BMI1/ABL1
GO:0009306	protein secretion	358	0.37858	1.44484	0.00257064	0.0396586	0.0330896	2011	tags=20%, list=11%, signal=18%	MTTP/KRT20/RBP4/TACR2/NOS2/SFRP1/ADCY5/CNR1/ADTRP/CFTR/CARTPT/PRKCB/VIP/F2RL2/CHGA/WLS/HNF4A/NR1H4/NNAT/APBB1/FGB/PCSK5/NR0B2/GIP/GAL/MYOM1/EDNRB/F2/FGA/SYBU/CAVIN1/CAMK2G/F2R/ISL1/FGG/BLK/SLC2A2/GCG/ABAT/GNAZ/KCNA5/PLCB1/KCNB1/KLF7/PCK2/PDX1/MYRIP/HNF1A/NEO1/ADCYAP1/TGFB2/RFX6/CPT1A/GNA11/RAB3C/NR1H3/PTPN11/HADH/SLC16A1/SLC12A2/IRS1/SNAP25/MYH10/KCNJ8/MPC2/C1QTNF12/SNX19/ITPR1/PFKM/IGF1/CCL5
GO:1901379	regulation of potassium ion transmembrane transport	77	0.521865	1.67715	0.00261821	0.0402935	0.0336193	1496	tags=23%, list=8%, signal=22%	FHL1/KCNH2/KCNMB1/FLNA/EDN3/CASQ2/ANK2/CAV1/AKAP6/GAL/AMIGO1/ACTN2/ATP1B2/WNK4/DPP6/KCNG1/ANO6/PRNP
GO:1901988	negative regulation of cell cycle phase transition	252	-0.336128	-1.3928	0.00262818	0.040348	0.0336647	4263	tags=35%, list=22%, signal=28%	BLM/RINT1/VPS4A/BRCA1/BTN2A2/EZH2/GEN1/MBTPS2/ZFYVE19/CASP2/PIDD1/TIMELESS/FBXO5/MSH2/ORC1/CDKN1A/BUB1/CCNB1/RAD50/PLK1/FANCD2/PINX1/CCL2/XRCC3/PML/BABAM1/CENPF/BUB1B/H2AX/SPDL1/ATRIP/DCUN1D3/BRCA2/FZR1/KNL1/ZWILCH/RAD9A/TIPIN/BARD1/GTSE1/EME1/BUB3/FBXO4/EME2/ETAA1/NUF2/HASPIN/NEK11/CDC20/DONSON/TTI2/CDCA8/RAD1/TPRA1/MDM2/CDKN2D/ZWINT/CDC6/RAD51/WDR76/TICRR/ATF5/CDK1/CDC45/TRIP13/HORMAD1/RBBP8/SP…
GO:0071375	cellular response to peptide hormone stimulus	301	0.391472	1.46988	0.00269139	0.0412177	0.0343904	3545	tags=30%, list=19%, signal=25%	HMGCS2/CPS1/AGT/PCK1/SORBS1/SLC2A4/PID1/PDK4/PRKCB/AGTR1/NR1H4/SESN3/CAV1/PKLR/DDR2/MAP1B/GLP2R/ACTN2/EDN1/GAB1/IGF2/SLC30A10/GCG/STAT5B/CYP1B1/PIK3R1/TNS2/KANK1/PLCB1/SPINK1/ROCK2/ITGB3/PCK2/GRB10/NCOA2/VWA2/AHSG/NCOA1/PTPN11/DENND4C/IRS1/HDAC5/SGCB/FOXO4/C1QTNF12/EIF4EBP2/GHR/SORL1/ROCK1/PDE3B/SMARCC1/GLP1R/SOS1/STAT6/PIK3C2A/SIK2/EDNRA/TBC1D4/SLC39A14/NUCKS1/AHCYL1/FBN1/PIP4K2B/JAK3/NCOA5/GRB1…
GO:0009948	anterior/posterior axis specification	58	0.553783	1.6906	0.00269839	0.0412243	0.0343959	2600	tags=24%, list=14%, signal=21%	CDX1/CDX2/SIX2/GPC3/WLS/TBX3/FZD5/SRF/PGAP1/ETS2/LEFTY2/SKI/CTNNB1/CER1
GO:0032494	response to peptidoglycan	13	-0.741374	-1.76074	0.00271324	0.0412505	0.0344178	3321	tags=69%, list=18%, signal=57%	MYD88/C5AR1/RIPK2/NOD2/CARD9/TREM2/IRF5/IRAK3/IL6
GO:0071398	cellular response to fatty acid	33	0.6456	1.75005	0.00270791	0.0412505	0.0344178	1810	tags=36%, list=10%, signal=33%	HMGCS2/CPS1/PID1/PDK4/NR1H4/AKR1C3/EDN1/AKR1C1/PLCB1/LPL/CPT1A/IRS1
GO:0086065	cell communication involved in cardiac conduction	56	0.569459	1.7254	0.00276546	0.0418418	0.0349111	2605	tags=41%, list=14%, signal=36%	ATP1A2/KCNJ3/FLNA/CASQ2/ANK2/CAV1/CACNA1C/CTNNA3/ATP1B2/CACNA2D1/GJC1/KCNA5/CACNB2/SLC8A1/PKP2/RYR2/SCN4B/GJA1/CALM1/CALM2/ATP1A1/CALM3/DSC2
GO:0031297	replication fork processing	49	-0.506605	-1.64067	0.00275921	0.0418418	0.0349111	5702	tags=61%, list=30%, signal=43%	FAM111A/TONSL/DNA2/ATR/SMARCAL1/ZRANB3/WRN/FANCM/BLM/BRCA1/GEN1/MMS22L/RAD50/TRAIP/BRCA2/RTEL1/TIPIN/BARD1/ZNF365/EME1/ALYREF/EME2/ETAA1/CENPS/PCNA/DONSON/DDX11/RAD51/RBBP8/CENPX
GO:0002709	regulation of T cell mediated immunity	97	-0.420236	-1.54088	0.00282633	0.04266	0.0355938	3027	tags=33%, list=16%, signal=28%	LILRB4/RAET1E/AHR/HFE/PRKCZ/TNFSF4/MICA/KLRD1/RAET1G/TAP2/HLA-DRB1/CD80/KLRC1/CD55/TRPM4/RSAD2/NECTIN2/NOD2/FADD/ULBP3/ZP3/ULBP1/IL18/TRAF2/IL23A/IL4I1/MICB/IL20RB/IL1B/RAET1L/IL6/ULBP2
GO:0002790	peptide secretion	245	0.399242	1.47733	0.00283604	0.0427039	0.0356304	1934	tags=24%, list=10%, signal=22%	RBP4/TACR2/NOS2/SFRP1/ADCY5/CNR1/CFTR/CARTPT/PRKCB/VIP/F2RL2/CHGA/EDN3/HNF4A/NR1H4/NNAT/FGB/NR0B2/GIP/GAL/F2/FGA/CPE/SYBU/CAMK2G/EDN1/ISL1/FGG/BLK/SLC2A2/GCG/ABAT/GNAZ/KCNA5/SCT/AQP1/PLCB1/SPINK1/KCNB1/KLF7/PCK2/PDX1/MYRIP/HNF1A/ADCYAP1/SLC16A2/RFX6/CPT1A/RASL10B/GNA11/PTPN11/HADH/SLC16A1/IRS1/SNAP25/MPC2/C1QTNF12/SNX19/ITPR1/PFKM
GO:0035592	establishment of protein localization to extracellular region	359	0.378279	1.44385	0.00284362	0.0427156	0.0356402	2011	tags=20%, list=11%, signal=18%	MTTP/KRT20/RBP4/TACR2/NOS2/SFRP1/ADCY5/CNR1/ADTRP/CFTR/CARTPT/PRKCB/VIP/F2RL2/CHGA/WLS/HNF4A/NR1H4/NNAT/APBB1/FGB/PCSK5/NR0B2/GIP/GAL/MYOM1/EDNRB/F2/FGA/SYBU/CAVIN1/CAMK2G/F2R/ISL1/FGG/BLK/SLC2A2/GCG/ABAT/GNAZ/KCNA5/PLCB1/KCNB1/KLF7/PCK2/PDX1/MYRIP/HNF1A/NEO1/ADCYAP1/TGFB2/RFX6/CPT1A/GNA11/RAB3C/NR1H3/PTPN11/HADH/SLC16A1/SLC12A2/IRS1/SNAP25/MYH10/KCNJ8/MPC2/C1QTNF12/SNX19/ITPR1/PFKM/IGF1/CCL5
GO:0006024	glycosaminoglycan biosynthetic process	72	-0.466839	-1.60697	0.00286931	0.0429985	0.0358762	2565	tags=35%, list=14%, signal=30%	HEXA/SLC10A7/XYLT2/CHST11/HS3ST2/PDGFB/B4GALT7/CHST1/B3GNT3/B3GAT3/CHST6/CSGALNACT1/GALNT5/HYAL1/HS3ST3B1/B3GNT4/HS3ST3A1/HAS2/ST3GAL4/CHPF/B3GNT7/HAS3/IL1B/HS3ST1/CEMIP
GO:0008033	tRNA processing	132	-0.392242	-1.50794	0.00292377	0.0437104	0.0364702	6068	tags=42%, list=32%, signal=29%	METTL2B/TRMT9B/HSD17B10/TRMT112/GON7/RPP14/TRUB1/TSEN15/DUS2/GRSF1/ANKRD16/TRIT1/THUMPD2/TRMT6/OSGEPL1/MTFMT/KTI12/TRNT1/AKT1/TRMT2B/METTL6/QTRT2/RPP38/AARS1/DUS3L/DUS1L/URM1/TRMU/TRUB2/ELP4/PUS1/POP1/TRMT2A/ELP1/DALRD3/PRORP/TYW5/ZBTB8OS/TRPT1/RPP21/PTCD1/TSEN54/METTL2A/CTU1/POP7/DUS4L/YRDC/CTU2/FTSJ1/PUSL1/RPP25/TRMT44/TSEN34/LAGE3/ADAT3/GTPBP3
GO:0097254	renal tubular secretion	18	0.741198	1.77362	0.00293536	0.0437794	0.0365278	2458	tags=44%, list=13%, signal=39%	AGT/ABCG2/AGTR1/EDNRB/EDN1/NPPB/MLLT6/NPR1
GO:0086019	cell-cell signaling involved in cardiac conduction	32	0.63997	1.73124	0.00294379	0.0438012	0.0365459	1520	tags=41%, list=8%, signal=37%	KCNJ3/FLNA/CASQ2/ANK2/CACNA1C/CACNA2D1/GJC1/KCNA5/CACNB2/PKP2/RYR2/SCN4B/GJA1
GO:0097237	cellular response to toxic substance	123	0.472912	1.61213	0.0029723	0.0441208	0.0368126	2484	tags=24%, list=13%, signal=21%	FABP1/APOA4/GSTA1/ADH4/ABCG2/AKR1B10/SOD3/GSTM3/SESN1/FBLN5/PTGS1/ESD/ALDH1A1/APOM/ADH5/DUOX2/MTARC2/GPX3/CLIC2/CD36/ALB/TP53INP1/BMP7/HBA2/GPX7/MGST1/PIM1/HBB/CAT/LANCL1
GO:0006182	cGMP biosynthetic process	11	0.824232	1.77978	0.00302283	0.0446596	0.0372622	2458	tags=64%, list=13%, signal=55%	GUCY2C/GUCY1A1/GUCY1B1/NPPC/NPPB/NPR2/NPR1
GO:0007494	midgut development	11	0.823322	1.77782	0.00302283	0.0446596	0.0372622	618	tags=45%, list=3%, signal=44%	OTC/HMGCS2/CPS1/FOXF1/EDNRB
GO:0007157	heterophilic cell-cell adhesion via plasma membrane cell adhesion molecules	53	0.59289	1.7684	0.00304113	0.0447275	0.0373188	2756	tags=40%, list=15%, signal=34%	REG3A/CEACAM5/SELP/CEACAM6/DCHS1/NECTIN3/FAT4/AMIGO1/CADM3/ITGA5/SELL/CD164/CRB2/HMCN1/ITGAL/CADM1/CBLN1/JAML/NLGN1/CD6/TENM1
GO:1901654	response to ketone	206	0.417518	1.51156	0.00304167	0.0447275	0.0373188	2443	tags=25%, list=13%, signal=22%	HMGCS2/CPS1/PCK1/CCL19/SFRP1/ADCY5/CFTR/PRKAA2/TNC/A2M/CAV1/CCL21/SOX10/AKR1C3/MAOB/SLIT3/EDN1/FBXO32/KLF9/CCR7/HOXA13/IGFBP7/HOXD13/F7/PTPRC/CYP1B1/AQP1/TGFBR3/SLIT2/ROCK2/FIBIN/PCK2/NCOA2/TGFB2/THBS1/NCOA1/NR1H3/ADCY2/FOSB/HOXB13/TXNIP/MAP4K1/AR/NCOA4/MSN/SERPINF1/FDX1/NR3C1/YAP1/NEFL/CLDN1/GNG2
GO:0002824	positive regulation of adaptive immune response based on somatic recombination of immune receptors built from immunoglobulin superfamily domains	121	-0.408699	-1.53887	0.00306118	0.0449093	0.0374705	2998	tags=31%, list=16%, signal=26%	KMT5C/RAET1E/HFE/PRKCZ/TNFSF4/CLEC7A/TNFSF13/MICA/RAET1G/TAP2/HLA-DRB1/JAK2/NSD2/CD55/RIPK2/RSAD2/NECTIN2/NOD2/FADD/ULBP3/CARD9/TREM2/ZP3/ULBP1/IL18/TRAF2/IL23A/FCGR1A/MAD2L2/TNF/MICB/CD274/IL1B/RAET1L/SLC11A1/IL6/ULBP2
GO:0002428	antigen processing and presentation of peptide antigen via MHC class Ib	17	-0.693861	-1.78938	0.00308437	0.0449344	0.0374915	2900	tags=59%, list=15%, signal=50%	RAET1E/HFE/MICA/RAET1G/TAP2/ULBP3/ULBP1/MICB/RAET1L/ULBP2
GO:0003231	cardiac ventricle development	125	0.461702	1.5765	0.00308189	0.0449344	0.0374915	2621	tags=34%, list=14%, signal=29%	MYOCD/HAND2/FOXF1/SALL4/GATA4/TPM1/SLIT3/CPE/ISL1/SEMA3C/HOXA13/TBX3/WNT11/HEG1/ROBO1/PDE2A/PKP2/NKX2-5/MEF2C/TGFBR3/RYR2/SLIT2/TGFB2/CITED2/TGFBR1/KCNK2/TGFBR2/LMO4/TNNC1/BMPR1A/GREB1L/APLNR/HEYL/LRP2/CHD7/NRG1/EDNRA/SMAD7/LUZP1/MDM4/ZFPM2/DAND5
GO:1903046	meiotic cell cycle process	209	-0.344943	-1.39292	0.0030756	0.0449344	0.0374915	3707	tags=33%, list=20%, signal=26%	NPM2/TEX19/FIGNL1/RAD51C/AURKA/KIF18A/MSH4/SPATA17/FBXO5/ASPM/SMC4/CDC25A/RAD51B/SMC2/RAD54B/RAD50/PLK1/FANCD2/ESPL1/NCAPD3/SYCP2/TUBG1/BRCA2/FZR1/FBXO43/RMI1/SGO1/RAD51D/CDC25B/BCL2L11/HSF2BP/CYP26B1/FANCA/DMC1/NCAPH2/EME1/SYCE2/EME2/NUF2/ING2/CENPS/CDC25C/CDC20/RAD1/TESMIN/RAD54L/EREG/M1AP/GOLGA2/RAD51/MASTL/SIRT7/MAPK15/NCAPH/CCNE2/CKS2/TRIP13/HORMAD1/PSMC3IP/PTTG1/SYCE3/CENPX/BRIP1/MSX1/LIF/M…
GO:0030834	regulation of actin filament depolymerization	53	0.592222	1.76641	0.00310135	0.0450772	0.0376107	3314	tags=42%, list=17%, signal=34%	LMOD1/VIL1/SVIL/CFL2/TMOD1/ACTN2/ADD3/DSTN/ADD1/SEMA5A/SPTBN1/LIMA1/CRACD/CAPZA2/PLEKHH2/GSN/SWAP70/CARMIL2/RDX/F2RL1/LMOD3/SPTAN1
GO:0072378	blood coagulation, fibrin clot formation	15	0.761348	1.74226	0.0031346	0.0452676	0.0377694	1784	tags=60%, list=9%, signal=54%	FBLN1/FLNA/FGB/APOH/FGA/FGG/F13A1/ITGB3/THBD
GO:0050853	B cell receptor signaling pathway	60	0.546871	1.68195	0.00313607	0.0452676	0.0377694	2881	tags=38%, list=15%, signal=33%	MS4A1/CD79A/PRKCB/VAV3/CD19/CD22/BLK/FCRL3/PTPRC/NFATC2/MEF2C/BANK1/CD79B/STAP1/NCKAP1L/PLCG2/BCL2/SOS1/ABL1/RFTN1/PIK3CD/BTK/MAPK1
GO:0007179	transforming growth factor beta receptor signaling pathway	201	0.415746	1.50178	0.00313077	0.0452676	0.0377694	3439	tags=33%, list=18%, signal=28%	MYOCD/ONECUT2/TNXB/FERMT2/LTBP1/ZNF703/ASPN/ZEB1/LTBP4/CILP/PEG10/PBLD/TGFB1I1/NPNT/SMAD9/EMILIN1/DAB2/HPGD/CDKN1C/TGFBR3/SKIL/FMOD/LDLRAD4/CLDN5/TGFB2/DUSP22/LTBP3/THBS1/CITED2/TGFBR1/ITGA8/ACVRL1/ZYX/TGFBR2/SPRY2/BMPR1A/TET1/PPARA/GCNT2/CDH5/GDF10/SKI/AMHR2/SMAD7/NKX2-1/FBN1/ARID4A/JUN/SDCBP/CREBBP/DAND5/HSP90AB1/HTRA1/SPRY1/OGT/FOXH1/ARRB2/USP9X/LATS1/MAP3K7/LPXN/PTPRK/EP300/USP9Y/DKK3/ENG/SMA…
GO:0062013	positive regulation of small molecule metabolic process	140	0.457749	1.57303	0.00322859	0.0464961	0.0387945	2059	tags=16%, list=11%, signal=15%	FABP1/APOA4/APOA1/NOS2/SORBS1/GPD1/CES1/PID1/RGN/NR1H4/PRKAA2/MLXIPL/IGF2/DAB2/GCG/CPT1A/EPM2AIP1/NR1H3/ELOVL5/IRS1/IGF1/ADCYAP1R1/PPARA
GO:0061448	connective tissue development	280	0.390359	1.45639	0.00325816	0.0468147	0.0390603	2770	tags=30%, list=15%, signal=26%	HMGCS2/IHH/OGN/CHRDL2/HAND2/BMP3/SIX2/ACTA2/GREM1/EFEMP1/FRZB/MGP/NR1H4/ZEB1/COL2A1/NKX3-2/ZBTB16/EDN1/TGFBI/ARID5B/WNT9A/WNT11/HOXA3/PKDCC/NFATC2/ANXA6/THRA/FGF2/MEF2C/IL6R/NPPC/ZNF219/CCN2/LPL/PBXIP1/ITGB3/KLF7/SRF/NFIB/NFIA/NCOA2/LTBP3/ZNF516/SELENOM/TGFBR1/SCX/NCOA1/RARA/SPART/PTPN11/ACVRL1/TGFBR2/BMPR1A/EXT1/CREB3L2/SNX19/GHR/MAPK14/SORL1/MAF/BMP7/EVC/BMPR1B/CD34/WNT2B/NPR2/RFLNB/LARGE1/FOXA…
GO:0046879	hormone secretion	307	0.382556	1.43833	0.00327725	0.0469814	0.0391994	2035	tags=24%, list=11%, signal=22%	AGT/RBP4/TACR2/NOS2/SFRP1/ADCY5/CNR1/CFTR/CARTPT/PRKCB/VIP/F2RL2/CHGA/EDN3/HNF4A/AGTR1/NR1H4/NNAT/FGB/NR0B2/LTBP4/GIP/GAL/F2/FGA/CPE/SYBU/CAMK2G/EDN1/ISL1/FGG/WNK4/BLK/SLC2A2/C1QTNF1/TBX3/DAB2/GCG/CCKAR/ABAT/GNAZ/KCNA5/SCT/AQP1/PLCB1/POMC/SPINK1/KCNB1/KLF7/PCK2/PDX1/MYRIP/HNF1A/ADCYAP1/GJA1/SLC16A2/RFX6/CPT1A/RASL10B/GNA11/SELENOM/PTPN11/HADH/SLC16A1/IRS1/SNAP25/MPC2/C1QTNF12/SNX19/ITPR1/PFKM/CCL…
GO:0002711	positive regulation of T cell mediated immunity	67	-0.460472	-1.59048	0.0033168	0.04744	0.0395821	2900	tags=34%, list=15%, signal=29%	RAET1E/HFE/PRKCZ/TNFSF4/MICA/RAET1G/TAP2/HLA-DRB1/CD55/RSAD2/NECTIN2/FADD/ULBP3/ZP3/ULBP1/IL18/TRAF2/IL23A/MICB/IL1B/RAET1L/IL6/ULBP2
GO:0038034	signal transduction in absence of ligand	66	-0.483798	-1.6728	0.00334374	0.0475007	0.0396327	1820	tags=29%, list=10%, signal=26%	BAK1/MKNK2/BCL2L1/FADD/FAS/HSPA1B/BCL2A1/HSPA1A/BAD/INHBA/SNAI2/UNC5B/TNF/IL1A/PF4/IFI6/CSF2/IL1B/EYA2
GO:0097192	extrinsic apoptotic signaling pathway in absence of ligand	66	-0.483798	-1.6728	0.00334374	0.0475007	0.0396327	1820	tags=29%, list=10%, signal=26%	BAK1/MKNK2/BCL2L1/FADD/FAS/HSPA1B/BCL2A1/HSPA1A/BAD/INHBA/SNAI2/UNC5B/TNF/IL1A/PF4/IFI6/CSF2/IL1B/EYA2
GO:1900024	regulation of substrate adhesion-dependent cell spreading	61	0.539406	1.6617	0.00333201	0.0475007	0.0396327	1318	tags=26%, list=7%, signal=24%	APOA1/OLFM4/FBLN1/FLNA/FERMT2/LIMS2/ST6GAL1/FGB/FGA/MYOC/FGG/DAB2/KANK1/PKP2/CORO1C/ITGB3
GO:0034695	response to prostaglandin E	24	0.681742	1.73541	0.00339436	0.0481111	0.040142	1189	tags=29%, list=6%, signal=27%	CCL19/SFRP1/PRKAA2/A2M/CCL21/CCR7/TGFBR3
GO:0007204	positive regulation of cytosolic calcium ion concentration	171	0.437463	1.55085	0.00343756	0.0486135	0.0405612	3471	tags=35%, list=18%, signal=29%	ADCY5/JPH2/TAC1/AGTR1/CAV1/CACNA1C/EDNRB/CIB2/EDN1/F2R/CXCL13/CACNA2D1/CCR7/C1QTNF1/RIC3/PRKG1/SLC8A1/RYR2/SPINK1/CD52/CXCR3/CXCR4/PLCE1/CD36/CCR4/PTK2B/PKD2/ADCYAP1/PTGER1/PTGER3/PIK3CG/ADRA1D/S1PR3/ADCYAP1R1/BCL2/GLP1R/P2RX2/ABL1/LPAR1/EDNRA/NOS1/P2RY1/SWAP70/NPTN/CYSLTR1/ACKR4/P2RX5/CCKBR/PKD1/PTGER2/CX3CR1/F2RL1/KNG1/HTR2A/GPER1/CCR9/CCRL2/HCRT/LRP6/SPPL3
GO:0043271	negative regulation of monoatomic ion transport	113	0.474548	1.60469	0.00347538	0.0490379	0.0409153	2481	tags=25%, list=13%, signal=22%	PLN/KCNH2/ATP1A2/CNR1/VIP/SERPINE2/CASQ2/CAV1/MAOB/ANO9/ACTN2/WNK4/GABRE/EPHB2/SPINK1/SEMG1/CLIC2/PTK2B/PKD2/BIN1/CALM1/CALM2/BCL2/ADRA2A/NOS1/NEDD4/PPP3CB/CALM3
GO:1904251	regulation of bile acid metabolic process	14	0.790677	1.79143	0.00352737	0.0495489	0.0413416	788	tags=29%, list=4%, signal=27%	MALRD1/CES1/NR1H4/KIT
GO:0001558	regulation of cell growth	407	0.359934	1.38451	0.00351969	0.0495489	0.0413416	2591	tags=21%, list=14%, signal=19%	SEMA6A/AGT/FHL1/MYOCD/EPHA7/SFRP1/RGMA/SEMA6D/RGS2/PI16/RERG/BCL11A/GREM1/SERPINE2/FRZB/L1CAM/HNF4A/AGTR1/DACT3/CDHR2/TNC/GNG4/IGFBP5/LTBP4/AKAP6/FAM107A/NTN1/RASGRP2/MAP1B/SLIT3/F2/SGK2/IGFBP4/CRYAB/EDN1/SEMA3C/IGFBP7/CXCL12/TEAD1/DAB2/WNT11/PTCH2/SYT1/SEMA6C/RND2/IGFBPL1/SLIT2/SRF/CXCR4/SEMA3G/NRCAM/PLCE1/PTK2B/RTN4/GJA1/TGFB2/CLSTN3/TGFBR1/ACVR1B/RPS6KA3/SEMA5A/MUC12/SPART/ACVRL1/RIMS1/SEMA3A/…
GO:0045910	negative regulation of DNA recombination	49	-0.500712	-1.62158	0.00357496	0.0501052	0.0418058	4928	tags=51%, list=26%, signal=38%	PARPBP/MAGEF1/RIF1/ZRANB3/H1-10/KMT5A/MSH6/BLM/SHLD3/H1-4/PARP3/BCL6/MSH2/HELB/RADX/RECQL5/RTEL1/H1-3/POLQ/H1-5/FANCB/CGAS/RMI2/H1-2/MAD2L2
GO:0030183	B cell differentiation	152	0.447908	1.5655	0.0035949	0.0502726	0.0419455	3074	tags=29%, list=16%, signal=24%	CDH17/CR2/SFRP1/MS4A1/CD79A/CD19/PAX5/IL2RG/DOCK11/KIT/IRF8/GPR183/FCRL3/PTPRC/IKZF3/STAT5B/ITM2A/PIK3R1/NKX2-3/CD79B/CD27/PTK2B/NCKAP1L/PLCG2/HDAC5/CEBPG/CD40LG/BCL2/CR1/ABL1/TOP2B/ZFP36L2/ITGB1/ITGA4/JAK3/PIK3CD/POU2AF1/ZFP36L1/BTK/HDAC4/CARD11/FLT3/ID2/AQP8
GO:0090276	regulation of peptide hormone secretion	194	0.412748	1.48229	0.00360542	0.0503076	0.0419746	2011	tags=26%, list=11%, signal=23%	RBP4/NOS2/SFRP1/ADCY5/CNR1/CFTR/CARTPT/PRKCB/F2RL2/CHGA/HNF4A/NR1H4/NNAT/FGB/NR0B2/GIP/F2/FGA/SYBU/ISL1/FGG/BLK/SLC2A2/GCG/ABAT/GNAZ/KCNA5/SCT/PLCB1/SPINK1/KCNB1/KLF7/PCK2/PDX1/MYRIP/ADCYAP1/RFX6/CPT1A/RASL10B/GNA11/PTPN11/HADH/SLC16A1/IRS1/SNAP25/MPC2/C1QTNF12/ITPR1/PFKM/CCL5
GO:0097305	response to alcohol	249	0.40523	1.4984	0.00361728	0.0503612	0.0420194	2059	tags=22%, list=11%, signal=20%	HMGCS2/PCK1/CCL19/CES1/SFRP1/ADCY5/CNR1/SLC2A4/CFTR/KCNMB1/RGS2/PRKCB/PRKAA2/ST6GAL1/TNC/A2M/NR0B2/CCL21/AKR1C3/MAOB/SLIT3/ADH6/KLF9/CCR7/IGFBP7/F7/PTPRC/CYP1B1/ABAT/HPGD/PENK/PTCH1/TGFBR3/GPR155/NPPC/SPINK1/SLIT2/CDO1/CLDN5/CD27/PTK2B/CPT1A/DNMT3A/TGFBR1/RARA/ADCY2/FOSB/TGFBR2/MAP4K1/CLDN3/ADCYAP1R1/TP53INP1/FDX1/PPARA
GO:0085029	extracellular matrix assembly	42	0.617392	1.75916	0.0036544	0.0505247	0.0421558	972	tags=24%, list=5%, signal=23%	MYH11/IHH/AGT/MFAP4/TNXB/ELN/PHLDB2/FBLN5/EMILIN1/RAMP2
GO:0003298	physiological muscle hypertrophy	22	0.693805	1.72271	0.00366926	0.0505247	0.0421558	3353	tags=55%, list=18%, signal=45%	RGS2/PI16/GATA4/AKAP6/EDN1/PRKG1/SORBS2/IGF1/PPARA/PDLIM5/MEIS1/YY1
GO:0003301	physiological cardiac muscle hypertrophy	22	0.693805	1.72271	0.00366926	0.0505247	0.0421558	3353	tags=55%, list=18%, signal=45%	RGS2/PI16/GATA4/AKAP6/EDN1/PRKG1/SORBS2/IGF1/PPARA/PDLIM5/MEIS1/YY1
GO:0061049	cell growth involved in cardiac muscle cell development	22	0.693805	1.72271	0.00366926	0.0505247	0.0421558	3353	tags=55%, list=18%, signal=45%	RGS2/PI16/GATA4/AKAP6/EDN1/PRKG1/SORBS2/IGF1/PPARA/PDLIM5/MEIS1/YY1
GO:0140014	mitotic nuclear division	273	-0.337359	-1.40429	0.00366282	0.0505247	0.0421558	5471	tags=47%, list=29%, signal=34%	ABRAXAS1/ABRAXAS2/NME6/DIS3L2/TENT4A/KLHL22/KNSTRN/ANAPC15/MAD1L1/RGCC/DSN1/RAB11A/CDC14B/AURKB/ANKLE2/ARHGEF10/CHMP1A/KIF22/MAD2L1/RACGAP1/NDC80/TOM1L1/KNTC1/PPP1R9B/UBE2C/KMT5A/PPP2R2D/PRMT5/NUSAP1/VPS4A/NPM2/NEK2/MYBL2/GEN1/BMP4/NDEL1/NDE1/CEP97/PDXP/FGF8/AURKA/CDCA2/KIF18A/MTBP/KATNB1/AURKAIP1/FBXO5/SMC4/FBXW5/BUB1/SMC2/CCNB1/UBE2I/PLK1/PINX1/XRCC3/CENPF/CCSAP/CHMP4A/ESPL1/BUB1B/SPAG5/NCAPD3/…
GO:0070296	sarcoplasmic reticulum calcium ion transport	40	0.632207	1.78028	0.00375401	0.051466	0.0429412	2481	tags=40%, list=13%, signal=35%	PLN/ATP1A2/DMD/CASQ2/ANK2/CASQ1/AKAP6/CACNA1C/SLC8A1/RYR2/CLIC2/RYR3/CALM1/CALM2/CHD7/CALM3
GO:0045653	negative regulation of megakaryocyte differentiation	18	-0.667272	-1.73982	0.00375356	0.051466	0.0429412	4007	tags=72%, list=21%, signal=57%	H4C1/H4C13/H4C3/H4C12/H4C6/CIB1/H4C8/H4C11/H4C2/H4C5/H4C4/H4C9/PF4
GO:1901879	regulation of protein depolymerization	86	0.49877	1.63265	0.00376397	0.0514901	0.0429613	3097	tags=33%, list=16%, signal=27%	LMOD1/VIL1/SVIL/CFL2/TMOD1/STMN2/MAP1B/MAP1A/ACTN2/ADD3/NES/BMERB1/DSTN/ADD1/TRIM54/SEMA5A/SPTBN1/LIMA1/CRACD/CAPZA2/PLEKHH2/GSN/HDGFL3/SWAP70/CARMIL2/RDX/F2RL1/LMOD3
GO:0030203	glycosaminoglycan metabolic process	112	-0.418013	-1.55738	0.00377596	0.0515418	0.0430044	2719	tags=29%, list=14%, signal=25%	HMMR/HEXA/SLC10A7/XYLT2/CHST11/HS3ST2/PDGFB/B4GALT7/CHST1/B3GNT3/B3GAT3/CHST6/CSGALNACT1/GALNT5/HYAL3/HYAL1/HS3ST3B1/CLN6/B3GNT4/IDUA/HS3ST3A1/LYG1/HAS2/ST3GAL4/CHPF/HPSE/B3GNT7/HAS3/IL1B/HS3ST1/FOXC1/TNFAIP6/CEMIP
GO:0035265	organ growth	159	0.44213	1.55252	0.00380569	0.051835	0.043249	2854	tags=37%, list=15%, signal=32%	RBP4/RGS2/PI16/FGF10/GATA4/AKAP6/DDR2/PRLR/EDN1/ACACB/FGF7/IGF2/S1PR1/NLGN4X/PRKG1/HEG1/ANXA6/FGF2/NKX2-5/MEF2C/SORBS2/TGFBR3/NPPC/GATA6/BNC2/PLAG1/TGFB2/CITED2/SASH3/TGFBR1/KCNK2/RARA/PTPN11/TGFBR2/SPRY2/AR/BMPR1A/EXT1/SLC6A4/MAPK14/GLI1/IGF1/BCL2/EVC/PPARA/SKI/NPR2/ABL1/YAP1/STK4/PIM1/RSPO2/SMO/ZFPM2/CER1/JARID2/RARB/PDLIM5/LEPR
GO:0009129	pyrimidine nucleoside monophosphate metabolic process	21	-0.654895	-1.80053	0.00388441	0.0524655	0.0437751	4012	tags=62%, list=21%, signal=49%	CDA/CMPK1/NT5M/DHODH/SHMT1/UCK2/DCK/UCK1/UPP1/TYMS/DUT/DPYD/TYMP
GO:0007588	excretion	28	0.645574	1.70668	0.00386984	0.0524655	0.0437751	746	tags=25%, list=4%, signal=24%	AGT/ABCG2/CHRNA3/KCNMA1/AGTR1/EDNRB/EDN1
GO:0061384	heart trabecula morphogenesis	32	0.630224	1.70488	0.00386984	0.0524655	0.0437751	3415	tags=59%, list=18%, signal=49%	RBP4/S1PR1/TEK/ADAMTS1/HEG1/NKX2-5/TGFBR3/SRF/TGFB2/TGFBR1/BMPR1A/BMP7/SOS1/CHD7/NRG1/ADGRG6/FOXH1/NOG/ENG
GO:1903307	positive regulation of regulated secretory pathway	44	-0.532342	-1.69694	0.0038854	0.0524655	0.0437751	2867	tags=34%, list=15%, signal=29%	PTAFR/SLC4A8/STX1A/CDK5/KLRC2/RAB3A/VAMP8/ZP3/SYT7/HYAL3/ADORA2B/STXBP1/PLA2G3/DOC2B/CD177
GO:0051896	regulation of phosphatidylinositol 3-kinase/protein kinase B signal transduction	218	0.411037	1.5007	0.00391487	0.05275	0.0440125	3505	tags=38%, list=18%, signal=31%	AGT/CCL19/SELP/FERMT2/PDGFRA/SESN3/GATA4/IGFBP5/F10/DDR2/CCL21/SFRP5/ROR2/AKR1C3/TSPYL5/MYORG/MYOC/F2R/KIT/CCR7/ANGPT1/PPP1R16B/C1QTNF1/F7/IGF2/DCN/TEK/FGFR1/RAMP3/FGF2/HGF/BANK1/RASD2/RTN4/TGFB2/XDH/THBS1/RRAS/MUSK/NTS/TGFBR1/SEMA5A/PIK3CG/SPRY2/EGF/C1QTNF12/RET/IGF1/CCL5/PPARA/GCNT2/CD28/LTK/THPO/HLA-G/LRP2/CPNE1/NEDD4/CSF1R/ITGB1/PDGFD/PIK3CD/P2RY12/HCLS1/HSP90AB1/PTPN13/CX3CR1/FLT3/AXL/F2RL1/…
GO:0090130	tissue migration	309	0.377781	1.42403	0.00392591	0.0527854	0.044042	2209	tags=25%, list=12%, signal=22%	ACTG2/APOA1/AGT/VIL1/ADTRP/ACTA2/SMOC2/FGF10/FOXF1/PTN/GREM1/ATP2B4/DPP4/KANK2/ACTC1/APOH/DAAM2/EDN1/KIT/CXCL13/ENPP2/FGF7/ANGPT1/RHOJ/MEOX2/FSTL1/DCN/RHOB/TEK/AKT3/CYP1B1/EFNB2/FGFR1/ROBO1/KANK1/FGF2/MEF2C/CORO1C/PTPRM/MMRN2/SLIT2/ROCK2/ITGB3/SRF/STARD13/CLEC14A/PTK2B/PTP4A3/PFN2/RTN4/BMPER/TGFB2/THBS1/RRAS/TGFBR1/PLCG2/SEMA5A/CORO1A/PTPN11/ACVRL1/TGFBR2/PIK3CG/ACTA1/EGF/HDAC5/NRP2/ADGRA2/MCC/SE…
GO:0035812	renal sodium excretion	11	0.812851	1.75521	0.00396549	0.0530902	0.0442963	2458	tags=64%, list=13%, signal=55%	AGT/AGTR1/EDNRB/EDN1/NPPB/MLLT6/NPR1
GO:0003073	regulation of systemic arterial blood pressure	94	0.492314	1.62604	0.0039641	0.0530902	0.0442963	3058	tags=36%, list=16%, signal=30%	AGT/CYP4F2/CPA3/EDN3/AGTR1/NOX1/TPM1/PCSK5/EDNRB/CTSG/ACE2/EDN1/F2R/CMA1/CYP4F12/NCALD/PTPRO/NAV2/RASL10B/KL/AR/NPPB/P2RX2/CTSZ/RPS6KA2/ENPEP/AVPR2/KLK1/PLCB3/CHRNA7/ASIC2/CORO2B/F2RL1/SERPINF2
GO:0023061	signal release	481	0.349256	1.35223	0.00397916	0.05316	0.0443545	2035	tags=21%, list=11%, signal=19%	AGT/RBP4/TACR2/NOS2/SFRP1/ADCY5/CNR1/CFTR/CHRNA3/CARTPT/PRKCB/VIP/F2RL2/CHGA/WLS/EDN3/HNF4A/AGTR1/NR1H4/NNAT/GRIK5/FGB/PCSK5/NR0B2/LTBP4/GIP/GAL/EDNRB/MAOB/F2/FGA/CPE/SYBU/CAMK2G/EDN1/F2R/ISL1/FGG/WNK4/BLK/SYT11/SLC2A2/C1QTNF1/TBX3/CXCL12/CADPS/DAB2/GCG/RAP1A/CCKAR/ABAT/GNAZ/KCNA5/RIMS3/SCT/AQP1/MEF2C/SYT1/PLCB1/POMC/NRXN2/SPINK1/KCNB1/KLF7/PCK2/STX3/PDX1/MYRIP/HNF1A/SNCAIP/ADCYAP1/PFN2/GJA1/SLC1…
GO:0052372	modulation by symbiont of entry into host	56	-0.492057	-1.63531	0.00405968	0.0541205	0.045156	3403	tags=30%, list=18%, signal=25%	CD74/P4HB/TRIM11/FCN3/HLA-DRB1/TRIM62/LGALS9/NECTIN2/TMPRSS4/HS3ST5/CIITA/TRIM59/LY6E/IFITM2/LRRC15/CXCL8/KRT6A
GO:0014902	myotube differentiation	125	0.453619	1.5489	0.00408283	0.0543137	0.0453172	2805	tags=34%, list=15%, signal=29%	SMYD1/MYOCD/CEACAM5/CACNA1H/RBM24/JAM2/DMPK/CNTNAP1/XK/MYORG/PLEKHO1/NFATC2/MYEF2/NKX2-5/CDON/MEF2C/BHLHE41/NEO1/SORT1/ADGRB3/ACTA1/HDAC5/CD53/MAPK14/IGF1/BCL2/PLPP7/SKI/P2RX2/RIPOR2/NOS1/LARGE1/EHD2/PPP3CB/BCL9/PTGFRN/TMEM119/ITGB1/SMO/ERVFRD-1/HDAC4/RBM38
GO:0019098	reproductive behavior	43	0.611309	1.74637	0.00410474	0.0544898	0.0454641	2373	tags=40%, list=13%, signal=35%	CNR1/THRB/VIP/TAC1/SERPINE2/PPP1R1B/EDNRB/ABAT/PI3/THRA/SEMG1/P2RX1/NCOA1/SLC6A4/NR3C1/ACVR2A/P2RY1
GO:0042135	neurotransmitter catabolic process	10	0.828958	1.74659	0.00423986	0.0561648	0.0468617	1928	tags=60%, list=10%, signal=54%	PRIMA1/MAOA/MAOB/BCHE/ABAT/HNMT
GO:0198738	cell-cell signaling by wnt	440	0.348604	1.34652	0.00427499	0.0565108	0.0471504	2588	tags=24%, list=14%, signal=21%	BARX1/SFRP1/GPC3/LRP4/FGF10/WNK2/GREM1/SHISA3/FRZB/WLS/FERMT2/PRKAA2/DACT3/DIXDC1/ZNF703/NID1/FZD7/VANGL2/TCF7L1/TLE2/TRABD2A/CAV1/SFRP5/EDNRB/LGR5/SOX10/CPE/IGFBP4/DAAM2/TGFB1I1/MYOC/EDN1/SOSTDC1/TNN/ISL1/AMOTL1/LRP1/PLEKHA4/RSPO1/WNT9A/DAB2/WNT11/PRICKLE2/NDRG2/FZD5/KANK1/TNIK/FGF2/NKX2-5/TMEM88/RSPO3/PYGO1/RSPO4/PBXIP1/CALCOCO1/LGR4/CXXC4/RBMS3/RECK/PKD2/CTNND2/GRB10/WWTR1/PTPRO/TRABD2B/TMEM17…
GO:0032401	establishment of melanosome localization	22	-0.633158	-1.74879	0.00428874	0.0565735	0.0472027	1572	tags=23%, list=8%, signal=21%	CDH3/GPR143/SHROOM2/MREG/MLPH
GO:0007006	mitochondrial membrane organization	114	-0.401816	-1.51027	0.00430945	0.0567276	0.0473312	3402	tags=31%, list=18%, signal=25%	STPG1/TOMM5/CHCHD10/BNIP3/BLOC1S2/ALKBH7/ARHGAP11B/CNP/CLN8/COX18/BNIP3L/BCL2L11/SLC9A1/BID/VDAC2/NDUFA13/MTX1/UQCC3/BAK1/ZNF205/BCL2L1/SLC35F6/PPIF/TMEM102/CHCHD6/HIP1R/PMAIP1/HSPA1A/BAD/APOO/GZMB/IER3/BBC3/HK2/EYA2
GO:1903115	regulation of actin filament-based movement	40	0.624098	1.75744	0.00438492	0.0576003	0.0480594	1820	tags=30%, list=10%, signal=27%	PLN/ATP1A2/ACTA2/ANK2/GATA4/CAV1/CACNA1C/CTNNA3/PKP2/RYR2/TNNC1/BIN1
GO:0001541	ovarian follicle development	56	-0.490091	-1.62878	0.00440001	0.0576778	0.0481241	1746	tags=27%, list=9%, signal=24%	EREG/LFNG/FANCG/BCL2L1/ANG/MMP14/ZP3/HYAL3/CEBPB/AMH/INHBA/VEGFA/INHBB/FOXC1/TNFAIP6
GO:0086005	ventricular cardiac muscle cell action potential	33	0.626674	1.69874	0.00441203	0.0577148	0.048155	2033	tags=36%, list=11%, signal=33%	KCNH2/KCNJ3/ANK2/CAV1/CACNA1C/CTNNA3/PKP2/RYR2/SNTA1/BIN1/KCNJ8/SCN2B
GO:0032722	positive regulation of chemokine production	71	-0.461404	-1.59697	0.00442947	0.0578225	0.0482448	2679	tags=35%, list=14%, signal=30%	TNFSF4/CLEC7A/HIF1A/ALOX15B/IFNG/RIPK2/LGALS9/PYCARD/CHIA/OAS1/TLR2/NOD2/OAS3/CARD9/HAVCR2/IL18/TICAM1/POSTN/FFAR2/ADORA2B/TNF/TRPV4/TWIST1/IL1B/IL6
GO:0034381	plasma lipoprotein particle clearance	40	0.622389	1.75263	0.00444802	0.0579442	0.0483463	1473	tags=25%, list=8%, signal=23%	APOA1/APOB/APOC3/APOA2/SOAT2/NR1H4/LIPC/APOM/CD36/MYLIP
GO:0030836	positive regulation of actin filament depolymerization	13	0.777784	1.74922	0.004577	0.0593795	0.0495439	2995	tags=62%, list=16%, signal=52%	VIL1/CFL2/ACTN2/DSTN/SEMA5A/CRACD/CARMIL2/F2RL1
GO:0002474	antigen processing and presentation of peptide antigen via MHC class I	35	-0.557849	-1.71535	0.00458657	0.0593795	0.0495439	2900	tags=40%, list=15%, signal=34%	RAET1E/HFE/MICA/RAET1G/TAP2/FCER1G/MFSD6/ULBP3/TAP1/ULBP1/FCGR1A/MICB/RAET1L/ULBP2
GO:0048525	negative regulation of viral process	90	-0.420978	-1.53147	0.00457986	0.0593795	0.0495439	3148	tags=29%, list=17%, signal=24%	APOBEC3D/TNIP1/TRIM11/FCN3/APOBEC3F/IFNL3/TRIM62/OAS1/RSAD2/SHFL/OAS3/APOBEC3B/BST2/IFIH1/CIITA/TRIM59/LY6E/OAS2/ISG15/APOBEC3A/IFITM2/ISG20/TNF/SLPI/OASL/LRRC15
GO:0042742	defense response to bacterium	310	-0.310902	-1.32165	0.004632	0.0598443	0.0499317	1933	tags=19%, list=10%, signal=17%	RNASE7/IL10/OAS1/HAMP/CCL20/TLR2/NOD2/OAS3/SLAMF8/IKBKG/GBP5/CARD9/CLEC4E/BPIFA1/SERPINE1/SCNN1B/ANG/CASP4/HAVCR2/TREM2/H2BC11/DEFB1/CEBPB/FPR2/BPIFA2/H2BC7/IL18/H2BC12/IL23A/OAS2/LYG1/DEFB4A/H2BC4/RNASE4/ISG15/FCGR1A/H2BC21/PGC/TNF/SLPI/EPHA2/KLK7/S100A12/GBP6/S100A9/TREM1/GNLY/GSDMC/KLK5/IL1B/SPINK5/SLC11A1/PPBP/IL6/LCN2/CXCL6/SPRR2A/S100A8/KRT6A
GO:0006067	ethanol metabolic process	21	0.711382	1.74814	0.00464688	0.0599133	0.0499892	1265	tags=57%, list=7%, signal=53%	ADH4/SULT2A1/ADH1B/ADH1C/ALDH1B1/SULT1C4/SULT1E1/SULT1B1/ADH6/SULT1A2/ADH5/ACSS2
GO:0035794	positive regulation of mitochondrial membrane permeability	44	-0.526655	-1.67881	0.00467644	0.0601708	0.0502041	3402	tags=45%, list=18%, signal=37%	STPG1/CHCHD10/BNIP3/BLOC1S2/BNIP3L/BCL2L11/SLC9A1/BID/VDAC2/BAK1/ZNF205/SLC35F6/PPIF/TMEM102/HIP1R/HSPA1A/GZMB/IER3/BBC3/EYA2
GO:0061138	morphogenesis of a branching epithelium	185	0.422297	1.50695	0.00469212	0.0602491	0.0502695	2849	tags=36%, list=15%, signal=31%	IHH/AGT/SIX2/SFRP1/GPC3/FGF10/FOXF1/GREM1/PBX1/TNC/DCHS1/SOX10/EDN1/NPNT/FGF7/SEMA3C/HOXA13/HOXD13/TBX3/CLIC4/FZD5/FGF2/PTCH1/HGF/RSPO3/VDR/TCF21/SLIT2/HHIP/SRF/LGR4/PGR/PKD2/TMEM59L/HOXB13/TGFBR2/SPRY2/EGF/AR/EXT1/LEF1/GREB1L/BCL2/BMP7/WNT2B/ABL1/PAK1/EDNRA/FEM1B/CTSZ/YAP1/FOXA1/STK4/MYC/CTNNB1/NKX2-1/RSPO2/NFATC4/SMO/GDNF/TGM2/HOXA5/PKD1/COL4A1/SPRY1/CSMD1/HOXB7
GO:0050708	regulation of protein secretion	256	0.387312	1.43834	0.00475962	0.0608987	0.0508115	2011	tags=23%, list=11%, signal=21%	KRT20/RBP4/NOS2/SFRP1/ADCY5/CNR1/ADTRP/CFTR/CARTPT/PRKCB/F2RL2/CHGA/WLS/HNF4A/NR1H4/NNAT/APBB1/FGB/NR0B2/GIP/MYOM1/F2/FGA/SYBU/F2R/ISL1/FGG/BLK/SLC2A2/GCG/ABAT/GNAZ/KCNA5/PLCB1/KCNB1/KLF7/PCK2/PDX1/MYRIP/NEO1/TGFB2/RFX6/CPT1A/GNA11/NR1H3/PTPN11/HADH/SLC16A1/SLC12A2/IRS1/SNAP25/MYH10/MPC2/C1QTNF12/ITPR1/PFKM/IGF1/CCL5
GO:0009914	hormone transport	318	0.379084	1.42975	0.00476211	0.0608987	0.0508115	2035	tags=24%, list=11%, signal=21%	AGT/SLC17A4/RBP4/TACR2/NOS2/SFRP1/ADCY5/CNR1/CFTR/CARTPT/PRKCB/VIP/F2RL2/CHGA/EDN3/HNF4A/AGTR1/NR1H4/NNAT/FGB/NR0B2/LTBP4/GIP/GAL/F2/FGA/CPE/SYBU/CAMK2G/EDN1/ISL1/FGG/WNK4/BLK/SLC2A2/C1QTNF1/TBX3/DAB2/GCG/CCKAR/ABAT/GNAZ/KCNA5/SLC7A8/SCT/AQP1/PLCB1/POMC/SPINK1/KCNB1/KLF7/PCK2/PDX1/MYRIP/HNF1A/ADCYAP1/GJA1/SLC16A2/RFX6/CPT1A/RASL10B/GNA11/SELENOM/PTPN11/HADH/SLC16A1/IRS1/SNAP25/MPC2/C1QTNF12/SNX19…
GO:0030213	hyaluronan biosynthetic process	14	-0.715235	-1.74979	0.004775	0.0609395	0.0508455	1004	tags=50%, list=5%, signal=47%	HAS1/PDGFB/HYAL1/HAS2/HAS3/IL1B/CEMIP
GO:0032024	positive regulation of insulin secretion	84	0.495072	1.60908	0.00479774	0.0611054	0.0509839	1934	tags=31%, list=10%, signal=28%	RBP4/CFTR/PRKCB/F2RL2/NR1H4/NNAT/NR0B2/GIP/F2/SYBU/ISL1/BLK/SLC2A2/GCG/ABAT/PLCB1/PCK2/PDX1/MYRIP/RFX6/GNA11/SNAP25/MPC2/C1QTNF12/ITPR1/PFKM
GO:2001242	regulation of intrinsic apoptotic signaling pathway	177	-0.354291	-1.41696	0.00483265	0.0614255	0.051251	3548	tags=32%, list=19%, signal=26%	SELENOS/PIK3CB/IVNS1ABP/ELL3/CD74/P4HB/IL19/EIF2AK3/PIAS4/TRAP1/BCAP31/LCK/CREB3L1/BCL2L11/TMEM161A/RAD9A/ENO1/RRM2B/NOL3/BID/VDAC2/HIF1A/NDUFA13/ARMC10/ING2/HELLS/PYCARD/DDIAS/IL10/MDM2/CDKN2D/STYXL1/RNF183/RTKN2/BCL2L1/DDIT3/PTPMT1/PPIF/TREM2/NKX3-1/NUPR1/ZNF385A/TXNDC12/PMAIP1/HSPA1A/MMP9/BAD/MSX1/IL20RA/SNAI2/PYCR1/BBC3/S100A9/PLAUR/S100A8/MUC1
GO:0006720	isoprenoid metabolic process	132	0.45209	1.54275	0.00485751	0.0616167	0.0514105	1044	tags=13%, list=6%, signal=12%	RBP2/HMGCS2/ADH4/RBP4/CEL/CYP3A4/ADH1B/ADH1C/CYP2W1/DGAT1/AKR1B10/AKR1C3/ADH6/LRP1/ALDH1A1/AKR1C1/CYP1B1
GO:0022617	extracellular matrix disassembly	61	-0.470717	-1.58264	0.00490225	0.062059	0.0517795	1637	tags=31%, list=9%, signal=29%	MMP8/ADAM10/MMP14/ADAM15/FAP/ADAMTS4/DDR1/MMP9/MMP7/FSCN1/MMP12/KLK7/MMP11/MMP1/ADAM8/MMP13/KLK5/IL6/MELTF
GO:0006576	biogenic amine metabolic process	98	0.483403	1.61248	0.0049217	0.0621798	0.0518804	2944	tags=33%, list=16%, signal=28%	DDC/HAND2/HAAO/MAOA/AOC1/SLC22A3/SLC29A4/MAOB/AGMAT/SULT1B1/SLC1A1/PNMT/ABAT/SULT1A2/SNCAIP/ODC1/TGFB2/EPAS1/KL/HDC/MOXD1/PAH/HNMT/SAT2/ACMSD/SULT1A1/EDNRA/NPR1/RNF180/ALDH2/GRIN2A/VPS35
GO:0051895	negative regulation of focal adhesion assembly	16	0.758632	1.76823	0.00502819	0.0632706	0.0527904	1716	tags=56%, list=9%, signal=51%	APOD/PHLDB2/FAM107A/DLC1/CORO1C/ARHGAP6/DUSP22/THBS1/ACVRL1
GO:0150118	negative regulation of cell-substrate junction organization	16	0.758632	1.76823	0.00502819	0.0632706	0.0527904	1716	tags=56%, list=9%, signal=51%	APOD/PHLDB2/FAM107A/DLC1/CORO1C/ARHGAP6/DUSP22/THBS1/ACVRL1
GO:0007229	integrin-mediated signaling pathway	110	0.462866	1.55676	0.00505754	0.0634871	0.0529711	2006	tags=25%, list=11%, signal=23%	CDH17/APOA1/ITGA7/ITGA9/PTN/FLNA/VAV3/FERMT2/LIMS2/ITGA1/NID1/LAMC1/DST/MADCAM1/TLN1/ITGA5/ADAMTS1/CCN2/LAMB1/ITGB3/PTK2B/LAMA2/ITGA8/PTPN11/ZYX/CD40LG/ITGAL/PLPP3
GO:0010952	positive regulation of peptidase activity	161	-0.367633	-1.44	0.00506562	0.0634871	0.0529711	3908	tags=32%, list=21%, signal=26%	CASP2/PIDD1/SOX7/LYN/DIABLO/PERP/NLRP3/KHDC1/ST20/EIF2AK3/F3/BCAP31/LCK/MEFV/EFNA1/CLEC7A/DAP/BID/JAK2/NDUFA13/AIM2/RIPK2/RCN3/LGALS9/PYCARD/EGLN3/CTSL/BAK1/PDCD6/ASPH/FADD/CARD9/DDRGK1/FAS/PSENEN/MAPK12/NKX3-1/HIP1R/TNFSF10/CTSD/TBC1D10A/PMAIP1/BAD/TNF/BBC3/GRIN1/S100A9/PRR7/SERPINB3/PRSS22/EFNA3/S100A8
GO:0009062	fatty acid catabolic process	106	0.48062	1.61106	0.0050774	0.0635079	0.0529885	3328	tags=28%, list=18%, signal=23%	FABP1/PCK1/CYP4F2/ACOX2/CNR1/ADTRP/ACAA2/ACACB/CYP4F12/PCK2/ACADS/CROT/BDH2/CPT1A/HADH/IRS1/HADHA/ECHDC2/PPARA/ECHDC1/CYP4F3/HSD17B4/HADHB/IRS2/PCCA/ACOX1/ETFDH/LONP2/ABCD2/ACAD10
GO:0060252	positive regulation of glial cell proliferation	20	-0.63843	-1.72323	0.00511516	0.063853	0.0532764	417	tags=30%, list=2%, signal=29%	TNF/SLC7A5/ETV5/TSPO/IL1B/IL6
GO:0086091	regulation of heart rate by cardiac conduction	38	0.608163	1.7002	0.00522291	0.0650687	0.0542908	2033	tags=37%, list=11%, signal=33%	KCNH2/KCNJ3/ANK2/CAV1/CACNA1C/CTNNA3/ISL1/CACNA2D1/KCNA5/CACNB2/PKP2/SCN4B/BIN1/SCN2B
GO:0034109	homotypic cell-cell adhesion	96	0.481623	1.60073	0.00524756	0.0652464	0.054439	2011	tags=30%, list=11%, signal=27%	CDHR5/MYL9/CEACAM5/FLNA/SERPINE2/CSRP1/MMRN1/FGB/PDGFRA/CDHR2/ZNF703/CTSG/FGA/CTNNA3/TLN1/FGG/C1QTNF1/EMILIN1/PRKG1/PKP2/VCL/ITGB3/IL6ST/PIK3CG/SLC6A4/CD99/PLPP3/GNAS/CCL5
GO:0050919	negative chemotaxis	47	0.585605	1.70908	0.00526923	0.0653458	0.0545219	2657	tags=45%, list=14%, signal=39%	APOA1/SEMA6A/EPHA7/SEMA6D/DPP4/NTN1/SLIT3/SEMA3C/ROBO1/SEMA6C/SLIT2/ITGB3/SEMA3G/SEMA5A/SEMA3A/NRP2/UNC5C/NRG1/SEMA4G/PLXNA4/FLRT2
GO:0044786	cell cycle DNA replication	44	-0.523123	-1.66755	0.00528409	0.0653458	0.0545219	4961	tags=68%, list=26%, signal=50%	DNA2/ZMPSTE24/ATAD5/GINS1/DBF4B/WRN/BLM/MCM4/BCL6/FBXO5/E2F8/BRCA2/RECQL5/RTEL1/DBF4/TIPIN/CDC7/PCNA/FEN1/POLA1/DONSON/GMNN/LIG1/RAD51/MCM2/CDC45/GINS3/TK1/CDT1/E2F7
GO:1903035	negative regulation of response to wounding	92	0.483193	1.58987	0.00528678	0.0653458	0.0545219	2358	tags=33%, list=12%, signal=29%	REG3A/RGMA/ADTRP/IL33/SERPINE2/PROS1/VTN/MMRN1/FGB/PDGFRA/PHLDB2/TSPAN8/APOH/F2/FGA/EDN1/FGG/C1QTNF1/PRKG1/FGF2/NEO1/THBS1/THBD/SLC12A2/CLDN3/CLDN19/EPPK1/TFPI/F11/ADAMTS18
GO:0021700	developmental maturation	328	0.36987	1.40138	0.00530372	0.0654265	0.0545892	2944	tags=26%, list=16%, signal=22%	SLC26A3/IHH/CCL19/CEBPA/CFTR/CHRDL1/BCL11A/LTF/GREM1/PALM/CNTNAP2/PDE3A/DCHS1/ZBTB16/GAL/CCL21/CNTNAP1/EDNRB/SOX10/MAP1B/SYBU/MYOC/EDN1/C1QL1/FGG/S1PR1/C3/CDKN1C/FZD5/B4GALT6/NPPC/SPINK1/KCNB1/SEMG1/RHEX/ANKS1A/NRCAM/PGR/LGI4/TMIGD1/NFIA/RECK/TUT4/PTK2B/TGFB2/RERE/FEV/EPAS1/RELN/LHX6/GDF11/ACVRL1/HOXB13/ADGRB3/EXT1/RET/SNX19/LRRK2/IGF1/ROCK1/BCL2/CDH5/NPR2/EDNRA/FEM1B/RPS6KA2/RFLNB/NEFL/FOXA1/NLG…
GO:1903900	regulation of viral life cycle	142	-0.382515	-1.48347	0.00536432	0.0660442	0.0551046	3479	tags=30%, list=18%, signal=24%	TARBP2/CD74/P4HB/PPIH/RAD23A/FMR1/APOBEC3D/TNIP1/TRIM11/KPNA2/FCN3/TMEM39A/HLA-DRB1/APOBEC3F/IFNL3/TRIM62/LGALS9/OAS1/RSAD2/NECTIN2/SHFL/LAMP3/VPS37B/OAS3/TMPRSS4/APOBEC3B/BST2/HS3ST5/IFIH1/CIITA/TRIM59/LY6E/OAS2/ISG15/APOBEC3A/IFITM2/ISG20/TNF/SLPI/OASL/LRRC15/CXCL8
GO:0098703	calcium ion import across plasma membrane	49	0.580057	1.71153	0.00542343	0.0664885	0.0554753	1596	tags=22%, list=8%, signal=21%	MS4A1/CACNA1H/ATP2B4/SLC8A2/SCN7A/CACNA1C/CACNA2D1/SLC8A1/RAMP3/PRNP/P2RX1
GO:0007200	phospholipase C-activating G protein-coupled receptor signaling pathway	110	0.459848	1.54661	0.00543217	0.0664885	0.0554753	2587	tags=30%, list=14%, signal=26%	AGT/CHRM2/PRKCB/VIP/F2RL2/CHGA/AGTR1/EDNRB/F2/ACTN2/F2R/CCKAR/GNA14/GPR17/PLCB1/GRPR/PLCE1/P2RY10/NMUR1/INPP5A/GNA11/P2RY8/PTGER3/GPR20/ADRA1D/ITPR1/GPR174/LPAR1/ADRA2A/P2RY1/P2RY12/TGM2/CCKBR
GO:0046883	regulation of hormone secretion	250	0.393425	1.45597	0.00542667	0.0664885	0.0554753	1934	tags=24%, list=10%, signal=22%	AGT/RBP4/TACR2/NOS2/SFRP1/ADCY5/CNR1/CFTR/CARTPT/PRKCB/F2RL2/CHGA/EDN3/HNF4A/AGTR1/NR1H4/NNAT/FGB/NR0B2/GIP/GAL/F2/FGA/SYBU/EDN1/ISL1/FGG/BLK/SLC2A2/C1QTNF1/DAB2/GCG/CCKAR/ABAT/GNAZ/KCNA5/SCT/PLCB1/POMC/SPINK1/KCNB1/KLF7/PCK2/PDX1/MYRIP/ADCYAP1/GJA1/RFX6/CPT1A/RASL10B/GNA11/PTPN11/HADH/SLC16A1/IRS1/SNAP25/MPC2/C1QTNF12/ITPR1/PFKM
GO:0051905	establishment of pigment granule localization	23	-0.619181	-1.72491	0.00544878	0.066562	0.0555367	1572	tags=22%, list=8%, signal=20%	CDH3/GPR143/SHROOM2/MREG/MLPH
GO:0086004	regulation of cardiac muscle cell contraction	34	0.616432	1.67353	0.00546155	0.0665885	0.0555588	1238	tags=26%, list=7%, signal=25%	PLN/ATP1A2/ANK2/GATA4/CAV1/CACNA1C/CTNNA3/PKP2/RYR2
GO:0098534	centriole assembly	48	-0.50632	-1.6383	0.00547439	0.0666156	0.0555814	4166	tags=33%, list=22%, signal=26%	BRCA1/CNTROB/RTTN/CCP110/CEP152/SPICE1/PLK4/MCIDAS/CEP72/CCDC57/PPP1R35/CEP85/CCDC78/STIL/WDR62/PLK2
GO:0051481	negative regulation of cytosolic calcium ion concentration	13	0.774295	1.74137	0.00555528	0.0673923	0.0562294	3160	tags=54%, list=17%, signal=45%	ATP1A2/KCNK3/KCNA5/SLC8A1/BCL2/NOS1/ATP2B1
GO:0007288	sperm axoneme assembly	28	-0.58437	-1.68385	0.00555968	0.0673923	0.0562294	5616	tags=46%, list=30%, signal=33%	MNS1/NEURL1/SPEF2/CFAP65/MEIG1/CFAP43/CFAP69/IQCG/TPGS1/TTLL1/CFAP157/CEP131/PLA2G3
GO:0006022	aminoglycan metabolic process	121	-0.394911	-1.48695	0.00559044	0.0676346	0.0564316	2565	tags=28%, list=14%, signal=24%	HEXA/SLC10A7/CTBS/XYLT2/CHST11/HS3ST2/PDGFB/B4GALT7/CHIA/CHST1/B3GNT3/B3GAT3/CHST6/CSGALNACT1/GALNT5/HYAL3/HYAL1/HS3ST3B1/CLN6/B3GNT4/IDUA/HS3ST3A1/LYG1/HAS2/ST3GAL4/CHPF/HPSE/B3GNT7/HAS3/IL1B/HS3ST1/FOXC1/TNFAIP6/CEMIP
GO:0051153	regulation of striated muscle cell differentiation	83	0.498723	1.61039	0.00562594	0.067673	0.0564636	3097	tags=34%, list=16%, signal=28%	SMYD1/MYOCD/RGS2/PI16/CEACAM5/RBM24/FZD7/AKAP6/DMPK/EDN1/EFNB2/NKX2-5/MEF2C/BHLHE41/HDAC5/MAPK14/IGF1/BCL2/PPARA/PLPP7/NRG1/TMEM119/SOX6/HDAC4/RBM38/PRKD1/ARRB2/LMOD3
GO:0050886	endocrine process	92	0.482549	1.58775	0.00561893	0.067673	0.0564636	2455	tags=33%, list=13%, signal=29%	AGT/TACR2/CPA3/EDN3/AGTR1/NOX1/PCSK5/GAL/EDNRB/CTSG/ACE2/EDN1/F2R/WNK4/CMA1/C1QTNF1/TBX3/DAB2/AQP1/POMC/GJA1/RASL10B/SELENOM/PTPN11/CTSZ/RPS6KA2/RAB11FIP3/FZD4/ENPEP/AVPR2
GO:0008630	intrinsic apoptotic signaling pathway in response to DNA damage	101	-0.406778	-1.50525	0.00560686	0.067673	0.0564636	3598	tags=36%, list=19%, signal=29%	IKBKE/MSH2/ELL3/CD74/CDKN1A/PML/PIAS4/BRCA2/BCL2L11/TMEM161A/RAD9A/BID/ING2/PYCARD/DDIAS/BAK1/CDKN2D/AEN/BCL2L1/PHLDA3/POLB/NUPR1/ZNF385A/BCL2A1/E2F1/BAD/SNAI2/IER3/TNF/EPHA2/CRIP1/TP63/TP73/DDIT4/SFN/MUC1
GO:1905818	regulation of chromosome separation	74	-0.454103	-1.57116	0.00569367	0.0683567	0.0570341	5351	tags=57%, list=28%, signal=41%	KLHL22/ANAPC15/MAD1L1/AURKB/PLSCR1/MAD2L1/NDC80/KNTC1/UBE2C/GEN1/FBXO5/SMC4/BUB1/SMC2/CCNB1/PLK1/XRCC3/CENPF/ESPL1/BUB1B/NCAPD3/SPDL1/KNL1/ZWILCH/DLGAP5/NCAPH2/BUB3/NUF2/ANAPC11/HASPIN/CDC20/CDCA8/ZWINT/NCAPG/NCAPG2/MAPK15/NCAPH/TRIP13/SPC24/SPC25/BIRC5/MAD2L2
GO:0060840	artery development	102	0.464723	1.55131	0.00578953	0.0693749	0.0578836	2483	tags=29%, list=13%, signal=26%	APOB/MYLK/MYOCD/HAND2/FOXF1/NGFR/EDN1/LRP1/HOXA13/WNT11/AKT3/HPGD/EFNB2/ROBO1/PDE2A/SRF/PKD2/TGFB2/CITED2/TGFBR1/ACVRL1/TGFBR2/BMPR1A/APLNR/LRP2/CHD7/EDNRA/SMAD7/EFEMP2/LUZP1
GO:0050996	positive regulation of lipid catabolic process	27	0.644601	1.68285	0.00582539	0.0694072	0.0579106	2059	tags=33%, list=11%, signal=30%	FABP1/APOA4/APOA2/AADAC/SCT/ENPP7/CPT1A/IRS1/PPARA
GO:1902904	negative regulation of supramolecular fiber organization	158	0.43122	1.51279	0.00581697	0.0694072	0.0579106	3155	tags=30%, list=17%, signal=26%	LMOD1/VIL1/CLU/SVIL/TMOD1/STMN2/PHLDB2/KANK2/CLIP3/DLC1/MAP1B/MYOC/CRYAB/ADD3/EMILIN1/S1PR1/BMERB1/PIK3R1/FHOD3/KANK1/TUBB4A/SLIT2/ADD1/PFN2/TRIM54/ARHGAP6/HSPA8/CORO1A/SPTBN1/LIMA1/CRACD/CAPZA2/PLEKHH2/CDH5/GSN/MAPRE1/ARHGAP28/CGNL1/HDGFL3/SWAP70/ARFGEF1/CARMIL2/CORO2B/RDX/WASF2/TMSB4Y/LMOD3/PFN1
GO:0001889	liver development	142	0.431712	1.49012	0.00581203	0.0694072	0.0579106	2079	tags=21%, list=11%, signal=19%	OTC/HMGCS2/IHH/CPS1/PCK1/CEBPA/ONECUT2/PTN/RGN/FRZB/VTN/LIMS2/TBX3/ARID5B/PTCH1/HGF/TGFBR3/SERPINA10/GATA6/PCK2/PDX1/HNF1A/PKD2/CPT1A/CITED2/RARA/CEBPG/GLI1/CADM1/RB1CC1
GO:1901019	regulation of calcium ion transmembrane transporter activity	75	0.505008	1.62118	0.00584374	0.0694941	0.0579831	2481	tags=27%, list=13%, signal=23%	PLN/ATP1A2/JPH2/DMD/CASQ2/ANK2/CASQ1/AKAP6/CACNA2D1/CACNB2/RYR2/CLIC2/PKD2/AHNAK/CALM1/CALM2/ADRA2A/NOS1/STAC/CALM3
GO:0045132	meiotic chromosome segregation	90	-0.415924	-1.51309	0.00586754	0.0696451	0.0581091	3813	tags=30%, list=20%, signal=24%	AURKA/MSH4/FBXO5/ASPM/SMC4/SMC2/PLK1/FANCD2/ESPL1/SYCP2/SGO1/DMC1/NCAPH2/SYCE2/NUF2/M1AP/GOLGA2/SIRT7/MAPK15/NCAPH/CCNE2/TRIP13/HORMAD1/PSMC3IP/PTTG1/SYCE3/BRIP1
GO:2000052	positive regulation of non-canonical Wnt signaling pathway	15	0.741253	1.69628	0.00588246	0.0696906	0.058147	2405	tags=53%, list=13%, signal=47%	SFRP1/GPC3/PLEKHA4/DAB2/RSPO3/NKD1/ABL1/MLLT3
GO:0030835	negative regulation of actin filament depolymerization	44	0.584312	1.68169	0.0058975	0.0697372	0.0581859	3314	tags=39%, list=17%, signal=32%	LMOD1/VIL1/SVIL/TMOD1/ADD3/ADD1/SPTBN1/LIMA1/CRACD/CAPZA2/PLEKHH2/GSN/SWAP70/CARMIL2/RDX/LMOD3/SPTAN1
GO:0008037	cell recognition	153	0.431743	1.51129	0.00596115	0.0700937	0.0584834	2738	tags=26%, list=14%, signal=23%	CCL19/CNR1/NEXN/C4B/PALLD/CNTNAP2/EPHA3/GAP43/CCL21/NDN/AMIGO1/TNN/EPHB1/CCR7/PECAM1/FOLR2/TUB/EMB/ROBO1/EPHB2/CXCR4/NRCAM/CNTN4/LGALS3/CD36/RTN4/OVGP1/SEMA5A/EXT1/COLEC12/ARHGAP35/MSN/CADM1/DOCK8/MEGF8/CLGN/CD6/FOLR3/NCR3/SPACA3
GO:0042303	molting cycle	116	-0.38828	-1.45632	0.00595087	0.0700937	0.0584834	1759	tags=22%, list=9%, signal=20%	SAV1/TRADD/CDH3/FGFR2/PPP1R13L/PLA2G10/GLI2/NSDHL/TMEM79/DNASE1L2/FERMT1/FST/INHBA/WNT10A/TNF/SOX21/HPSE/MSX2/TP63/FOXQ1/FA2H/EDAR/SPINK5/KRT14/KRT17/KRT16
GO:0042633	hair cycle	116	-0.38828	-1.45632	0.00595087	0.0700937	0.0584834	1759	tags=22%, list=9%, signal=20%	SAV1/TRADD/CDH3/FGFR2/PPP1R13L/PLA2G10/GLI2/NSDHL/TMEM79/DNASE1L2/FERMT1/FST/INHBA/WNT10A/TNF/SOX21/HPSE/MSX2/TP63/FOXQ1/FA2H/EDAR/SPINK5/KRT14/KRT17/KRT16
GO:0032371	regulation of sterol transport	62	0.542325	1.67525	0.0060145	0.0703393	0.0586883	1979	tags=26%, list=10%, signal=23%	APOA4/APOA1/APOC3/APOA2/CES1/PLTP/CAV1/ABCA8/LRP1/ABCG5/PTCH1/ABCG8/ENPP7/NR1H3/EGF/LIPG
GO:0032374	regulation of cholesterol transport	62	0.542325	1.67525	0.0060145	0.0703393	0.0586883	1979	tags=26%, list=10%, signal=23%	APOA4/APOA1/APOC3/APOA2/CES1/PLTP/CAV1/ABCA8/LRP1/ABCG5/PTCH1/ABCG8/ENPP7/NR1H3/EGF/LIPG
GO:0051304	chromosome separation	81	-0.446236	-1.59186	0.00601564	0.0703393	0.0586883	5383	tags=56%, list=28%, signal=40%	DIS3L2/KLHL22/ANAPC15/MAD1L1/AURKB/PLSCR1/MAD2L1/NDC80/KNTC1/UBE2C/GEN1/FBXO5/SMC4/BUB1/SMC2/CCNB1/PLK1/XRCC3/CENPF/ESPL1/BUB1B/NCAPD3/SPDL1/RECQL5/KNL1/ZWILCH/DLGAP5/NCAPH2/BUB3/NUF2/ANAPC11/HASPIN/CDC20/CDCA8/ZWINT/M1AP/NCAPG/NCAPG2/MAPK15/NCAPH/TRIP13/SPC24/SPC25/BIRC5/MAD2L2
GO:0006699	bile acid biosynthetic process	36	0.616661	1.69122	0.00607506	0.070902	0.0591578	660	tags=17%, list=3%, signal=16%	MALRD1/ACOX2/CES1/CYP27A1/NR1H4/OSBPL1A
GO:0061035	regulation of cartilage development	70	0.523288	1.65105	0.0061349	0.071094	0.059318	2739	tags=40%, list=14%, signal=34%	IHH/SIX2/GREM1/EFEMP1/FRZB/NKX3-2/ZBTB16/WNT9A/WNT11/PKDCC/ZNF219/CCN2/LTBP3/TGFBR1/SCX/RARA/PTPN11/ACVRL1/MAF/BMPR1B/RFLNB/SMAD7/CTNNB1/SOX6/BMP6/RFLNA/RARB/SOX5
GO:0055017	cardiac muscle tissue growth	71	0.496271	1.5692	0.00612528	0.071094	0.059318	2614	tags=42%, list=14%, signal=37%	RBP4/RGS2/PI16/GATA4/AKAP6/EDN1/S1PR1/PRKG1/HEG1/FGF2/NKX2-5/MEF2C/SORBS2/TGFBR3/GATA6/TGFB2/CITED2/TGFBR1/KCNK2/BMPR1A/MAPK14/GLI1/IGF1/PPARA/SKI/ABL1/YAP1/PIM1/ZFPM2/JARID2
GO:0051952	regulation of amine transport	97	0.465943	1.5504	0.00611129	0.071094	0.059318	2555	tags=28%, list=13%, signal=24%	TACR2/ATP1A2/CNR1/RGS2/CHRNA3/CARTPT/PRKCB/VIP/CHGA/SLC38A1/ACE2/SYT11/CXCL12/ABAT/PRKG1/SYT1/KCNB1/SLC43A1/SLC12A2/SLC18A3/KCNA2/SV2A/ADRA2A/SYT3/P2RY1/ITGB1/GDNF
GO:0007389	pattern specification process	463	0.342762	1.32999	0.0061368	0.071094	0.059318	2427	tags=21%, list=13%, signal=19%	CDX1/CDX2/IHH/HAND2/GREM2/ASB2/SIX2/BARX1/SFRP1/GPC3/LRP4/CHRDL1/FGF10/FOXF1/GREM1/WLS/PBX1/GATA4/ZEB1/VANGL2/PCSK5/NKX3-2/HOXA2/DCHS1/ZBTB16/POFUT1/DAAM2/EDN1/SOSTDC1/MEOX1/PRKACB/ISL1/SEMA3C/MEOX2/HOXD13/TBX3/EOMES/HOXD10/TSHZ1/WNT11/HOXA3/C3/MICAL2/ROBO1/FZD5/FGF2/NKX2-5/CDON/MEF2C/PTCH1/BTG2/HOXA4/BHLHE41/HHIP/SRF/CXXC4/PKD2/PGAP1/ETS2/CITED2/RELN/TGFBR1/GPR161/PBX2/GDF11/ACVRL1/TGFBR2/CRB2/A…
GO:0002686	negative regulation of leukocyte migration	51	0.572771	1.70239	0.00619305	0.0715048	0.0596607	1613	tags=25%, list=9%, signal=23%	CCL25/APOD/ADTRP/IL33/GREM1/DPP4/CCL21/CXCL12/EMILIN1/PLCB1/SLIT2/STAP1/LRCH1
GO:0032868	response to insulin	262	0.378972	1.4021	0.00619503	0.0715048	0.0596607	3509	tags=31%, list=18%, signal=25%	OTC/HMGCS2/PCK1/SORBS1/SLC2A4/PID1/PDK4/PRKCB/NR1H4/SESN3/PKLR/GAL/GCNT1/GAB1/KHK/IGF2/PIK3R1/TNS2/KANK1/PCK2/GRB10/NCOA2/SORT1/EPM2AIP1/VWA2/AHSG/ZBED3/NCOA1/PTPN11/DENND4C/HADH/IRS1/HDAC5/SGCB/FOXO4/KCNJ8/C1QTNF12/EIF4EBP2/HADHA/GHR/MAPK14/SORL1/PDE3B/SMARCC1/PPARA/SOS1/PIK3C2A/SIK2/TBC1D4/KLF15/SLC39A14/NUCKS1/CAT/PIP4K2B/NCOA5/GRB14/ZFP36L1/EIF6/OGT/EGR1/MAPK1/TNFRSF11A/ZNF106/CRY2/SCAP/IRS2/…
GO:0061982	meiosis I cell cycle process	132	-0.375386	-1.44314	0.00623194	0.0717988	0.059906	3610	tags=30%, list=19%, signal=24%	MSH4/FBXO5/CDC25A/RAD51B/RAD54B/RAD50/PLK1/FANCD2/ESPL1/SYCP2/BRCA2/RMI1/RAD51D/CDC25B/BCL2L11/HSF2BP/DMC1/EME1/SYCE2/EME2/ING2/CENPS/CDC25C/CDC20/RAD54L/M1AP/RAD51/SIRT7/MAPK15/CCNE2/CKS2/TRIP13/HORMAD1/PSMC3IP/PTTG1/SYCE3/CENPX/BRIP1/PKMYT1
GO:0048863	stem cell differentiation	242	0.387019	1.43151	0.00626682	0.0720684	0.060131	3439	tags=34%, list=18%, signal=28%	CDX2/SEMA6A/MYOCD/HAND2/SFRP1/SEMA6D/PTN/GREM1/RBM24/FRZB/EDN3/PDGFRA/A2M/EDNRB/SOX10/EDN1/MEOX1/KIT/ISL1/SEMA3C/TBX3/EOMES/PTPRC/ANXA6/FGF2/NKX2-5/MEF2C/SEMA6C/CORO1C/GATA6/SRF/SEMA3G/PDX1/GPM6A/TGFB2/LTBP3/CITED2/SEMA5A/SEMA3A/KBTBD8/BMPR1A/NRP2/EXT1/FOXO4/RET/MAPK14/BCL2/BMP7/NRTN/HOXD4/ABL1/NRG1/EDNRA/EPCAM/YAP1/LBH/ZFP36L2/FOXA1/MLLT3/SEMA4G/CTNNB1/ITGB1/SMO/GDNF/SOX6/JARID2/TEAD2/SOX5/SETD2…
GO:0021535	cell migration in hindbrain	17	0.712596	1.68291	0.00635575	0.0729575	0.0608728	2515	tags=41%, list=13%, signal=36%	FLNA/ATP1B2/EPHB1/EPHB2/RERE/LEF1/ITGB1
GO:0009263	deoxyribonucleotide biosynthetic process	14	-0.705075	-1.72493	0.00640545	0.0729905	0.0609004	3469	tags=86%, list=18%, signal=70%	RRM1/GUK1/ADK/DGUOK/SHMT1/RRM2B/DTYMK/DCK/CMPK2/TYMS/DUT/RRM2
GO:0009265	2'-deoxyribonucleotide biosynthetic process	14	-0.705075	-1.72493	0.00640545	0.0729905	0.0609004	3469	tags=86%, list=18%, signal=70%	RRM1/GUK1/ADK/DGUOK/SHMT1/RRM2B/DTYMK/DCK/CMPK2/TYMS/DUT/RRM2
GO:0046385	deoxyribose phosphate biosynthetic process	14	-0.705075	-1.72493	0.00640545	0.0729905	0.0609004	3469	tags=86%, list=18%, signal=70%	RRM1/GUK1/ADK/DGUOK/SHMT1/RRM2B/DTYMK/DCK/CMPK2/TYMS/DUT/RRM2
GO:0001991	regulation of systemic arterial blood pressure by circulatory renin-angiotensin	17	0.711963	1.68142	0.00642446	0.0729905	0.0609004	847	tags=41%, list=4%, signal=39%	CPA3/PCSK5/EDNRB/CTSG/ACE2/F2R/CMA1
GO:0006691	leukotriene metabolic process	32	0.611368	1.65387	0.00642837	0.0729905	0.0609004	928	tags=16%, list=5%, signal=15%	DPEP1/CYP4F2/GGT6/CYP4F12/GGT7
GO:0045936	negative regulation of phosphate metabolic process	353	0.357535	1.36662	0.00640752	0.0729905	0.0609004	3480	tags=28%, list=18%, signal=23%	ALDOB/AGT/MYOCD/PPP1R14D/SFRP1/CEBPA/RGS2/DMD/PID1/FBLN1/RGN/PRKAR2B/NIBAN1/PPP1R1B/CAV1/MLXIPL/PKIG/RASSF2/PKIA/ANGPT1/PPP1R16B/KIRREL1/PTPRC/PRKG1/CDKN1C/HEG1/SLC8A1/PTPRB/PRKAG2/HGF/EPHB2/SPINK1/CORO1C/IMPACT/SLIT2/ROCK2/LGALS3/STAP1/PRNP/GRB10/WWTR1/PTPRO/DUSP3/TGFB2/XDH/DUSP22/HIPK3/NCKAP1L/CTDSP2/MICAL1/ZBED3/LAX1/SPRY2/CDKN1B/LRRK2/CALM1/CALM2/SORL1/ROCK1/PLPP3/NTF3/CADM1/SIRPA/SMPD1/ABL1/…
GO:1900747	negative regulation of vascular endothelial growth factor signaling pathway	12	0.791835	1.73798	0.00650812	0.0732727	0.0611358	1844	tags=50%, list=10%, signal=45%	SEMA6A/DCN/EMILIN1/XDH/SPRY2/ADGRA2
GO:0019985	translesion synthesis	25	-0.603711	-1.72011	0.00652325	0.0732727	0.0611358	2170	tags=40%, list=11%, signal=35%	POLH/PCNA/POLD1/POLD2/PCLAF/FAAP20/POLE2/USP43/DTL/MAD2L2
GO:0061053	somite development	85	0.485812	1.58388	0.00646541	0.0732727	0.0611358	1935	tags=20%, list=10%, signal=18%	CDX1/CDX2/IHH/SFRP1/FOXF1/FRZB/POFUT1/MEOX1/SEMA3C/MEOX2/WNT11/PTCH1/SCX/CRB2/BMPR1A/LEF1/NKD1
GO:0003206	cardiac chamber morphogenesis	125	0.445109	1.51984	0.00651187	0.0732727	0.0611358	2589	tags=34%, list=14%, signal=30%	RBP4/HAND2/FOXF1/GATA4/TPM1/SLIT3/CPE/ISL1/SEMA3C/PARVA/TBX3/WNT11/TEK/ADAMTS1/HEG1/ROBO1/PKP2/NKX2-5/MEF2C/TGFBR3/RYR2/GATA6/SLIT2/SRF/TGFB2/CITED2/TGFBR1/TGFBR2/TNNC1/BMPR1A/NRP2/APLNR/BMP7/HEYL/SOS1/LRP2/CHD7/NRG1/EDNRA/SMAD7/ADGRG6/SMO/ZFPM2
GO:1903169	regulation of calcium ion transmembrane transport	165	0.425677	1.50715	0.00647928	0.0732727	0.0611358	2481	tags=28%, list=13%, signal=24%	PLN/ATP1A2/JPH2/DMD/MS4A1/CASQ2/ANK2/CASQ1/CAV1/AKAP6/CACNA1C/PLP1/CD19/F2/F2R/CACNA2D1/CACNB2/SLC8A1/RAMP3/RYR2/ITGB3/CLIC2/PTK2B/PKD2/PRNP/AHNAK/P2RX1/CORO1A/PIK3CG/BIN1/TRPC1/CALM1/CALM2/ADCYAP1R1/BCL2/APLNR/P2RX2/ABL1/CHD7/ADRA2A/NOS1/GJC2/STAC/PPP3CB/PLCG1/CALM3
GO:0071219	cellular response to molecule of bacterial origin	222	-0.331042	-1.34345	0.00649656	0.0732727	0.0611358	2318	tags=23%, list=12%, signal=20%	JAK2/CD80/BCR/CMPK2/CD55/RIPK2/PYCARD/CACTIN/LILRB2/TRIM41/IL36G/IL10/CXCL11/TLR2/ADAM9/NOD2/MMP8/GFER/TNIP3/GBP5/CAPN2/SERPINE1/IL36A/HAVCR2/TREM2/ASS1/CXCL10/ZC3H12A/IRAK3/IRAK1/PF4V1/TICAM1/MMP9/SBNO2/IL24/TNF/CD274/SLC7A5/IL1A/PF4/TSPO/CSF3/CSF2/IL1B/PPBP/IL6/CXCL6/CXCL2/CXCL3/CXCL8/CXCL1
GO:0030038	contractile actin filament bundle assembly	105	0.47571	1.58907	0.00656144	0.073439	0.0612746	2323	tags=28%, list=12%, signal=24%	APOA1/SORBS1/SFRP1/ELN/FERMT2/TPM1/PHLDB2/DLC1/MYOC/S1PR1/FAM171A1/WNT11/PIK3R1/CCN2/ROCK2/ARHGEF10L/SRF/ARRB1/PTK2B/PFN2/ARHGAP6/TGFBR1/ZYX/ROCK1/ABL1/LPAR1/PAK1/ARHGAP28/CGNL1
GO:0043149	stress fiber assembly	105	0.47571	1.58907	0.00656144	0.073439	0.0612746	2323	tags=28%, list=12%, signal=24%	APOA1/SORBS1/SFRP1/ELN/FERMT2/TPM1/PHLDB2/DLC1/MYOC/S1PR1/FAM171A1/WNT11/PIK3R1/CCN2/ROCK2/ARHGEF10L/SRF/ARRB1/PTK2B/PFN2/ARHGAP6/TGFBR1/ZYX/ROCK1/ABL1/LPAR1/PAK1/ARHGAP28/CGNL1
GO:0006695	cholesterol biosynthetic process	53	0.568358	1.69523	0.00659642	0.0735683	0.0613824	655	tags=17%, list=3%, signal=16%	APOA1/HMGCS2/APOB/CES1/CFTR/NPC1L1/PRKAA2/LBR/ACAA2
GO:1902653	secondary alcohol biosynthetic process	53	0.568358	1.69523	0.00659642	0.0735683	0.0613824	655	tags=17%, list=3%, signal=16%	APOA1/HMGCS2/APOB/CES1/CFTR/NPC1L1/PRKAA2/LBR/ACAA2
GO:0016126	sterol biosynthetic process	60	0.525021	1.61475	0.00666328	0.0737897	0.0615672	655	tags=17%, list=3%, signal=16%	APOA1/HMGCS2/APOB/CES1/CFTR/NPC1L1/PRKAA2/LBR/FAXDC2/ACAA2
GO:0010921	regulation of phosphatase activity	60	0.524151	1.61207	0.00666328	0.0737897	0.0615672	3443	tags=38%, list=18%, signal=31%	CHP2/PPP1R14D/PPP1R1B/ITGA1/PPP1R12A/FCRL3/PTPRC/MEF2C/ROCK2/LGALS3/TGFB2/NCKAP1L/CALM1/CALM2/ROCK1/CALM3/HSP90AB1/URI1/PPP6R3/CRY2/HSP90B1/GPLD1/GNA12
GO:1901653	cellular response to peptide	359	0.368011	1.40465	0.00662976	0.0737897	0.0615672	3545	tags=29%, list=19%, signal=24%	HMGCS2/CPS1/AGT/PCK1/SORBS1/SLC2A4/PID1/PDK4/PRKCB/AGTR1/NR1H4/SESN3/CAV1/PKLR/DDR2/NGFR/MAP1B/GLP2R/ACTN2/EDN1/GAB1/CACNA2D1/LRP1/IGF2/SLC30A10/GCG/STAT5B/CYP1B1/PIK3R1/TNS2/KANK1/PLCB1/EPHB2/SPINK1/ROCK2/ITGB3/PCK2/CD36/PRNP/GRB10/NCOA2/GJA1/VWA2/LDOC1/AHSG/NCOA1/PTPN11/DENND4C/IRS1/HDAC5/SGCB/FOXO4/C1QTNF12/EIF4EBP2/GHR/IGF1/SORL1/ROCK1/PDE3B/SMARCC1/GLP1R/SOS1/STAT6/NPR2/PIK3C2A/SIK2/EDNRA/TB…
GO:0030111	regulation of Wnt signaling pathway	320	0.370635	1.3982	0.00666107	0.0737897	0.0615672	2577	tags=24%, list=14%, signal=21%	BARX1/SFRP1/GPC3/LRP4/FGF10/WNK2/GREM1/SHISA3/FRZB/WLS/DACT3/DIXDC1/ZNF703/FZD7/TCF7L1/TLE2/TRABD2A/CAV1/SFRP5/LGR5/SOX10/IGFBP4/DAAM2/SOSTDC1/TNN/ISL1/LRP1/PLEKHA4/RSPO1/DAB2/WNT11/KANK1/FGF2/NKX2-5/TMEM88/RSPO3/RSPO4/PBXIP1/LGR4/CXXC4/RBMS3/RECK/CTNND2/GRB10/WWTR1/PTPRO/TRABD2B/TMEM170B/ZBED3/SFRP4/SEMA5A/DACT1/EGF/ADGRA2/MCC/TLE4/DCDC2/LEF1/LRRK2/NKD1/MAPK14/GLI1/RNF43/PLPP3/SKI/ABL1/UBR5/YAP1…
GO:0060306	regulation of membrane repolarization	33	0.613717	1.66362	0.0067964	0.0749993	0.0625764	1725	tags=30%, list=9%, signal=28%	KCNH2/FLNA/CASQ2/ANK2/CAV1/AKAP6/CACNA2D1/KCNA5/SCN4B/SNTA1
GO:0070498	interleukin-1-mediated signaling pathway	29	-0.566607	-1.64862	0.00678541	0.0749993	0.0625764	2624	tags=38%, list=14%, signal=33%	IRAK2/IL1RL2/VRK2/RPS6KA4/IRAK3/IRAK1/IL1RAP/IL1R2/IL1B/IL6/IL1RN
GO:0016055	Wnt signaling pathway	438	0.348742	1.34766	0.00686762	0.0756523	0.0631213	2588	tags=24%, list=14%, signal=21%	BARX1/SFRP1/GPC3/LRP4/FGF10/WNK2/GREM1/SHISA3/FRZB/WLS/FERMT2/PRKAA2/DACT3/DIXDC1/ZNF703/NID1/FZD7/VANGL2/TCF7L1/TLE2/TRABD2A/CAV1/SFRP5/EDNRB/LGR5/SOX10/CPE/IGFBP4/DAAM2/TGFB1I1/MYOC/EDN1/SOSTDC1/TNN/ISL1/AMOTL1/LRP1/PLEKHA4/RSPO1/WNT9A/DAB2/WNT11/PRICKLE2/NDRG2/FZD5/KANK1/TNIK/FGF2/NKX2-5/TMEM88/RSPO3/PYGO1/RSPO4/PBXIP1/CALCOCO1/LGR4/CXXC4/RBMS3/RECK/PKD2/CTNND2/GRB10/WWTR1/PTPRO/TRABD2B/TMEM17…
GO:2000780	negative regulation of double-strand break repair	35	-0.548715	-1.68726	0.00690123	0.0757567	0.0632084	5267	tags=57%, list=28%, signal=41%	UBQLN4/ERCC6/RNF169/PARPBP/MAGEF1/RIF1/CYREN/KMT5A/SHLD3/HELB/RADX/RECQL5/POLQ/OTUB2/AUNIP/FANCB/CGAS/RMI2/MAD2L2/TWIST1
GO:0034284	response to monosaccharide	192	0.401896	1.44154	0.00689776	0.0757567	0.0632084	1973	tags=20%, list=10%, signal=18%	HMGCS2/PCK1/REG3A/APOA2/ADCY5/CFTR/PRKCB/HNF4A/NR1H4/PRKAA2/GATA4/MLXIPL/PKLR/NR0B2/GIP/NPTX1/SYBU/SLC2A2/CMA1/KHK/SLC29A1/GCG/PLCB1/KCNB1/LPL/KLF7/SRF/PCK2/PDX1/PTK2B/RFX6/THBS1/ZBED3/TXNIP/SGCB/CDKN1B/MPC2/C1QTNF12/SERPINF1
GO:0030833	regulation of actin filament polymerization	134	0.440025	1.50592	0.00691808	0.0758091	0.0632521	3314	tags=35%, list=17%, signal=29%	LMOD1/VIL1/SVIL/ELN/TMOD1/KANK2/CCL21/DAAM2/ADD3/CCR7/KIRREL1/CDC42EP3/FHOD3/KANK1/SLIT2/CCL11/ADD1/PTK2B/PFN2/CYFIP2/ALOX15/NCKAP1L/CORO1A/SPTBN1/BIN1/CRACD/CAPZA2/PREX1/GSN/CYRIA/ARHGAP28/EVL/ARFGEF1/HCLS1/GBA2/TENM1/CARMIL2/PLEKHG2/RDX/SNX9/TMSB4Y/LMOD3/BAIAP2L2/PFN1/LATS1/NCK2/SPTAN1
GO:0035988	chondrocyte proliferation	24	0.660469	1.68126	0.00695734	0.0759742	0.0633898	2399	tags=46%, list=13%, signal=40%	IHH/SIX2/LTF/DDR2/CCN2/PBXIP1/EXT1/LEF1/BMPR1B/NPR2/SMAD7
GO:0010563	negative regulation of phosphorus metabolic process	354	0.357206	1.36597	0.00695283	0.0759742	0.0633898	3480	tags=28%, list=18%, signal=23%	ALDOB/AGT/MYOCD/PPP1R14D/SFRP1/CEBPA/RGS2/DMD/PID1/FBLN1/RGN/PRKAR2B/NIBAN1/PPP1R1B/CAV1/MLXIPL/PKIG/RASSF2/PKIA/ANGPT1/PPP1R16B/KIRREL1/PTPRC/PRKG1/CDKN1C/HEG1/SLC8A1/PTPRB/PRKAG2/HGF/EPHB2/SPINK1/CORO1C/IMPACT/SLIT2/ROCK2/LGALS3/STAP1/PRNP/GRB10/WWTR1/PTPRO/DUSP3/TGFB2/XDH/DUSP22/HIPK3/NCKAP1L/CTDSP2/MICAL1/ZBED3/LAX1/SPRY2/CDKN1B/LRRK2/CALM1/CALM2/SORL1/ROCK1/PLPP3/NTF3/CADM1/SIRPA/SMPD1/ABL1/…
GO:0055119	relaxation of cardiac muscle	17	0.708709	1.67373	0.00697414	0.0760254	0.0634326	1125	tags=35%, list=6%, signal=33%	PLN/ATP1A2/RGS2/CHGA/PDE5A/SLC8A1
GO:0002028	regulation of sodium ion transport	80	0.494131	1.59224	0.00703202	0.0762591	0.0636276	2493	tags=31%, list=13%, signal=27%	CHP2/ATP1A2/DMD/WNK2/SERPINE2/ATP2B4/DMPK/FXYD6/ATP1B2/WNK4/SLMAP/PKP2/NKX2-5/SCN4B/CNTN1/SNTA1/SCN2B/CNKSR3/NOS1/MLLT6/NEDD4/PER1/ATP1A1/AHCYL1/UTRN
GO:0032613	interleukin-10 production	60	-0.46403	-1.55927	0.00702894	0.0762591	0.0636276	3027	tags=33%, list=16%, signal=28%	LILRB4/PRKCZ/TNFSF4/CLEC7A/HLA-DRB1/LGALS9/PYCARD/TLR2/NOD2/TREM2/LILRA5/TRIB2/IL23A/CD47/TNFRSF21/ISG15/CD274/IL20RB/IDO1/IL6
GO:0032653	regulation of interleukin-10 production	60	-0.46403	-1.55927	0.00702894	0.0762591	0.0636276	3027	tags=33%, list=16%, signal=28%	LILRB4/PRKCZ/TNFSF4/CLEC7A/HLA-DRB1/LGALS9/PYCARD/TLR2/NOD2/TREM2/LILRA5/TRIB2/IL23A/CD47/TNFRSF21/ISG15/CD274/IL20RB/IDO1/IL6
GO:0051016	barbed-end actin filament capping	25	0.640757	1.63765	0.00721851	0.0781465	0.0652024	2981	tags=36%, list=16%, signal=30%	VIL1/SVIL/ADD3/ADD1/CRACD/CAPZA2/GSN/CARMIL2/RDX
GO:0071285	cellular response to lithium ion	13	0.766347	1.7235	0.00737345	0.0787126	0.0656747	2504	tags=46%, list=13%, signal=40%	SLC13A2/CEBPA/FABP4/CDKN1B/SLC13A5/NFATC4
GO:0019934	cGMP-mediated signaling	31	0.63484	1.69471	0.00737837	0.0787126	0.0656747	2851	tags=48%, list=15%, signal=41%	IRAG1/PDE3A/EDNRB/GUCY1A1/GUCY1B1/PRKG1/PDE2A/AQP1/NPPC/CD36/THBS1/NPPB/GUCA2B/NPR1/ADNP
GO:0048536	spleen development	38	0.595369	1.66443	0.00731642	0.0787126	0.0656747	2171	tags=32%, list=11%, signal=28%	CDH17/BARX1/FGF10/PBX1/NKX3-2/SLC40A1/NKX2-5/NKX2-3/TCF21/CITED2/BCL2/ABL1
GO:0045214	sarcomere organization	44	0.575911	1.65751	0.00730854	0.0787126	0.0656747	1325	tags=23%, list=7%, signal=21%	FLNC/LDB3/CFL2/CSRP1/TPM1/CASQ1/ACTN2/EDN1/FHOD3/SRF
GO:1904752	regulation of vascular associated smooth muscle cell migration	25	0.636687	1.62725	0.00735095	0.0787126	0.0656747	1163	tags=28%, list=6%, signal=26%	MYOCD/TPM1/IGFBP5/DDR2/PRKG1/ADAMTS1/MEF2C
GO:0051148	negative regulation of muscle cell differentiation	60	0.522316	1.60643	0.00738362	0.0787126	0.0656747	3960	tags=43%, list=21%, signal=34%	RBPMS2/MYOCD/RGS2/PI16/CEACAM5/FZD7/IGF2/NFATC2/NKX2-5/BHLHE41/HDAC5/BMPR1A/FOXO4/PPARA/PLPP7/TMEM119/SOX6/HDAC4/ID2/YY1/SMAD4/BMPR2/CCN3/TCF23/PDCD4/FGF9
GO:0051279	regulation of release of sequestered calcium ion into cytosol	80	0.493198	1.58923	0.00737504	0.0787126	0.0656747	2481	tags=35%, list=13%, signal=31%	PLN/ATP1A2/JPH2/DMD/CASQ2/ANK2/CASQ1/AKAP6/CACNA1C/CD19/F2/F2R/SLC8A1/RYR2/ITGB3/CLIC2/PTK2B/PKD2/CORO1A/TRPC1/CALM1/CALM2/APLNR/ABL1/CHD7/NOS1/PLCG1/CALM3
GO:0019217	regulation of fatty acid metabolic process	89	0.475256	1.55164	0.0073412	0.0787126	0.0656747	3244	tags=33%, list=17%, signal=27%	FABP1/APOA4/APOC3/CNR1/PDK4/RGN/FABP3/CAV1/MLXIPL/GIP/ACACB/PRKAG2/CPT1A/NR1H3/NCOR1/ELOVL5/IRS1/PPARA/FABP5/UGT1A8/EIF6/PDK3/LPGAT1/SCAP/IRS2/SIRT4/KAT2B/LONP2/ABCD2
GO:0030968	endoplasmic reticulum unfolded protein response	74	-0.448022	-1.55012	0.00728999	0.0787126	0.0656747	4160	tags=38%, list=22%, signal=30%	ERN1/PARP16/ERN2/MBTPS2/TMEM33/SELENOS/DNAJC10/EIF2AK3/DERL3/PARP6/STUB1/CREB3L1/BCL2L11/BHLHA15/YOD1/FICD/AGR2/ERMP1/RHBDD2/BAK1/TBL2/DDIT3/DDRGK1/CTH/CDK5RAP3/CCND1/ERO1A/ABCA7
GO:0051092	positive regulation of NF-kappaB transcription factor activity	149	-0.363576	-1.41234	0.00741976	0.0788303	0.0657728	2732	tags=27%, list=14%, signal=23%	PRKCZ/CIB1/MAP3K13/IRAK2/CLEC7A/TRIM62/AIM2/RIPK2/LGALS9/PYCARD/RPS6KA4/TLR2/NOD2/TRADD/RTKN2/IKBKG/CARD9/DDRGK1/PSMA6/CARD14/HSPA1B/IRAK3/RHEBL1/IRAK1/IL18/TRAF2/RIPK4/HSPA1A/TICAM1/IL1RAP/SLCO3A1/RAB7B/TNF/S100A12/CRNN/SPHK1/S100A9/ADAM8/IL1B/S100A8
GO:0003002	regionalization	419	0.355996	1.3714	0.00741664	0.0788303	0.0657728	2621	tags=23%, list=14%, signal=21%	CDX1/CDX2/IHH/HAND2/GREM2/ASB2/SIX2/BARX1/SFRP1/GPC3/LRP4/FGF10/FOXF1/GREM1/WLS/PBX1/GATA4/VANGL2/PCSK5/NKX3-2/HOXA2/ZBTB16/POFUT1/DAAM2/EDN1/SOSTDC1/MEOX1/PRKACB/ISL1/SEMA3C/MEOX2/HOXD13/TBX3/EOMES/HOXD10/TSHZ1/WNT11/HOXA3/C3/MICAL2/ROBO1/FZD5/FGF2/NKX2-5/CDON/MEF2C/PTCH1/BTG2/HOXA4/BHLHE41/HHIP/SRF/CXXC4/PKD2/PGAP1/ETS2/CITED2/RELN/TGFBR1/GPR161/PBX2/GDF11/ACVRL1/TGFBR2/CRB2/AR/BMPR1A/NRP2/EXT1…
GO:0032835	glomerulus development	68	0.514873	1.61669	0.00744364	0.0789504	0.0658731	2528	tags=41%, list=13%, signal=36%	ACTA2/PDGFRA/NID1/EDNRB/ANGPT1/PECAM1/TEK/AQP1/MEF2C/IL6R/TCF21/ITGB3/LGR4/PLCE1/WWTR1/PTPRO/ASXL1/COL4A4/EXT1/RET/BCL2/BMP7/HEYL/CD34/EDNRA/KLF15/ENPEP/PDGFD
GO:0006958	complement activation, classical pathway	34	0.603535	1.63851	0.00746964	0.0790925	0.0659917	2106	tags=35%, list=11%, signal=31%	CR2/C7/CLU/C4B/C4A/SVEP1/C1S/C3/CFI/C1R/NCR3LG1/CR1
GO:1903036	positive regulation of response to wounding	71	0.491039	1.55265	0.00775865	0.0817392	0.0681999	2515	tags=37%, list=13%, signal=32%	MYLK/REG3A/SMOC2/PTN/FLNA/VTN/FERMT2/APOH/DDR2/F2/F2R/F7/EMILIN1/KANK1/DUOX2/CXCR4/ANO6/CD36/THBS1/REG3G/THBD/CLDN3/ADRA2A/CLDN1/ARFGEF1/ITGB1
GO:0050796	regulation of insulin secretion	164	0.419399	1.48142	0.00773691	0.0817392	0.0681999	2011	tags=26%, list=11%, signal=24%	RBP4/NOS2/SFRP1/ADCY5/CNR1/CFTR/CARTPT/PRKCB/F2RL2/CHGA/HNF4A/NR1H4/NNAT/NR0B2/GIP/F2/SYBU/ISL1/BLK/SLC2A2/GCG/ABAT/GNAZ/KCNA5/PLCB1/KCNB1/KLF7/PCK2/PDX1/MYRIP/RFX6/CPT1A/GNA11/PTPN11/HADH/SLC16A1/IRS1/SNAP25/MPC2/C1QTNF12/ITPR1/PFKM/CCL5
GO:0071248	cellular response to metal ion	198	0.394134	1.42106	0.0077558	0.0817392	0.0681999	2683	tags=27%, list=14%, signal=23%	CHP2/DPEP1/SLC13A2/CEBPA/AOC1/CACNA1H/PRKAA2/NPTX1/RASGRP2/AKR1C3/ITPKB/EDN1/SLC1A1/SYT11/TUBA1A/FABP4/KCNK3/NFATC2/TF/KCNA1/CLIC4/SLC40A1/AQP1/MEF2C/SYT1/KCNB1/ADD1/PKD2/PRNP/MEF2A/ALOX15/PLCG2/MT1A/FOSB/SLC12A2/CDKN1B/RYR3/MT1G/MT1H/LRRK2/SERPINF1/NEK7/SLC13A5/SMPD1/CPNE1/SYT3/NLGN1/CLDN1/NFATC4/JUN/CER1/BMP6/CYBB
GO:0006591	ornithine metabolic process	10	0.805131	1.69638	0.00779328	0.0819286	0.068358	1440	tags=30%, list=8%, signal=28%	OTC/HNF4A/ODC1
GO:0033623	regulation of integrin activation	17	0.704655	1.66416	0.00780273	0.0819286	0.068358	796	tags=29%, list=4%, signal=28%	CDH17/SELP/FERMT2/JAM3/CXCL13
GO:2001239	regulation of extrinsic apoptotic signaling pathway in absence of ligand	45	-0.515715	-1.64159	0.0078545	0.0823346	0.0686967	1019	tags=27%, list=5%, signal=25%	HSPA1B/HSPA1A/INHBA/SNAI2/UNC5B/TNF/IL1A/PF4/IFI6/CSF2/IL1B/EYA2
GO:0002040	sprouting angiogenesis	125	0.44153	1.50762	0.00788833	0.0825514	0.0688776	2209	tags=30%, list=12%, signal=27%	SEMA6A/TSPAN18/ADTRP/GREM1/AGTR1/NGFR/TNN/ITGA5/PARVA/ANGPT1/RHOJ/PPP1R16B/MEOX2/RAMP2/TEK/AKT3/EFNB2/ROBO1/FGF2/RSPO3/MMRN2/SLIT2/SRF/STARD13/CLEC14A/RECK/PTK2B/BMPER/THBS1/SEMA5A/ACVRL1/HDAC5/ADGRA2/LEF1/APLNR/VSTM4/ABL1/PIK3C2A
GO:0006814	sodium ion transport	243	0.380006	1.40501	0.00792384	0.082722	0.0690199	2579	tags=23%, list=14%, signal=20%	CHP2/SLC13A2/SLC17A4/SLC6A19/ATP1A2/DMD/SLC5A9/SLC6A20/WNK2/SERPINE2/SLC5A1/ATP2B4/SLC38A1/SLC8A2/SCN7A/SLC23A1/DMPK/EDNRB/FXYD6/EDN1/ATP1B2/WNK4/SLMAP/SLC6A8/SLC8A1/PKP2/NKX2-5/SCN4B/SLC9A9/SLC10A5/ANO6/SLC6A7/PKD2/CNTN1/SNTA1/SLC12A2/SLC6A4/SLC5A11/SCN2B/SLC13A5/SLC38A5/SLC10A2/CNKSR3/EDNRA/SLC24A3/NOS1/MLLT6/NEDD4/PER1/SLC9A3/ATP1A1/AHCYL1/UTRN/SLC5A7/SLC5A6
GO:0051223	regulation of protein transport	494	0.340328	1.31989	0.00793098	0.082722	0.0690199	2061	tags=17%, list=11%, signal=16%	KRT20/CHP2/APOD/SLC51B/RBP4/NOS2/SFRP1/ADCY5/CNR1/ADTRP/CFTR/PDZK1/CARTPT/PRKCB/F2RL2/CHGA/FLNA/WLS/HNF4A/NR1H4/NNAT/APBB1/FGB/RAB23/NR0B2/GIP/PKIG/MYOM1/STOM/F2/FGA/SYBU/F2R/ISL1/FGG/BLK/SLC1A1/PKIA/SLC2A2/ANGPT1/GCG/ABAT/PKDCC/GNAZ/PIK3R1/KCNA5/FZD5/LCP1/PLCB1/KCNB1/KLF7/PCK2/PDX1/MYRIP/NEO1/ZDHHC2/CD36/PRNP/TGFB2/RFX6/RHOU/CPT1A/GNA11/HSPA8/NR1H3/PTPN11/HADH/SLC16A1/SLC12A2/IRS1/SNAP25/MYH10/M…
GO:0048546	digestive tract morphogenesis	49	0.569558	1.68055	0.00800974	0.0834049	0.0695897	2165	tags=39%, list=11%, signal=34%	IHH/RBPMS2/SIX2/SFRP1/FGF10/FOXF1/PDGFRA/GATA4/SFRP5/SOX10/HOXA13/HOXD13/WNT11/NKX2-3/TCF21/DACT1/GLI1/BCL2/NPR2
GO:0006488	dolichol-linked oligosaccharide biosynthetic process	20	-0.62678	-1.69178	0.00804938	0.0836789	0.0698184	4651	tags=60%, list=25%, signal=45%	RFT1/ALG12/DHDDS/MPDU1/ALG1/ALG10/ALG2/ALG3/DOLK/ALG6/DOLPP1/SRD5A3
GO:0002708	positive regulation of lymphocyte mediated immunity	127	-0.377608	-1.43225	0.00807491	0.0838055	0.069924	2998	tags=30%, list=16%, signal=25%	KMT5C/RAET1E/HFE/PRKCZ/TNFSF4/TNFSF13/MICA/KLRD1/RAET1G/TAP2/HLA-DRB1/NSD2/RASGRP1/LAG3/KLRC1/CD55/KLRC2/SH2D1B/RSAD2/NECTIN2/NOD2/FADD/ULBP3/TREM2/ZP3/ULBP1/IL18/TRAF2/IL23A/KIR2DL4/FCGR1A/MAD2L2/TNF/MICB/IL1B/RAET1L/IL6/ULBP2
GO:0042306	regulation of protein import into nucleus	58	0.518045	1.5815	0.00813018	0.08424	0.0702865	2821	tags=29%, list=15%, signal=25%	CHP2/APOD/FLNA/RAB23/PKIG/PKIA/ANGPT1/PIK3R1/CD36/MAPK14/MAVS/UBR5/MDFIC/SMO/IPO5/HCLS1/PRKD1
GO:0031333	negative regulation of protein-containing complex assembly	142	0.421672	1.45547	0.00815812	0.0843902	0.0704118	3390	tags=30%, list=18%, signal=24%	LMOD1/VIL1/CLU/SVIL/TMOD1/STMN2/KANK2/CLIP3/JAM3/CRYAB/ISL1/ADD3/ZNF827/FHOD3/KANK1/THRA/TUBB4A/SLIT2/ADD1/PFN2/HSPA8/DACT1/LMO4/SPTBN1/CRACD/CAPZA2/SORL1/CDH5/GSN/MAPRE1/ARFGEF1/TRIM31/RIOK3/CARMIL2/VPS35/RDX/TMSB4Y/LMOD3/PFN1/SPTAN1/EP300/NLRC3
GO:0046655	folic acid metabolic process	14	-0.691874	-1.69264	0.00819273	0.0846088	0.0705942	3238	tags=57%, list=17%, signal=47%	DHFR/SHMT1/SHMT2/SLC19A1/MTHFS/FPGS/MTHFD2L/MTHFD2
GO:0072329	monocarboxylic acid catabolic process	131	0.443732	1.51493	0.00824076	0.0848258	0.0707753	3328	tags=27%, list=18%, signal=23%	FABP1/PCK1/SULT2A1/CYP4F2/ACOX2/CNR1/ADTRP/CYP2W1/ACAA2/ACACB/CYP4F12/CRYL1/PCK2/ACADS/CROT/BDH2/CPT1A/HADH/SLC16A1/IRS1/HADHA/ECHDC2/PPARA/ECHDC1/IDNK/CYP4F3/HSD17B4/HADHB/IRS2/PCCA/ACOX1/ETFDH/LONP2/ABCD2/AKR1D1/ACAD10
GO:0000077	DNA damage checkpoint signaling	125	-0.371908	-1.40523	0.00823695	0.0848258	0.0707753	4329	tags=36%, list=23%, signal=28%	RHNO1/BLM/RINT1/BRCA1/MBTPS2/CASP2/PIDD1/MSH2/CDKN1A/PLK1/FANCD2/PML/BABAM1/H2AX/ATRIP/BRCA2/FZR1/RAD9A/TIPIN/BARD1/GTSE1/EME1/FBXO4/EME2/ETAA1/NEK11/DONSON/TTI2/RAD1/MDM2/RAD51/WDR76/TICRR/CDK1/CDK5RAP3/PLK3/FBXO6/CCND1/DTL/CLSPN/BRIP1/E2F1/IER3/PLK2/MUC1
GO:0007263	nitric oxide mediated signal transduction	29	0.641931	1.70871	0.00829214	0.0849656	0.0708919	2272	tags=45%, list=12%, signal=40%	AGT/NOS2/ATP2B4/PDE5A/GUCY1A1/GUCY1B1/SPINK1/PDX1/NDNF/CD36/THBS1/DDAH2/NOS1
GO:0048260	positive regulation of receptor-mediated endocytosis	53	0.560353	1.67136	0.00829087	0.0849656	0.0708919	2008	tags=28%, list=11%, signal=25%	CCL19/CLU/GREM1/VTN/CCL21/ANGPT1/DAB2/C3/SYNE1/TF/ARRB1/PLCG2/SFRP4/EGF/NTF3
GO:0048588	developmental cell growth	230	0.390415	1.432	0.00830847	0.0849656	0.0708919	3442	tags=35%, list=18%, signal=29%	SEMA6A/EPHA7/RGMA/SEMA6D/RGS2/PI16/BCL11A/L1CAM/EDN3/GATA4/AKAP6/NTN1/MAP1B/SLIT3/NDN/WASF1/EDN1/TNN/SEMA3C/CXCL12/PRKG1/SYT1/SORBS2/SEMA6C/RND2/VCL/IMPACT/SLIT2/SRF/CXCR4/SEMA3G/NRCAM/S100B/DCLK1/RTN4/CYFIP2/NRN1/SEMA5A/SPART/TGFBR2/RIMS1/SEMA3A/FLRT1/NRP2/EXT1/IGF1/PPARA/OLFM1/NPR2/EIF4G2/ABL1/CPNE1/ISLR2/EDNRA/SYT3/PPP3CB/SMAD7/SEMA4G/MEGF8/CTNNB1/ITGB1/ITGA4/MACF1/PLXNA4/HSP90AB1/PUM2/PDLIM5/…
GO:0006813	potassium ion transport	232	0.388714	1.42713	0.00830847	0.0849656	0.0708919	2559	tags=24%, list=13%, signal=21%	FHL1/KCNH2/ATP1A2/KCNMB1/VIP/KCNJ3/FLNA/KCNMA1/EDN3/CASQ2/ANK2/CAV1/AKAP6/GAL/ABCC9/AMIGO1/ACTN2/ATP1B2/WNK4/KCNK3/DPP6/KCNA1/KCNA5/KIF5B/AQP1/KCNK5/KCNB1/SLC9A9/KCNG1/ANO6/PTK2B/PKD2/PRNP/KCNN3/KCNK2/KCNK10/SLC12A2/SNAP25/KCNA3/BIN1/CDKN1B/KCNJ8/KCNQ4/KCNA2/KCNA6/KCNS3/SLC24A3/ADRA2A/NOS1/NEDD4/LARGE1/SLC9A3/KCNS1/ATP1A1/ITGB1/KCNF1
GO:0072070	loop of Henle development	12	-0.740905	-1.74155	0.00833019	0.0849826	0.0709061	459	tags=33%, list=2%, signal=33%	HES5/IRX3/WNT7B/IRX2
GO:0051235	maintenance of location	336	0.367712	1.39654	0.0083372	0.0849826	0.0709061	3272	tags=29%, list=17%, signal=25%	APOA1/APOB/PLN/CCL19/CIDEC/ATP1A2/CES1/JPH2/DMD/SOAT2/FLNA/CASQ2/ANK2/LTBP1/DGAT1/CASQ1/CAV1/AKAP6/CACNA1C/CCL21/CD19/F2/PLIN2/F2R/ACACB/ATP7B/PLCB4/CCR7/C3/PTPRC/STAT5B/SYNE1/ANXA6/SLC8A1/FGF2/PLCB1/RYR2/PTPRM/LPL/DZIP1/ITGB3/CLIC2/PLCE1/CD36/PTK2B/PKD2/BDH2/CPT1A/PLCG2/PLA2G4C/NR1H3/IGSF11/CORO1A/RYR3/TRPC1/ITPR1/CALM1/CALM2/SORL1/ALB/APLNR/PPARA/LDAH/GSN/ABL1/MCOLN3/CHD7/NOS1/MYZAP/TRPA1/FITM2…
GO:1903829	positive regulation of protein localization	470	0.34384	1.33396	0.00842256	0.0857135	0.0715159	2756	tags=22%, list=15%, signal=19%	CHP2/SLC51B/RBP4/SORBS1/VIL1/CFTR/LRP4/PDZK1/PRKCB/F2RL2/FLNA/WLS/FERMT2/NR1H4/PRKAA2/EPB41L2/NNAT/ATP2B4/TMEM35A/APBB1/FGB/EPHA3/CLIP3/NR0B2/GIP/MYOM1/NGFR/STOM/F2/FGA/SYBU/MAP1A/ISL1/FGG/BLK/SYT11/SLC2A2/LRP1/PECAM1/GCG/RIC3/ABAT/PIK3R1/KIF5B/FZD5/RAMP3/PLCB1/EPHB2/KCNB1/ROCK2/DZIP1/PCK2/STX3/PDX1/MYRIP/LGALS3/ZDHHC2/PTP4A3/PRNP/RTN4/WWTR1/TGFB2/RFX6/RHOU/CLSTN3/GNA11/SPTBN1/EGF/SNAP25/MYH10/MP…
GO:0002483	antigen processing and presentation of endogenous peptide antigen	24	-0.607662	-1.72066	0.00849999	0.0863616	0.0720567	2900	tags=50%, list=15%, signal=42%	RAET1E/HFE/MICA/RAET1G/TAP2/HLA-DRB1/ULBP3/TAP1/ULBP1/MICB/RAET1L/ULBP2
GO:0048771	tissue remodeling	170	0.422685	1.4954	0.00852283	0.0864537	0.0721335	2480	tags=27%, list=13%, signal=24%	IHH/AGT/HAND2/THBS4/SFRP1/CARTPT/FGF10/PDK4/PTN/GREM1/FLNA/EFNA2/IGFBP5/CAV1/DDR2/RASSF2/F2R/CSPG4/SEMA3C/S1PR1/HOXA3/TF/MEF2C/RSPO3/PPARGC1B/VDR/NPPC/ROCK2/ITGB3/LGR4/PTK2B/GJA1/LTBP3/CST3/EPAS1/ACVRL1/EXT1/RAC2/ROCK1/NPR2/CHD7/TNFRSF11B/EDNRA/CSF1R/CTNNB1/TMEM119
GO:1990918	double-strand break repair involved in meiotic recombination	10	-0.767881	-1.69469	0.00856552	0.0866069	0.0722613	3258	tags=50%, list=17%, signal=41%	FANCD2/HSF2BP/DMC1/RAD51/BRIP1
GO:0030278	regulation of ossification	119	0.430338	1.46761	0.00855648	0.0866069	0.0722613	3400	tags=37%, list=18%, signal=31%	SIX2/SFRP1/LRP4/PTN/LTF/GREM1/MGP/PBX1/ZBTB16/DDR2/S1PR1/PKDCC/ANKH/SLC8A1/MEF2C/VDR/ANO6/PTK2B/LTBP3/KL/AHSG/PTPN11/BMPR1A/MAPK14/BCL2/BMP7/BMPR1B/GDF10/RFLNB/ACVR2A/SMAD7/TMEM119/BMP6/RFLNA/SETD2/MAPK1/SRGN/SLC20A2/TENT5A/ATP2B1/NBR1/FAM20C/MAPK3/FGF23
GO:0050901	leukocyte tethering or rolling	34	0.600761	1.63098	0.00863877	0.0869102	0.0725144	3003	tags=44%, list=16%, signal=37%	CCL25/SELP/JAM2/GCNT1/CCL21/MADCAM1/CXCL12/SELL/ELANE/EXT1/ROCK1/ITGB1/ITGA4/CX3CR1/SPN
GO:0042771	intrinsic apoptotic signaling pathway in response to DNA damage by p53 class mediator	44	-0.510374	-1.62691	0.00865088	0.0869102	0.0725144	3553	tags=36%, list=19%, signal=30%	MSH2/ELL3/CD74/CDKN1A/PML/BRCA2/ING2/PYCARD/AEN/PHLDA3/NUPR1/ZNF385A/TP63/TP73/DDIT4/MUC1
GO:0051216	cartilage development	204	0.402102	1.45353	0.0086338	0.0869102	0.0725144	2739	tags=31%, list=14%, signal=27%	IHH/OGN/CHRDL2/HAND2/BMP3/SIX2/GREM1/EFEMP1/FRZB/MGP/ZEB1/COL2A1/NKX3-2/ZBTB16/EDN1/TGFBI/WNT9A/WNT11/HOXA3/PKDCC/NFATC2/ANXA6/THRA/FGF2/MEF2C/NPPC/ZNF219/CCN2/PBXIP1/SRF/NFIB/NFIA/LTBP3/TGFBR1/SCX/RARA/PTPN11/ACVRL1/TGFBR2/BMPR1A/EXT1/CREB3L2/SNX19/GHR/MAPK14/MAF/BMP7/EVC/BMPR1B/WNT2B/NPR2/RFLNB/SLC39A14/SMAD7/CTNNB1/RSPO2/SOX6/HOXA5/PKD1/CER1/BMP6/RFLNA/RARB/SOX5
GO:0048545	response to steroid hormone	326	0.363051	1.37426	0.00862425	0.0869102	0.0725144	2745	tags=26%, list=14%, signal=23%	HMGCS2/CPS1/PCK1/ATP1A2/APOA2/SFRP1/ADTRP/SST/A2M/KANK2/CAV1/PDE3A/FAM107A/SOX10/AKR1C3/MAOB/SLIT3/BCHE/EDN1/FBXO32/ISL1/KLF9/IGFBP7/PLPP1/DAB2/PTPRC/KDM5D/CYP1B1/LMO3/NR3C2/ESRRG/AQP1/CPN1/PPARGC1B/TCF21/SLIT2/CALCOCO1/FIBIN/PCK2/PDX1/CDO1/PGR/PAQR8/NCOA2/TGFB2/THBS1/HSPA8/NCOA1/NR1H3/FOSB/TXNIP/NCOR1/RBFOX2/ACTA1/AR/NCOA4/BCKDHB/GHR/SERPINF1/BCL2/PPARA/HEYL/NR3C1/PAK1/TFPI/UBR5/YAP1/NEDD4/LBH/N…
GO:1902686	mitochondrial outer membrane permeabilization involved in programmed cell death	42	-0.525846	-1.6634	0.00867866	0.08705	0.072631	3402	tags=45%, list=18%, signal=37%	STPG1/CHCHD10/BNIP3/BLOC1S2/BNIP3L/BCL2L11/BID/VDAC2/BAK1/ZNF205/SLC35F6/PPIF/TMEM102/HIP1R/HSPA1A/GZMB/IER3/BBC3/EYA2
GO:0006268	DNA unwinding involved in DNA replication	21	-0.626948	-1.72369	0.00875262	0.0876518	0.0731332	5682	tags=76%, list=30%, signal=53%	HMGA1/TWNK/GINS1/WRN/BLM/RECQL4/MCM4/MCM7/MCM5/RECQL5/GINS4/RAD51/MCM2/CDC45/GINS3/GINS2
GO:0005513	detection of calcium ion	13	0.758571	1.70601	0.00877788	0.0877546	0.0732189	2481	tags=54%, list=13%, signal=47%	KCNMB1/CASQ2/SYT1/RYR2/CALM1/CALM2/CALM3
GO:0002399	MHC class II protein complex assembly	14	-0.688304	-1.6839	0.00881692	0.0877546	0.0732189	3215	tags=57%, list=17%, signal=47%	HLA-DPB1/HLA-DMB/HLA-DRB5/HLA-DRB1/HLA-DPA1/HLA-DQB2/HLA-DQB1/HLA-DMA
GO:0002503	peptide antigen assembly with MHC class II protein complex	14	-0.688304	-1.6839	0.00881692	0.0877546	0.0732189	3215	tags=57%, list=17%, signal=47%	HLA-DPB1/HLA-DMB/HLA-DRB5/HLA-DRB1/HLA-DPA1/HLA-DQB2/HLA-DQB1/HLA-DMA
GO:0090218	positive regulation of lipid kinase activity	26	0.647693	1.68233	0.00888308	0.0877546	0.0732189	2873	tags=50%, list=15%, signal=42%	CCL19/PDGFRA/CCL21/CD19/F2/KIT/CCR7/TEK/FGF2/IRS1/P2RY12/PRKD1/FLT3
GO:0072673	lamellipodium morphogenesis	18	0.702617	1.6813	0.00884189	0.0877546	0.0732189	1259	tags=33%, list=7%, signal=31%	VIL1/WASF1/ENPP2/PLEKHO1/KANK1/CORO1C
GO:0010828	positive regulation of glucose transmembrane transport	43	0.584457	1.66966	0.00887032	0.0877546	0.0732189	3126	tags=40%, list=16%, signal=33%	SORBS1/GPC3/ITLN1/CLIP3/GIP/C3/PIK3R1/MEF2A/PTPN11/IRS1/C1QTNF12/MAPK14/IGF1/KLF15/FGF19/IRS2/RHOQ
GO:0098869	cellular oxidant detoxification	94	0.469617	1.55108	0.00885879	0.0877546	0.0732189	2428	tags=21%, list=13%, signal=19%	FABP1/APOA4/GSTA1/SOD3/SESN1/FBLN5/PTGS1/APOM/DUOX2/GPX3/CLIC2/CD36/ALB/TP53INP1/BMP7/HBA2/GPX7/MGST1/HBB/CAT
GO:0045807	positive regulation of endocytosis	152	0.430657	1.50521	0.00888867	0.0877546	0.0732189	2154	tags=24%, list=11%, signal=21%	APOA1/CCL19/APOA2/GPC3/CLU/GREM1/VTN/C4B/C4A/CLIP3/CCL21/IL2RG/LRP1/CAMK1D/ANGPT1/DAB2/TUB/C3/PTPRC/SYNE1/TF/MERTK/ARRB1/ANO6/STAP1/CD36/NCKAP1L/AHSG/PLCG2/SFRP4/EGF/BIN1/LRRK2/NTF3/SIRPA/SMPD1
GO:0002791	regulation of peptide secretion	197	0.397503	1.4328	0.00882891	0.0877546	0.0732189	2011	tags=25%, list=11%, signal=23%	RBP4/NOS2/SFRP1/ADCY5/CNR1/CFTR/CARTPT/PRKCB/F2RL2/CHGA/HNF4A/NR1H4/NNAT/FGB/NR0B2/GIP/F2/FGA/SYBU/ISL1/FGG/BLK/SLC2A2/GCG/ABAT/GNAZ/KCNA5/SCT/PLCB1/SPINK1/KCNB1/KLF7/PCK2/PDX1/MYRIP/ADCYAP1/RFX6/CPT1A/RASL10B/GNA11/PTPN11/HADH/SLC16A1/IRS1/SNAP25/MPC2/C1QTNF12/ITPR1/PFKM/CCL5
GO:0030073	insulin secretion	198	0.389266	1.40351	0.00892647	0.0879895	0.0734149	2011	tags=24%, list=11%, signal=22%	RBP4/NOS2/SFRP1/ADCY5/CNR1/CFTR/CARTPT/PRKCB/F2RL2/CHGA/HNF4A/NR1H4/NNAT/NR0B2/GIP/GAL/F2/SYBU/CAMK2G/ISL1/BLK/SLC2A2/GCG/ABAT/GNAZ/KCNA5/PLCB1/KCNB1/KLF7/PCK2/PDX1/MYRIP/HNF1A/ADCYAP1/RFX6/CPT1A/GNA11/PTPN11/HADH/SLC16A1/IRS1/SNAP25/MPC2/C1QTNF12/SNX19/ITPR1/PFKM/CCL5
GO:0048024	regulation of mRNA splicing, via spliceosome	104	0.45871	1.53104	0.00900081	0.0884445	0.0737946	5889	tags=46%, list=31%, signal=32%	SLC39A5/RBM24/CELF2/NOVA1/RBFOX3/HSPA8/CELF3/RBFOX2/DDX17/TIA1/RBM5/WDR77/CELF1/SON/KHDRBS2/C1QBP/SRSF6/CIRBP/SF1/LARP7/DYRK1A/RBM25/RBM39/SRSF3/PUF60/HNRNPA1/SRSF12/DDX5/SAP18/SMU1/NUP98/RBM11/RBMX/PRPF19/RBM15B/THRAP3/CLNS1A/QKI/CWC22/HNRNPK/SRSF7/TRA2A/METTL16/REST/CELF4/KHDRBS1/SRPK1/SNW1
GO:0097530	granulocyte migration	152	-0.360506	-1.39824	0.00899983	0.0884445	0.0737946	1174	tags=27%, list=6%, signal=26%	CXCL11/CKLF/CCL20/NOD2/SLAMF8/ADGRE2/MCU/EMP2/CXCL10/CXCR2/PF4V1/IL23A/CCL4/SAA1/CCL18/RAC3/CCL3L3/CCL13/CCL26/S100A12/CCL3/IL1A/ANXA1/S100A9/TREM1/TRPV4/PF4/ADAM8/CCL7/CD177/IL1B/PPBP/CCL8/CXCL6/TNFAIP6/CXCL2/CXCL3/S100A8/CXCL8/S100A7/CXCL1
GO:0019885	antigen processing and presentation of endogenous peptide antigen via MHC class I	22	-0.606097	-1.67404	0.00910318	0.0893107	0.0745173	2900	tags=50%, list=15%, signal=42%	RAET1E/HFE/MICA/RAET1G/TAP2/ULBP3/TAP1/ULBP1/MICB/RAET1L/ULBP2
GO:0006525	arginine metabolic process	19	0.712919	1.72752	0.00923613	0.089523	0.0746944	735	tags=26%, list=4%, signal=25%	OTC/NOS2/ATP2B4/AGMAT/OAT
GO:0099550	trans-synaptic signaling, modulating synaptic transmission	10	0.799261	1.68402	0.00924993	0.089523	0.0746944	1214	tags=50%, list=6%, signal=47%	CNR1/GUCY1A1/GUCY1B1/F2R/EPHB2
GO:0019373	epoxygenase P450 pathway	18	0.701178	1.67786	0.00925313	0.089523	0.0746944	1044	tags=28%, list=6%, signal=26%	CYP2B6/CYP4F2/CYP2J2/CYP4F12/CYP1B1
GO:0035306	positive regulation of dephosphorylation	51	0.557172	1.65603	0.0091993	0.089523	0.0746944	2672	tags=31%, list=14%, signal=27%	CHP2/PPP1R14D/ITGA1/DLC1/PPP1R16B/PPP1R12A/FCRL3/PTPRC/MEF2C/CALM1/CALM2/ROCK1/CDH5/SMPD1/CALM3/HSP90AB1
GO:1904036	negative regulation of epithelial cell apoptotic process	58	0.5147	1.57128	0.00921419	0.089523	0.0746944	2293	tags=33%, list=12%, signal=29%	HAND2/PRKAA2/FGB/FGA/FGG/ANGPT1/RAMP2/TEK/NKX2-5/ITGB3/PDX1/NDNF/SEMA5A/CDKN1B/BCL2/PPARA/CDH5/ABL1/YAP1
GO:0044458	motile cilium assembly	65	-0.439524	-1.50583	0.00921005	0.089523	0.0746944	4173	tags=46%, list=22%, signal=36%	IFT81/CFAP47/RSPH9/DNAAF1/IFT57/FOXJ1/CFAP44/MNS1/NEURL1/SPATA6/SPEF2/CFAP65/MEIG1/CFAP43/CFAP69/MKS1/SPAG17/BBOF1/ENKD1/IQCG/MCIDAS/TPGS1/CCDC40/ZMYND10/TTLL1/KLC3/CFAP157/CEP131/PLA2G3/DNAAF3
GO:0030041	actin filament polymerization	165	0.418914	1.4832	0.00919149	0.089523	0.0746944	3314	tags=33%, list=17%, signal=27%	LMOD1/VIL1/SVIL/ELN/TMOD1/KANK2/FAM107A/CCL21/WASF1/DAAM2/ADD3/CCR7/KIRREL1/CDC42EP3/WASF3/FHOD3/KANK1/SLIT2/CCL11/ADD1/PTK2B/GAS7/PFN2/ARHGAP6/CYFIP2/ALOX15/NCKAP1L/CORO1A/SPTBN1/BIN1/CRACD/MSRB2/CAPZA2/PREX1/GSN/ABL1/CYRIA/ARHGAP28/EVL/ARFGEF1/HCLS1/GBA2/TENM1/CARMIL2/PLEKHG2/RDX/SNX9/TMSB4Y/LMOD3/BAIAP2L2/PFN1/LATS1/NCK2/SPTAN1
GO:0061008	hepaticobiliary system development	145	0.42815	1.48318	0.00914591	0.089523	0.0746944	2079	tags=21%, list=11%, signal=19%	OTC/HMGCS2/IHH/CPS1/PCK1/CEBPA/ONECUT2/PTN/RGN/FRZB/VTN/LIMS2/TBX3/ARID5B/PTCH1/HGF/TGFBR3/SERPINA10/GATA6/PCK2/PDX1/HNF1A/PKD2/CPT1A/CITED2/RARA/CEBPG/GLI1/CADM1/RB1CC1
GO:0042113	B cell activation	273	0.375229	1.39834	0.00924583	0.089523	0.0746944	3096	tags=26%, list=16%, signal=22%	CDH17/CR2/SFRP1/MS4A1/CD79A/PRKCB/VAV3/CD19/PAX5/IL2RG/PRLR/FCRL1/DOCK11/CD22/KIT/IRF8/GPR183/FCRL3/PTPRC/IKZF3/STAT5B/ITM2A/NFATC2/PIK3R1/NKX2-3/MEF2C/BANK1/CD79B/EPHB2/TNFRSF13B/GAPT/CD27/PTK2B/TNFRSF13C/NCKAP1L/SASH3/PLCG2/LAX1/IL7R/HDAC5/LEF1/CEBPG/CD40LG/ZAP70/BCL2/BMI1/SKAP2/CD28/CR1/STAT6/MLH1/ABL1/TOP2B/ZFP36L2/SWAP70/ITGB1/ITGA4/JAK3/PIK3CD/POU2AF1/ZFP36L1/CHRNA7/BTK/HDAC4/CARD11/FLT3/ID…
GO:0030261	chromosome condensation	46	-0.493122	-1.57591	0.00928258	0.0896697	0.0748168	4935	tags=59%, list=26%, signal=44%	H3-3A/KDM4A/AIFM1/H1-6/PHF13/TENT4A/H3-3B/CHMP1A/H1-10/MCPH1/KMT5A/NUSAP1/ERN2/H1-4/SMC4/SMC2/PLK1/NCAPD3/H1-3/H1-5/NCAPH2/NCAPG/NCAPG2/NCAPH/CDK1/CDCA5/H1-2
GO:0010882	regulation of cardiac muscle contraction by calcium ion signaling	24	0.653422	1.66332	0.00938897	0.0905581	0.0755581	1958	tags=46%, list=10%, signal=41%	PLN/ATP1A2/DMD/CASQ2/ANK2/CACNA1C/SLC8A1/RYR2/CLIC2/CALM1/CALM2
GO:1902110	positive regulation of mitochondrial membrane permeability involved in apoptotic process	40	-0.520706	-1.63985	0.0094167	0.0906863	0.075665	3402	tags=45%, list=18%, signal=37%	STPG1/CHCHD10/BNIP3/BLOC1S2/BNIP3L/BCL2L11/BID/VDAC2/BAK1/ZNF205/SLC35F6/TMEM102/HIP1R/HSPA1A/GZMB/IER3/BBC3/EYA2
GO:0008211	glucocorticoid metabolic process	25	0.62547	1.59858	0.00947009	0.0910608	0.0759775	4420	tags=48%, list=23%, signal=37%	APOA1/CACNA1H/GAL/NR3C1/SERPINA6/ATP1A1/CBR1/DKK3/BMP5/HSD11B2/CYP17A1/H6PD
GO:0034113	heterotypic cell-cell adhesion	60	0.512843	1.57729	0.00954463	0.0914973	0.0763417	2605	tags=38%, list=14%, signal=33%	APOA1/ITGA7/FGB/CEACAM6/JAM3/FGA/CTNNA3/MADCAM1/FGG/ITGA5/PARVA/PTPRC/PKP2/CD2/ITGB3/NRCAM/BMP7/GCNT2/SIRPA/CD1D/ITGB1/ITGA4/DSC2
GO:0002456	T cell mediated immunity	124	-0.378932	-1.43125	0.00953937	0.0914973	0.0763417	3045	tags=31%, list=16%, signal=27%	HPRT1/LILRB4/RAET1E/AHR/HFE/PRKCZ/TNFSF4/MICA/KLRD1/RAET1G/TAP2/HLA-DRB1/CD80/KLRC1/CD55/TRPM4/RSAD2/NECTIN2/NOD2/C4BPA/FADD/ULBP3/SCART1/ZP3/EMP2/ULBP1/IL18/TRAF2/IL23A/UNC93B1/CD70/IL4I1/ICAM1/MICB/IL20RB/IL1B/RAET1L/IL6/ULBP2
GO:0098813	nuclear chromosome segregation	310	-0.300366	-1.27686	0.00959917	0.0918799	0.0766609	5830	tags=43%, list=31%, signal=30%	SMARCA2/CHMP2B/MSH5/SPDYA/DYNC1LI1/C9orf78/INCENP/NUDC/SMARCD2/PHF13/SHOC1/ABRAXAS1/ABRAXAS2/P3H4/DIS3L2/TENT4A/KLHL22/KNSTRN/ANAPC15/MAD1L1/CCNB2/MAP1S/DSN1/RAB11A/AURKB/ARHGEF10/TTL/CHMP1A/KIF22/SMARCB1/MAD2L1/RACGAP1/NEK6/NDC80/SMARCE1/KNTC1/UBE2C/KMT5A/CENPQ/NUSAP1/VPS4A/NEK2/MYBL2/GEN1/CEP97/AURKA/KIF18A/KATNB1/MSH4/FBXO5/ASPM/HECW2/SMC4/BUB1/SMC2/CCNB1/PLK1/FANCD2/PINX1/XRCC3/DPF1/CENPF/CCS…
GO:0050829	defense response to Gram-negative bacterium	88	0.478549	1.55855	0.00961751	0.0919068	0.0766834	1310	tags=18%, list=7%, signal=17%	DMBT1/NOS2/DEFA5/LYPD8/DEFA6/CHGA/LTF/SELP/SSC5D/F2/CTSG/MPEG1/AQP1/IL6R/RNASE6/ELANE
GO:0009123	nucleoside monophosphate metabolic process	76	-0.428703	-1.49501	0.00963126	0.0919068	0.0766834	4521	tags=47%, list=24%, signal=36%	GUK1/ADSL/NUDT2/GMPS/PAICS/CDA/CMPK1/NT5M/ADK/DGUOK/NT5C2/HPRT1/DHODH/SHMT1/UCK2/LRGUK/DTYMK/DCK/AMPD3/UCK1/PRPS1/CMPK2/PNP/PRPS2/UPP1/PPAT/TYMS/DUT/AK7/DPYD/TK2/TK1/ADSS1/ENTPD8/TYMP/AK1
GO:0071695	anatomical structure maturation	259	0.377996	1.40169	0.00967382	0.0921728	0.0769053	2414	tags=24%, list=13%, signal=21%	SLC26A3/IHH/CCL19/CEBPA/CFTR/BCL11A/LTF/GREM1/CNTNAP2/PDE3A/DCHS1/ZBTB16/GAL/CCL21/EDNRB/SOX10/MYOC/EDN1/C1QL1/FGG/S1PR1/C3/CDKN1C/FZD5/B4GALT6/NPPC/SPINK1/KCNB1/SEMG1/RHEX/ANKS1A/NRCAM/PGR/LGI4/TMIGD1/RECK/TUT4/PTK2B/TGFB2/RERE/FEV/EPAS1/LHX6/GDF11/ACVRL1/HOXB13/ADGRB3/EXT1/RET/SNX19/LRRK2/IGF1/BCL2/CDH5/NPR2/EDNRA/FEM1B/RPS6KA2/RFLNB/FOXA1/CTNNB1
GO:0010896	regulation of triglyceride catabolic process	13	0.753052	1.6936	0.00976099	0.0923545	0.0770569	1986	tags=38%, list=10%, signal=34%	APOA4/APOC3/AADAC/PIK3CG/SORL1
GO:0033865	nucleoside bisphosphate metabolic process	124	0.44048	1.50366	0.00976643	0.0923545	0.0770569	2897	tags=28%, list=15%, signal=24%	HMGCS2/SULT2A1/PIPOX/PDK4/VNN1/DGAT1/SULT1C4/SULT1E1/SULT1B1/ACACB/ACOT11/FAR2/SULT1A2/PAPSS2/ACSS2/CROT/HACD1/SUCLG1/ACSS1/SUCLG2/ELOVL5/MPC2/OGDH/SULT1A1/ACSL6/SULT1C3/AASS/FITM2/BPNT1/ACOT2/ACSL5/DLD/HSD17B4/PDK3/AADAT
GO:0033875	ribonucleoside bisphosphate metabolic process	124	0.44048	1.50366	0.00976643	0.0923545	0.0770569	2897	tags=28%, list=15%, signal=24%	HMGCS2/SULT2A1/PIPOX/PDK4/VNN1/DGAT1/SULT1C4/SULT1E1/SULT1B1/ACACB/ACOT11/FAR2/SULT1A2/PAPSS2/ACSS2/CROT/HACD1/SUCLG1/ACSS1/SUCLG2/ELOVL5/MPC2/OGDH/SULT1A1/ACSL6/SULT1C3/AASS/FITM2/BPNT1/ACOT2/ACSL5/DLD/HSD17B4/PDK3/AADAT
GO:0034032	purine nucleoside bisphosphate metabolic process	124	0.44048	1.50366	0.00976643	0.0923545	0.0770569	2897	tags=28%, list=15%, signal=24%	HMGCS2/SULT2A1/PIPOX/PDK4/VNN1/DGAT1/SULT1C4/SULT1E1/SULT1B1/ACACB/ACOT11/FAR2/SULT1A2/PAPSS2/ACSS2/CROT/HACD1/SUCLG1/ACSS1/SUCLG2/ELOVL5/MPC2/OGDH/SULT1A1/ACSL6/SULT1C3/AASS/FITM2/BPNT1/ACOT2/ACSL5/DLD/HSD17B4/PDK3/AADAT
GO:0051783	regulation of nuclear division	145	-0.353179	-1.37117	0.00975592	0.0923545	0.0770569	4293	tags=40%, list=23%, signal=31%	PRMT5/NUSAP1/NPM2/NEK2/GEN1/BMP4/PDXP/FGF8/AURKA/CDCA2/MTBP/AURKAIP1/FBXO5/FBXW5/BUB1/CCNB1/PLK1/XRCC3/CENPF/ESPL1/BUB1B/SPDL1/FZR1/FBXO43/PIN1/KNL1/ZWILCH/RCC1/DLGAP5/BUB3/EPGN/NUF2/ANAPC11/PDGFB/HASPIN/CDC25C/CDC20/CDCA8/RAD1/EREG/ZWINT/MKI67/TRIP13/HORMAD1/SPC24/SPC25/BIRC5/MSX1/MAD2L2/LIF/TNF/MSX2/GPR3/PKMYT1/SPHK1/IL1A/TGFA/IL1B
GO:0071320	cellular response to cAMP	49	0.561485	1.65673	0.00981641	0.0923995	0.0770945	1738	tags=29%, list=9%, signal=26%	SLC26A3/CPS1/PCK1/GPD1/CFTR/IGFBP5/AKAP6/RAP1A/CYP1B1/PENK/PDE2A/AQP1/PKD2/PIK3CG
GO:0048557	embryonic digestive tract morphogenesis	17	0.6999	1.65293	0.0098742	0.0923995	0.0770945	416	tags=35%, list=2%, signal=35%	IHH/RBPMS2/SIX2/FGF10/FOXF1/PDGFRA
GO:0032272	negative regulation of protein polymerization	78	0.491817	1.5782	0.00986711	0.0923995	0.0770945	3314	tags=35%, list=17%, signal=29%	LMOD1/VIL1/SVIL/TMOD1/STMN2/KANK2/CLIP3/ADD3/FHOD3/KANK1/TUBB4A/SLIT2/ADD1/PFN2/SPTBN1/CRACD/CAPZA2/CDH5/GSN/MAPRE1/ARFGEF1/CARMIL2/RDX/TMSB4Y/LMOD3/PFN1/SPTAN1
GO:0060419	heart growth	79	0.486588	1.56443	0.00982143	0.0923995	0.0770945	2614	tags=39%, list=14%, signal=34%	RBP4/RGS2/PI16/GATA4/AKAP6/EDN1/ACACB/S1PR1/PRKG1/HEG1/FGF2/NKX2-5/MEF2C/SORBS2/TGFBR3/GATA6/TGFB2/CITED2/TGFBR1/KCNK2/BMPR1A/MAPK14/GLI1/IGF1/PPARA/SKI/ABL1/YAP1/PIM1/ZFPM2/JARID2
GO:0035825	homologous recombination	66	-0.451	-1.5594	0.00981478	0.0923995	0.0770945	4166	tags=45%, list=22%, signal=36%	CNTD1/RAD51AP1/SLX4/FANCM/BRCA1/TEX19/RAD51C/MSH4/RAD51B/RAD54B/RAD50/FANCD2/RMI1/RAD51D/HSF2BP/BARD1/DMC1/EME1/EME2/CENPS/HDAC10/RAD54L/RAD51/TRIP13/RBBP8/PSMC3IP/SYCE3/CENPX/BRIP1/UHRF1
GO:0090087	regulation of peptide transport	199	0.392899	1.41801	0.00986325	0.0923995	0.0770945	2011	tags=25%, list=11%, signal=23%	RBP4/NOS2/SFRP1/ADCY5/CNR1/CFTR/CARTPT/PRKCB/F2RL2/CHGA/HNF4A/NR1H4/NNAT/FGB/NR0B2/GIP/F2/FGA/SYBU/ISL1/FGG/BLK/SLC2A2/GCG/ABAT/GNAZ/KCNA5/SCT/PLCB1/SPINK1/KCNB1/KLF7/PCK2/PDX1/MYRIP/ADCYAP1/RFX6/CPT1A/RASL10B/GNA11/PTPN11/HADH/SLC16A1/IRS1/SNAP25/MPC2/C1QTNF12/ITPR1/PFKM/CCL5
GO:0045786	negative regulation of cell cycle	376	-0.289062	-1.25212	0.00983093	0.0923995	0.0770945	4329	tags=33%, list=23%, signal=26%	RHNO1/THAP5/BLM/RINT1/VPS4A/NLE1/BRCA1/MEN1/BTN2A2/NEK2/CDKN2A/EZH2/GEN1/MBTPS2/BMP4/ZFYVE19/ZBTB17/CASP2/PIDD1/TIMELESS/CCP110/MTBP/BCL6/NUDT6/AURKAIP1/FBXO5/MSH2/ORC1/CDKN1A/E2F8/BUB1/CCNB1/RAD50/PLK1/FANCD2/PINX1/CCL2/XRCC3/PML/BABAM1/CENPF/ESPL1/INHA/BUB1B/H2AX/SPDL1/HEXIM2/ATRIP/DCUN1D3/BRCA2/FZR1/FBXO43/KNL1/ZWILCH/RAD9A/GAS1/TIPIN/BARD1/GTSE1/TP53I13/CDK5/EME1/BUB3/PTPN3/FBXO4/ALOX15B/EME2…
GO:0072332	intrinsic apoptotic signaling pathway by p53 class mediator	82	-0.418207	-1.49398	0.00992202	0.09258	0.077245	3553	tags=30%, list=19%, signal=25%	MSH2/EDA2R/PERP/ELL3/CD74/CDKN1A/PML/BRCA2/RRM2B/ARMC10/ING2/PYCARD/MDM2/AEN/E2F2/PHLDA3/NUPR1/ZNF385A/PMAIP1/E2F1/MSX1/TP63/TP73/DDIT4/MUC1
GO:0000819	sister chromatid segregation	224	-0.323778	-1.31813	0.00992297	0.09258	0.077245	5830	tags=47%, list=31%, signal=33%	SMARCA2/CHMP2B/DYNC1LI1/INCENP/NUDC/SMARCD2/PHF13/ABRAXAS1/ABRAXAS2/DIS3L2/TENT4A/KLHL22/KNSTRN/ANAPC15/MAD1L1/DSN1/RAB11A/AURKB/ARHGEF10/CHMP1A/KIF22/SMARCB1/MAD2L1/RACGAP1/NEK6/NDC80/SMARCE1/KNTC1/UBE2C/KMT5A/NUSAP1/VPS4A/NEK2/MYBL2/GEN1/CEP97/KIF18A/KATNB1/FBXO5/HECW2/SMC4/BUB1/SMC2/CCNB1/PLK1/PINX1/XRCC3/DPF1/CENPF/CCSAP/CHMP4A/ESPL1/ANAPC2/BUB1B/SPAG5/NCAPD3/SPDL1/EML3/TUBG1/TACC3/SPICE1/KNL…
GO:0043903	regulation of biological process involved in symbiotic interaction	62	-0.463111	-1.56833	0.00997099	0.0928899	0.0775037	2537	tags=26%, list=13%, signal=22%	FCN3/HLA-DRB1/TRIM62/LGALS9/NECTIN2/BPIFA1/TMPRSS4/HS3ST5/CIITA/TRIM59/LY6E/IFITM2/LRRC15/CXCL6/CXCL8/KRT6A
GO:1901030	positive regulation of mitochondrial outer membrane permeabilization involved in apoptotic signaling pathway	12	-0.735465	-1.72876	0.0100115	0.0930562	0.0776424	3227	tags=50%, list=17%, signal=42%	CHCHD10/BAK1/ZNF205/HIP1R/GZMB/BBC3
GO:0006735	NADH regeneration	17	-0.647138	-1.66889	0.0100481	0.0930562	0.0776424	2546	tags=47%, list=13%, signal=41%	ENO1/PGK1/HK1/PKM/PFKP/HK3/ENO2/HK2
GO:0061621	canonical glycolysis	17	-0.647138	-1.66889	0.0100481	0.0930562	0.0776424	2546	tags=47%, list=13%, signal=41%	ENO1/PGK1/HK1/PKM/PFKP/HK3/ENO2/HK2
GO:0061718	glucose catabolic process to pyruvate	17	-0.647138	-1.66889	0.0100481	0.0930562	0.0776424	2546	tags=47%, list=13%, signal=41%	ENO1/PGK1/HK1/PKM/PFKP/HK3/ENO2/HK2
GO:0003071	renal system process involved in regulation of systemic arterial blood pressure	24	0.651192	1.65764	0.0100644	0.09307	0.0776539	1519	tags=33%, list=8%, signal=31%	AGT/CYP4F2/AGTR1/PCSK5/EDNRB/F2R/CYP4F12/PTPRO
GO:0045682	regulation of epidermis development	65	-0.437003	-1.49719	0.0100881	0.0931522	0.0777225	1517	tags=26%, list=8%, signal=24%	CYP27B1/KDF1/NME2/TMEM79/NAB1/MAFF/HES5/OVOL2/ZBED2/MSX2/ABCA12/TP63/GRHL1/AQP3/FOXC1/SFN/SULT2B1
GO:0009812	flavonoid metabolic process	13	0.750245	1.68728	0.0101823	0.0937989	0.0782621	3540	tags=54%, list=19%, signal=44%	SULT1C4/SULT1B1/LCT/SULT1A1/UGT1A8/UGT1A10/UGT1A1
GO:0009150	purine ribonucleotide metabolic process	348	0.359922	1.37196	0.0101881	0.0937989	0.0782621	3240	tags=24%, list=17%, signal=20%	GUCY2C/HMGCS2/SULT2A1/ATP1A2/ADCY5/PIPOX/PID1/PDK4/ABCC6/VNN1/AK4/RAB23/DGAT1/SULT1C4/PDE5A/SULT1E1/PDE9A/GUCY1A1/PDE7B/SULT1B1/GUCY1B1/ACACB/GDA/GIMAP7/ACOT11/FAR2/PDE2A/PRKAG2/NPPC/SULT1A2/PAPSS2/ACSS2/PDE1A/MPP1/CROT/ENPP3/XDH/HACD1/HSPA8/ADCY2/SUCLG1/ACSS1/AK3/SUCLG2/ELOVL5/MPC2/LRRK2/ATP5PF/OGDH/PPARA/NPPB/SULT1A1/SDHC/ACSL6/PDE7A/NPR2/NME4/NUDT10/NUDT11/SULT1C3/AASS/FITM2/NPR1/BPNT1/ACOT2/A…
GO:0002002	regulation of angiotensin levels in blood	10	0.793739	1.67238	0.0102696	0.094273	0.0786576	2392	tags=60%, list=13%, signal=52%	CPA3/CTSG/ACE2/CMA1/CTSZ/ENPEP
GO:0010977	negative regulation of neuron projection development	138	0.426435	1.46585	0.0102615	0.094273	0.0786576	2724	tags=28%, list=14%, signal=24%	SEMA6A/EPHA7/RGMA/SEMA6D/DPYSL3/LRP4/BCL11A/FLNA/ITM2C/STMN2/NR2F1/NTN1/SEMA3C/DENND5A/DAB2/EFNB2/KANK1/SEMA6C/EPHB2/SLIT2/SEMA3G/NEO1/MYLIP/RTN4/PTPRO/SEMA5A/SPART/SEMA3A/FAT3/LRRK2/LPAR1/PTPRG/INPP5J/NLGN1/SEMA4G/NEU4/CRMP1/RAB29
GO:0009394	2'-deoxyribonucleotide metabolic process	41	-0.497263	-1.57816	0.010308	0.0944876	0.0788367	5890	tags=63%, list=31%, signal=44%	SMUG1/NEIL1/NT5C/NUDT18/ADA/RRM1/GUK1/NTHL1/NT5M/ADK/DGUOK/NT5C2/SHMT1/RRM2B/DCTPP1/DTYMK/DCK/NEIL2/CMPK2/PNP/UPP1/TYMS/DUT/DPYD/RRM2/TYMP
GO:0070373	negative regulation of ERK1 and ERK2 cascade	65	0.506246	1.56932	0.0103516	0.0947492	0.0790549	2184	tags=29%, list=12%, signal=26%	SEMA6A/NLRP6/FBLN1/WNK2/ACE2/EMILIN1/DAB2/PTPRC/NDRG2/LMO3/EPHB2/RPS6KA6/TIMP3/DUSP26/DUSP3/SPRY2/SIRPA/ABL1/CNKSR3
GO:0140888	interferon-mediated signaling pathway	104	-0.400684	-1.48937	0.0104444	0.0954587	0.0796469	3893	tags=31%, list=21%, signal=25%	DCST1/IRF3/IKBKE/TRIM65/HCK/MYD88/IFNL2/NLRC5/IFNL1/TTLL12/IL10RB/IFNAR2/IRF1/JAK2/IFNL3/NR1H2/IFNG/CACTIN/TRIM41/OAS1/OAS3/FADD/IFI27/IFNGR2/USP18/IRF7/IRAK1/IFIH1/OAS2/ISG15/IFITM2/MMP12
GO:0007043	cell-cell junction assembly	154	0.419237	1.46491	0.0105068	0.0957503	0.0798902	2440	tags=27%, list=13%, signal=24%	CDH17/AGT/CLDN15/MPP7/NR1H4/ANK2/CLDN6/CDH19/ZNF703/CNTNAP2/CAV1/JAM3/CNTNAP1/CLDN2/ACE2/TLN1/GPBAR1/PECAM1/GJC1/RAMP2/MPDZ/WNT11/FZD5/PKP2/EPHB2/VCL/ROCK2/SRF/CLDN5/CTNND2/PTPRO/GJA1/CLDN3/ROCK1/EPB41L3/APLNR/CLDN19/CDH5/SMAD7/CLDN9/CTNNB1/CLDN1
GO:0006633	fatty acid biosynthetic process	156	0.416405	1.45618	0.0105068	0.0957503	0.0798902	2050	tags=22%, list=11%, signal=20%	APOA4/APOC3/CYP3A4/PTGIS/PDK4/RGN/PRKAA2/FADS6/LIPC/MLXIPL/GIP/THNSL2/PLP1/AKR1C3/EDN1/PTGS1/ACACB/PRKAB2/GSTM4/PRKAG2/ACSS2/LPL/HACD4/PLA2G4F/ALOX15/HACD1/NR1H3/ACSS1/SCD5/ELOVL5/LIPG/PRKAB1/PLA2G2C/MGLL
GO:0002486	antigen processing and presentation of endogenous peptide antigen via MHC class I via ER pathway, TAP-independent	15	-0.689532	-1.71197	0.010532	0.0958408	0.0799657	2900	tags=60%, list=15%, signal=51%	RAET1E/HFE/MICA/RAET1G/ULBP3/ULBP1/MICB/RAET1L/ULBP2
GO:0033622	integrin activation	26	0.64002	1.6624	0.0105689	0.0960377	0.0801301	898	tags=27%, list=5%, signal=26%	CDH17/SELP/FERMT2/JAM3/TLN1/CXCL13/CXCL12
GO:0018206	peptidyl-methionine modification	12	0.773683	1.69813	0.010768	0.0977052	0.0815213	134	tags=17%, list=1%, signal=17%	APOA1/APOA2
GO:0046320	regulation of fatty acid oxidation	34	0.591859	1.60681	0.0108471	0.0982817	0.0820023	2059	tags=26%, list=11%, signal=24%	FABP1/CNR1/PDK4/FABP3/ACACB/PRKAG2/CPT1A/IRS1/PPARA
GO:0043550	regulation of lipid kinase activity	39	0.581132	1.6317	0.0109316	0.0989043	0.0825218	2873	tags=38%, list=15%, signal=33%	CCL19/PDGFRA/CCL21/CD19/F2/KIT/CCR7/TEK/PIK3R1/FGF2/EEF1A1/IRS1/P2RY12/PRKD1/FLT3
GO:0061045	negative regulation of wound healing	70	0.506985	1.59961	0.0110427	0.0997657	0.0832405	2358	tags=37%, list=12%, signal=33%	ADTRP/SERPINE2/PROS1/VTN/MMRN1/FGB/PDGFRA/PHLDB2/TSPAN8/APOH/F2/FGA/EDN1/FGG/C1QTNF1/PRKG1/FGF2/THBS1/THBD/SLC12A2/CLDN3/CLDN19/EPPK1/TFPI/F11/ADAMTS18
GO:0002793	positive regulation of peptide secretion	111	0.458668	1.54494	0.0111021	0.100158	0.0835679	1934	tags=30%, list=10%, signal=27%	RBP4/CFTR/PRKCB/F2RL2/NR1H4/NNAT/FGB/NR0B2/GIP/F2/FGA/SYBU/ISL1/FGG/BLK/SLC2A2/GCG/ABAT/SCT/PLCB1/SPINK1/PCK2/PDX1/MYRIP/ADCYAP1/RFX6/RASL10B/GNA11/SNAP25/MPC2/C1QTNF12/ITPR1/PFKM
GO:0051496	positive regulation of stress fiber assembly	51	0.549185	1.63229	0.0111233	0.100206	0.0836075	2488	tags=29%, list=13%, signal=26%	APOA1/SFRP1/FERMT2/TPM1/MYOC/WNT11/CCN2/ROCK2/ARHGEF10L/PFN2/TGFBR1/ABL1/LPAR1/PAK1/EVL
GO:0045123	cellular extravasation	73	0.507804	1.62324	0.0111428	0.100237	0.0836338	2549	tags=38%, list=13%, signal=33%	CCL25/SELP/ITGA1/JAM2/JAM3/GCNT1/CCL21/MADCAM1/PECAM1/CXCL12/SELL/PLCB1/ELANE/PIK3CG/PLVAP/EXT1/IL1R1/CD99/ITGAL/ROCK1/SIRPA/RIPOR2/JAML/ITGB1/PDGFD/LYVE1/ITGA4/PIK3CD
GO:0048521	negative regulation of behavior	13	-0.692116	-1.64375	0.0112758	0.100593	0.0839308	2006	tags=31%, list=11%, signal=28%	RETN/UCN/ADORA1/NPSR1
GO:0051899	membrane depolarization	77	0.480454	1.54407	0.0112626	0.100593	0.0839308	2399	tags=27%, list=13%, signal=24%	FHL1/KCNH2/ATP1A2/ANK2/CAV1/CACNA1C/MYOC/EDN1/CACNA2D1/DCN/SLMAP/CACNB2/SLC8A1/SCN4B/SLC6A4/LRRK2/BCL2/SCN2B/ABL1/MLLT11/SMAD7
GO:0045446	endothelial cell differentiation	113	0.444223	1.50215	0.0112528	0.100593	0.0839308	3612	tags=42%, list=19%, signal=34%	BARX1/ARHGEF26/TMEM100/ZEB1/EDNRB/SCUBE1/GSTM3/PPP1R16B/HOXA13/PECAM1/FSTL1/S1PR1/RAP1A/HEG1/CLIC4/PDE2A/PLCB1/VCL/ROCK2/CXCR4/CLDN5/ADD1/XDH/ACVRL1/APOLD1/S1PR3/MSN/CLDN3/ROCK1/CDH5/NRG1/EDNRA/RAPGEF2/FZD4/CTNNB1/CLDN1/BMP6/PROC/KDM6B/RDX/F2RL1/ZDHHC21/ATOH8/SOX18/SMAD4/BMPR2/LIPA
GO:0048754	branching morphogenesis of an epithelial tube	154	0.417795	1.45987	0.0112417	0.100593	0.0839308	2849	tags=36%, list=15%, signal=31%	IHH/AGT/SIX2/GPC3/FGF10/FOXF1/GREM1/PBX1/TNC/DCHS1/EDN1/NPNT/TBX3/CLIC4/FGF2/PTCH1/VDR/TCF21/SLIT2/HHIP/SRF/LGR4/PGR/PKD2/TMEM59L/TGFBR2/SPRY2/EGF/AR/EXT1/LEF1/GREB1L/BCL2/BMP7/WNT2B/ABL1/PAK1/EDNRA/CTSZ/YAP1/FOXA1/STK4/MYC/CTNNB1/NKX2-1/RSPO2/NFATC4/SMO/GDNF/HOXA5/PKD1/COL4A1/SPRY1/CSMD1/HOXB7
GO:0051924	regulation of calcium ion transport	240	0.374662	1.38448	0.0112785	0.100593	0.0839308	2481	tags=25%, list=13%, signal=22%	MYLK/PLN/ATP1A2/JPH2/DMD/MS4A1/CASQ2/ANK2/CASQ1/CAV1/AKAP6/CACNA1C/PLP1/CD19/F2/CAMK2G/F2R/CACNA2D1/CXCL12/FCRL3/GCG/CACNB2/SLC8A1/RAMP3/RYR2/SPINK1/SEMG1/ITGB3/CLIC2/CXCR4/LGALS3/PTK2B/PKD2/PRNP/AHNAK/P2RX1/IL16/CORO1A/PIK3CG/EGF/BIN1/TRPC1/CALM1/CALM2/ADCYAP1R1/BCL2/CCL5/APLNR/P2RX2/ABL1/CHD7/ADRA2A/NOS1/GJC2/STAC/PPP3CB/CTNNB1/PLCG1/CALM3
GO:0002703	regulation of leukocyte mediated immunity	246	-0.316929	-1.30451	0.01124	0.100593	0.0839308	3027	tags=27%, list=16%, signal=23%	LILRB4/KMT5C/RAET1E/PTAFR/AHR/HFE/PRKCZ/TNFSF4/RABGEF1/CLEC7A/TNFSF13/MICA/KLRD1/RAET1G/TAP2/HLA-DRB1/CD80/BCR/NSD2/RASGRP1/LAG3/KLRC1/CD55/KLRC2/LGALS9/TRPM4/SH2D1B/IL10/RSAD2/NECTIN2/NOD2/VAMP8/C4BPA/GFER/FADD/ADGRE2/ULBP3/HAVCR2/TREM2/ZP3/BST2/STXBP2/ULBP1/IL18/TRAF2/IL23A/TICAM1/KIR2DL4/IL4I1/ADORA2B/FCGR1A/ICAM1/MAD2L2/TNF/STXBP1/MICB/IL20RB/PLA2G3/SERPINB4/SUSD4/CD177/IL1B/RAET1L/IL6/ULBP2/…
GO:0090200	positive regulation of release of cytochrome c from mitochondria	24	-0.594544	-1.68352	0.0113057	0.100656	0.0839832	3092	tags=50%, list=16%, signal=42%	BNIP3/BCL2L11/BID/PYCARD/BAK1/TNFSF10/PMAIP1/MMP9/BAD/BBC3/PLAUR/BIK
GO:0015747	urate transport	11	0.779291	1.68274	0.0113336	0.100656	0.0839832	1826	tags=36%, list=10%, signal=33%	SLC17A4/ABCG2/SLC23A1/ABCC4
GO:2000392	regulation of lamellipodium morphogenesis	11	0.778866	1.68182	0.0113336	0.100656	0.0839832	1259	tags=36%, list=7%, signal=34%	VIL1/ENPP2/KANK1/CORO1C
GO:0051347	positive regulation of transferase activity	406	0.348372	1.33825	0.0113892	0.101006	0.0842757	2930	tags=24%, list=15%, signal=21%	APOA4/APOA1/AGT/CCL19/APOA2/CCND2/CLU/CHRNA3/CARTPT/LTF/GREM1/EDN3/FERMT2/AGTR1/ATP2B4/PDGFRA/SLC8A2/MAGEC2/TCL1A/DDR2/CCL21/CD19/ROR2/F2/PRLR/EDN1/RASSF2/KIT/CCR7/ANGPT1/IGF2/RAP1A/TEK/PTPRC/IL34/FGFR1/ROBO1/MERTK/FGF2/PRKAG2/IL6R/ELANE/ITGB3/PARM1/STRADB/PTK2B/PKD2/ADCYAP1/PRNP/TGFB2/THBS1/MUSK/RELN/TGFBR2/PIK3CG/LMO4/EGF/IRS1/RET/SERINC1/MMD/LRRK2/GHR/CALM1/CALM2/IGF1/SORL1/NTF3/CCL5/BMI1/LTK/…
GO:0009219	pyrimidine deoxyribonucleotide metabolic process	23	-0.593506	-1.65339	0.0114454	0.101077	0.0843346	3648	tags=65%, list=19%, signal=53%	SMUG1/NEIL1/NT5C/NTHL1/NT5M/SHMT1/DCTPP1/DTYMK/NEIL2/CMPK2/UPP1/TYMS/DUT/DPYD/TYMP
GO:0006023	aminoglycan biosynthetic process	74	-0.435718	-1.50755	0.0114436	0.101077	0.0843346	2565	tags=34%, list=14%, signal=29%	HEXA/SLC10A7/XYLT2/CHST11/HS3ST2/PDGFB/B4GALT7/CHST1/B3GNT3/B3GAT3/CHST6/CSGALNACT1/GALNT5/HYAL1/HS3ST3B1/B3GNT4/HS3ST3A1/HAS2/ST3GAL4/CHPF/B3GNT7/HAS3/IL1B/HS3ST1/CEMIP
GO:0035303	regulation of dephosphorylation	102	0.447633	1.49426	0.0114146	0.101077	0.0843346	3552	tags=30%, list=19%, signal=25%	CHP2/PPP1R14D/PPP1R1B/ITGA1/DLC1/PPP1R16B/PPP1R12A/FCRL3/PTPRC/MEF2C/ROCK2/LGALS3/TGFB2/NCKAP1L/CALM1/CALM2/ROCK1/CDH5/SMPD1/SWAP70/CALM3/YWHAB/HSP90AB1/URI1/PPP6R3/CRY2/HSP90B1/GPLD1/GNA12/SPPL3/MTMR2
GO:0071216	cellular response to biotic stimulus	248	-0.319808	-1.32173	0.0114633	0.101093	0.0843477	3365	tags=29%, list=18%, signal=24%	HCK/CASP7/ATG10/MYD88/CCL2/CX3CL1/EIF2AK3/NFKBIL1/SPON2/TNIP1/PTAFR/AHR/TNFSF4/IRAK2/CLEC7A/ADAMTS13/GIT1/EME1/JAK2/CD80/BCR/CMPK2/CD55/RIPK2/PYCARD/CACTIN/LILRB2/TRIM41/IL36G/IL10/TIGAR/CXCL11/TLR2/ADAM9/NOD2/MMP8/GFER/DDIT3/TNIP3/GBP5/CAPN2/SERPINE1/IL36A/HAVCR2/TREM2/ASS1/CXCL10/ZC3H12A/IRAK3/IRAK1/PF4V1/TICAM1/MMP9/SBNO2/IL24/TNF/CD274/SLC7A5/IL1A/PF4/TSPO/CSF3/CSF2/IL1B/PPBP/IL6/CXCL6/CXCL2/…
GO:0043129	surfactant homeostasis	17	-0.644229	-1.66138	0.011495	0.10123	0.0844625	2632	tags=47%, list=14%, signal=41%	ABCA3/RCN3/LPCAT1/OAS1/BPIFA1/ITGB6/VEGFA/ABCA12
GO:0006635	fatty acid beta-oxidation	76	0.495908	1.59279	0.0115524	0.10139	0.0845954	3328	tags=30%, list=18%, signal=25%	FABP1/ACOX2/CNR1/ACAA2/ACACB/ACADS/CROT/BDH2/CPT1A/HADH/IRS1/HADHA/ECHDC2/PPARA/ECHDC1/HSD17B4/HADHB/IRS2/ACOX1/ETFDH/LONP2/ABCD2/ACAD10
GO:0009743	response to carbohydrate	216	0.384554	1.39754	0.0115615	0.10139	0.0845954	2429	tags=23%, list=13%, signal=20%	HMGCS2/PCK1/REG3A/APOA2/ADCY5/CFTR/PRKCB/HNF4A/NR1H4/PRKAA2/GATA4/ME1/MLXIPL/PKLR/NR0B2/GIP/NPTX1/MAP1B/SYBU/SLC2A2/CMA1/KHK/SLC29A1/GCG/PLCB1/KCNB1/LPL/KLF7/SRF/PCK2/PDX1/PTK2B/RFX6/THBS1/ZBED3/TXNIP/SGCB/CDKN1B/COLEC12/MPC2/C1QTNF12/SERPINF1/P2RX2/ADRA2A/RPS6KA2/PPP3CB/SLC39A14/COL6A2/CAT/CALCRL
GO:0031400	negative regulation of protein modification process	415	0.337626	1.29807	0.0115293	0.10139	0.0845954	3039	tags=23%, list=16%, signal=20%	AGT/MYOCD/PPP1R14D/SFRP1/CEBPA/BEX1/RGS2/DMD/PID1/FBLN1/RGN/PRKAA2/PRKAR2B/ATP2B4/NIBAN1/BAG2/PPP1R1B/CAV1/MLXIPL/BEX4/PKIG/RASSF2/PKIA/ANGPT1/PPP1R16B/KIRREL1/PTPRC/CDKN1C/HEG1/SLC8A1/PTPRB/PRKAG2/HGF/EPHB2/SPINK1/CORO1C/IMPACT/SLIT2/ROCK2/ARRB1/LGALS3/TPPP/PRNP/WWTR1/PTPRO/DUSP3/XDH/DUSP22/HIPK3/NCKAP1L/CTDSP2/MICAL1/ZBED3/LAX1/SNTA1/SPRY2/BEX3/CDKN1B/RPL5/BEX2/LRRK2/CALM1/CALM2/SORL1/TRIM44/RO…
GO:0033762	response to glucagon	22	0.65745	1.63244	0.0116479	0.102004	0.0851082	1358	tags=27%, list=7%, signal=25%	HMGCS2/CPS1/PCK1/GLP2R/GCG/CDO1
GO:0008608	attachment of spindle microtubules to kinetochore	49	-0.468423	-1.51701	0.0117276	0.10256	0.0855716	5471	tags=59%, list=29%, signal=42%	PMF1/BOD1/INCENP/ABRAXAS1/ABRAXAS2/KNSTRN/MAD1L1/DSN1/AURKB/RACGAP1/NDC80/KNTC1/NEK2/CCNB1/RCC2/SPAG5/SGO1/KNL1/ZWILCH/CENPE/BUB3/NUF2/CDCA8/KIF2C/SPC24/SPC25/BIRC5/ECT2/CDT1
GO:0046887	positive regulation of hormone secretion	141	0.430655	1.4823	0.0117488	0.102602	0.0856069	1934	tags=28%, list=10%, signal=25%	RBP4/CFTR/PRKCB/F2RL2/EDN3/NR1H4/NNAT/FGB/NR0B2/GIP/GAL/F2/FGA/SYBU/EDN1/ISL1/FGG/BLK/SLC2A2/C1QTNF1/DAB2/GCG/ABAT/SCT/PLCB1/SPINK1/PCK2/PDX1/MYRIP/ADCYAP1/RFX6/RASL10B/GNA11/PTPN11/SNAP25/MPC2/C1QTNF12/ITPR1/PFKM
GO:0046653	tetrahydrofolate metabolic process	15	-0.683788	-1.69771	0.0117989	0.102754	0.0857337	3238	tags=67%, list=17%, signal=55%	DHFR/SHMT1/MTHFD1/MTHFD1L/SHMT2/GCH1/MTHFS/TYMS/MTHFD2L/MTHFD2
GO:0043268	positive regulation of potassium ion transport	42	0.577006	1.64409	0.0117888	0.102754	0.0857337	1447	tags=31%, list=8%, signal=29%	FHL1/KCNH2/KCNMB1/FLNA/EDN3/ANK2/AKAP6/GAL/AMIGO1/ACTN2/ATP1B2/KIF5B/ANO6
GO:0014912	negative regulation of smooth muscle cell migration	23	0.661752	1.66414	0.0118421	0.102874	0.0858341	1818	tags=39%, list=10%, signal=35%	MYOCD/SEMA6D/TPM1/IGFBP5/LRP1/PRKG1/MEF2C/SLIT2/BMPR1A
GO:0060070	canonical Wnt signaling pathway	299	0.365024	1.37033	0.0118455	0.102874	0.0858341	2414	tags=24%, list=13%, signal=21%	SFRP1/GPC3/LRP4/FGF10/WNK2/GREM1/SHISA3/FRZB/WLS/DACT3/DIXDC1/ZNF703/NID1/FZD7/TCF7L1/TLE2/CAV1/SFRP5/EDNRB/LGR5/SOX10/IGFBP4/DAAM2/EDN1/SOSTDC1/TNN/ISL1/PLEKHA4/RSPO1/WNT9A/DAB2/WNT11/FZD5/KANK1/FGF2/NKX2-5/TMEM88/RSPO3/PYGO1/LGR4/RBMS3/RECK/CTNND2/WWTR1/PTPRO/TMEM170B/ZBED3/SFRP4/SEMA5A/DACT1/EGF/EXT1/ADGRA2/MCC/TLE4/LEF1/LRRK2/NKD1/MAPK14/GLI1/WNT2B/EDNRA/UBR5/FZD3/YAP1/FZD4/CCNY/BCL9/STK4/MLL…
GO:0045738	negative regulation of DNA repair	37	-0.531607	-1.65017	0.0120872	0.104684	0.0873437	5267	tags=54%, list=28%, signal=39%	UBQLN4/ERCC6/RNF169/PARPBP/MAGEF1/RIF1/CYREN/KMT5A/SHLD3/HELB/RADX/RECQL5/POLQ/OTUB2/AUNIP/FANCB/CGAS/RMI2/MAD2L2/TWIST1
GO:0003143	embryonic heart tube morphogenesis	71	0.478064	1.51162	0.0120766	0.104684	0.0873437	2627	tags=27%, list=14%, signal=23%	IHH/HAND2/ASB2/GATA4/VANGL2/TBX3/MICAL2/NKX2-5/MEF2C/RYR2/SRF/PKD2/CITED2/TGFBR2/APLNR/YAP1/MEGF8/SMO/TEAD2
GO:0009130	pyrimidine nucleoside monophosphate biosynthetic process	15	-0.680864	-1.69045	0.0121157	0.104786	0.0874289	4012	tags=67%, list=21%, signal=53%	CDA/CMPK1/DHODH/SHMT1/UCK2/DCK/UCK1/UPP1/TYMS/DUT
GO:0010950	positive regulation of endopeptidase activity	147	-0.355352	-1.37553	0.0121541	0.104974	0.0875858	3908	tags=32%, list=21%, signal=26%	CASP2/PIDD1/SOX7/LYN/DIABLO/PERP/NLRP3/KHDC1/ST20/EIF2AK3/F3/BCAP31/LCK/MEFV/EFNA1/CLEC7A/DAP/BID/JAK2/NDUFA13/AIM2/RIPK2/LGALS9/PYCARD/EGLN3/BAK1/PDCD6/ASPH/FADD/CARD9/FAS/PSENEN/NKX3-1/HIP1R/TNFSF10/CTSD/TBC1D10A/PMAIP1/BAD/TNF/BBC3/GRIN1/S100A9/PRR7/SERPINB3/EFNA3/S100A8
GO:0051923	sulfation	22	0.656774	1.63076	0.0121992	0.105218	0.0877901	2362	tags=55%, list=12%, signal=48%	SULT2A1/CHST5/SULT1C4/SULT1E1/SULT1B1/SULT1A2/SULT1C2/UST/EXT1/SULT4A1/SULT1A1/SULT1C3
GO:0000076	DNA replication checkpoint signaling	18	-0.624124	-1.62732	0.0122439	0.105314	0.0878698	3878	tags=50%, list=20%, signal=40%	TIMELESS/ORC1/RAD9A/TIPIN/CDC6/TICRR/CDC45/CLSPN/CDT1
GO:0070192	chromosome organization involved in meiotic cell cycle	65	-0.432305	-1.4811	0.0122428	0.105314	0.0878698	3610	tags=29%, list=19%, signal=24%	MSH4/SMC4/SMC2/RAD50/FANCD2/NCAPD3/SYCP2/DMC1/NCAPH2/SYCE2/RAD51/SIRT7/NCAPH/CCNE2/TRIP13/HORMAD1/PSMC3IP/SYCE3/BRIP1
GO:0050684	regulation of mRNA processing	126	0.430428	1.47104	0.0122717	0.105409	0.0879493	5889	tags=45%, list=31%, signal=31%	SLC39A5/RBM24/CELF2/NOVA1/RBFOX3/HSPA8/CELF3/RBFOX2/AHCYL1/DDX17/TIA1/ZFP36L1/RBM5/WDR77/CELF1/SON/KHDRBS2/C1QBP/SRSF6/CIRBP/SF1/LARP7/DYRK1A/RBM25/RBM39/DHX9/SRSF3/PUF60/PAPOLA/HNRNPA1/SRSF12/DDX5/SUPT6H/CDK11B/SAP18/SMU1/NUP98/RBM11/RBMX/NCBP2/PRPF19/RBM15B/THRAP3/SRPK3/IWS1/CLNS1A/QKI/CWC22/HNRNPK/SRSF7/TRA2A/METTL16/REST/CELF4/KHDRBS1/SRPK1/SNW1
GO:0051494	negative regulation of cytoskeleton organization	156	0.413229	1.44508	0.0122923	0.105441	0.087976	3439	tags=31%, list=18%, signal=25%	LMOD1/VIL1/SVIL/TMOD1/STMN2/PHLDB2/KANK2/CLIP3/DLC1/MAP1B/MYOC/ADD3/S1PR1/BMERB1/PIK3R1/FHOD3/KANK1/TUBB4A/SLIT2/ADD1/PFN2/TRIM54/ARHGAP6/CORO1A/SPTBN1/LIMA1/CRACD/CAPZA2/PLEKHH2/CDH5/GSN/MAPRE1/ARHGAP28/CGNL1/HDGFL3/SWAP70/ARFGEF1/CARMIL2/CORO2B/RDX/WASF2/TMSB4Y/LMOD3/PFN1/KAT2B/SPTAN1/PRKN/SMAD4
GO:0006837	serotonin transport	22	0.656309	1.62961	0.0123371	0.105538	0.0880563	2272	tags=41%, list=12%, signal=36%	CNR1/SLC22A3/SLC29A4/MAOB/ITGB3/P2RX1/SLC18A3/SLC6A4/NOS1
GO:0034502	protein localization to chromosome	117	-0.371758	-1.39595	0.0123248	0.105538	0.0880563	6272	tags=51%, list=33%, signal=35%	SPI1/TRAPPC12/SPIDR/BOD1/LEMD2/H2AC4/SPDYA/TONSL/WBP2/POT1/ATR/H4C14/CCT5/AURKB/MCM9/RNF4/KNTC1/DKC1/APLF/CENPQ/WRAP53/EZH2/H4C1/H4C13/MCM8/PARP3/TERT/SLF1/MTBP/SIRT6/MSH2/ESCO2/MMS22L/H4C3/H4C12/PLK1/PINX1/PIAS4/H4C6/BUB1B/RCC2/LRWD1/SPDL1/ACD/BRCA2/KNL1/H4C8/ZWILCH/H1-5/H4C11/BUB3/HASPIN/H4C2/H4C5/H4C4/CDK1/H2BC11/CENPA/H2AC8/H4C9
GO:0086064	cell communication by electrical coupling involved in cardiac conduction	25	0.613982	1.56922	0.0123839	0.105794	0.0882704	2481	tags=52%, list=13%, signal=45%	ATP1A2/CAV1/CACNA1C/ATP1B2/GJC1/SLC8A1/PKP2/RYR2/GJA1/CALM1/CALM2/ATP1A1/CALM3
GO:0007512	adult heart development	13	0.741152	1.66683	0.0124294	0.106038	0.0884743	2177	tags=38%, list=11%, signal=34%	HAND2/SCUBE1/NKX2-5/APLNR/CHD7
GO:0019218	regulation of steroid metabolic process	96	0.456497	1.51722	0.0125414	0.106848	0.0891499	1053	tags=15%, list=6%, signal=14%	APOA1/APOB/MALRD1/CES1/EPHX2/NR1H4/FMO5/GAL/AKR1C3/KIT/IGFBP7/DAB2/STAT5B/PRKG1
GO:2001056	positive regulation of cysteine-type endopeptidase activity	125	-0.362281	-1.36886	0.0125721	0.106965	0.0892475	3908	tags=34%, list=21%, signal=27%	CASP2/PIDD1/SOX7/DIABLO/PERP/NLRP3/KHDC1/ST20/EIF2AK3/F3/BCAP31/LCK/MEFV/CLEC7A/DAP/BID/JAK2/NDUFA13/AIM2/RIPK2/LGALS9/PYCARD/EGLN3/BAK1/PDCD6/ASPH/FADD/CARD9/FAS/NKX3-1/HIP1R/TNFSF10/CTSD/TBC1D10A/PMAIP1/BAD/TNF/BBC3/GRIN1/S100A9/PRR7/S100A8
GO:0061615	glycolytic process through fructose-6-phosphate	23	-0.587232	-1.63591	0.0125982	0.107042	0.0893114	2546	tags=35%, list=13%, signal=30%	ENO1/PGK1/HK1/PKM/PFKP/HK3/ENO2/HK2
GO:0090042	tubulin deacetylation	23	0.658512	1.65599	0.0126541	0.107314	0.0895386	3708	tags=48%, list=20%, signal=39%	FLNA/PRKAA2/BEX4/NEK3/TPPP/KAT14/KAT2B/EP300/MAPT/TADA2A/MBIP
GO:0009615	response to virus	419	-0.287722	-1.26473	0.0126644	0.107314	0.0895386	3479	tags=26%, list=18%, signal=22%	TARBP2/IVNS1ABP/TRIM65/ATG7/NLRP3/UFD1/AP1S1/MYD88/NT5C2/PML/FMR1/APOBEC3D/BNIP3/POLR3H/SPON2/NMB/POLR3G/IFNL2/TRIM11/NLRC5/MEFV/SKP2/STMN1/BNIP3L/IFNL1/TNFSF4/IL10RB/MLKL/MICA/IFNAR2/ENO1/FCN3/IRF1/ATAD3A/APOBEC3F/JAK2/IFNL3/HIF1A/IFNG/TTC4/AIM2/BATF3/LGALS9/PYCARD/TRIM41/OAS1/NT5C3A/RSAD2/TLR2/SHFL/VAMP8/OAS3/DHX58/BCL2L1/FADD/PTPRS/IKBKG/CPTP/IFI27/GBP5/IFNGR2/CARD9/POLR3K/BPIFA1/RNASE2/TREM2/…
GO:0030168	platelet activation	132	0.430561	1.46929	0.0126842	0.107337	0.0895576	2604	tags=30%, list=14%, signal=26%	MYL9/F2RL2/FLNA/SELP/SERPINE2/VAV3/CSRP1/MMRN1/FGB/PDGFRA/F2/CTSG/FGA/F2R/TLN1/FGG/C1QTNF1/EMILIN1/VWF/PRKG1/MERTK/VCL/ITGB3/SRF/P2RX1/PLCG2/IL6ST/PIK3CG/THBD/SLC6A4/CD40LG/MAPK14/GNAS/ADRA2A/ADAMTS18/P2RY1/HBB/DGKG/P2RY12/DGKA
GO:0006935	chemotaxis	455	0.335263	1.29965	0.0127042	0.107362	0.0895783	2591	tags=25%, list=14%, signal=22%	CCL25/APOA1/DPEP1/SEMA6A/CXCL14/CCL19/EPHA7/THBS4/SEMA6D/ITGA9/SMOC2/FGF10/PTN/CHGA/GREM1/L1CAM/EDN3/VAV3/AGTR1/DPP4/ST6GAL1/PDGFRA/CCL15/ITGA1/JAM3/CCL21/NTN1/EDNRB/SLIT3/CTSG/EDN1/KIT/CXCL13/ENPP2/GAB1/FGF7/SEMA3C/PARVA/EPHB1/CCR7/CAMK1D/ANGPT1/GPR183/TAFA4/F7/CXCL12/S1PR1/SBDS/IL34/EFNB2/FGFR1/ROBO1/FGF2/SEMA6C/HGF/CNR2/TUBB2B/IL6R/CXCR3/MPP1/SLIT2/ELANE/ITGB3/STX3/CXCR4/SEMA3G/CCL11/LGALS3/AN…
GO:0071731	response to nitric oxide	20	0.675426	1.64551	0.0127306	0.10744	0.0896441	1682	tags=30%, list=9%, signal=27%	DPEP1/CCL19/GUCY1B1/CCR7/AQP1/MTR
GO:0002476	antigen processing and presentation of endogenous peptide antigen via MHC class Ib	16	-0.697349	-1.76857	0.0128037	0.107767	0.0899164	2900	tags=62%, list=15%, signal=53%	RAET1E/HFE/MICA/RAET1G/TAP2/ULBP3/ULBP1/MICB/RAET1L/ULBP2
GO:0002484	antigen processing and presentation of endogenous peptide antigen via MHC class I via ER pathway	16	-0.697349	-1.76857	0.0128037	0.107767	0.0899164	2900	tags=62%, list=15%, signal=53%	RAET1E/HFE/MICA/RAET1G/TAP2/ULBP3/ULBP1/MICB/RAET1L/ULBP2
GO:0046165	alcohol biosynthetic process	135	0.432305	1.47991	0.0128266	0.107816	0.0899573	1746	tags=16%, list=9%, signal=15%	APOA1/HMGCS2/APOB/PCK1/CYP3A4/CES1/CFTR/CYP27A1/NPC1L1/CACNA1H/PRKAA2/LBR/ACAA2/ITPKB/SPTLC3/DAB2/PRKG1/FGF2/PCK2/PTK2B/PLCG2/MOXD1
GO:0006221	pyrimidine nucleotide biosynthetic process	31	-0.552089	-1.6364	0.0130091	0.109191	0.0911047	4427	tags=55%, list=23%, signal=42%	NME3/CDA/CMPK1/CTPS1/DHODH/SHMT1/UCK2/DTYMK/DCK/UCK1/PRPS1/CMPK2/UPP1/TYMS/NME1/DUT/NME2
GO:0030837	negative regulation of actin filament polymerization	64	0.511596	1.59139	0.013025	0.109191	0.0911047	3314	tags=34%, list=17%, signal=28%	LMOD1/VIL1/SVIL/TMOD1/KANK2/ADD3/FHOD3/KANK1/SLIT2/ADD1/PFN2/SPTBN1/CRACD/CAPZA2/GSN/ARFGEF1/CARMIL2/RDX/TMSB4Y/LMOD3/PFN1/SPTAN1
GO:0031331	positive regulation of cellular catabolic process	325	0.354184	1.34047	0.0130536	0.109285	0.0911831	3625	tags=26%, list=19%, signal=22%	FABP1/APOA4/GPD1/RGMA/HSPB8/IGF2BP1/RBM24/PRKAA2/AADAC/SESN3/SH3D19/MLXIPL/ZC3H12D/SESN1/FYCO1/DCN/LIN28B/TRIM71/SLC25A4/BTG2/ROCK2/SAMD4A/ENPP7/TUT4/CSDE1/CPT1A/YTHDF3/MOAP1/IRS1/FOXO3/LRRK2/TNRC6A/IGF1/ROCK1/TP53INP1/PPARA/RB1CC1/MLH1/PAN3/PIK3C2A/ADRA2A/CCNY/MID2/ZFP36L2/SLC35D3/TNRC6B/PIP4K2B/DEPTOR/ZFP36L1/UVRAG/SETD2/PUM2/DCP1B/EPM2A/ZBTB20/PRKD1/CELF1/DCP1A/PABPC1/TPCN1/SNX9/CNOT1/IRS2/RAB…
GO:0007611	learning or memory	273	0.37066	1.38131	0.0131119	0.109627	0.0914681	3442	tags=29%, list=18%, signal=24%	TACR2/ATP1A2/CNR1/CCND2/SLC2A4/NRXN3/PTN/VIP/PRKAR2B/LRRC66/PPP1R1B/SLC8A2/CNTNAP2/GIP/BCHE/MAP1A/C1QL1/KIT/SLC1A1/ITGA5/SYT11/TUBA1A/NLGN4X/ATP8A1/PJA2/THRA/MEF2C/PLCB1/NRXN2/BTG2/EPHB2/GRPR/SRF/CCL11/PTCHD1/CLDN5/S100B/PRNP/MUSK/RELN/KCNK2/ITGA8/KCNK10/ADGRB3/SNAP25/SLC6A4/EIF4EBP2/SERPINF1/NTF3/GLP1R/CHST10/ABL1/TTBK1/LARGE1/PPP3CB/NFATC4/ITGB1/PRRT1/CHRNA7/NRXN1/CRTC1/PICALM/CX3CR1/CSMD1/ADNP…
GO:0033260	nuclear DNA replication	40	-0.508701	-1.60204	0.0131833	0.109931	0.0917218	5470	tags=68%, list=29%, signal=48%	DNA2/ZMPSTE24/ATAD5/GINS1/DBF4B/WRN/BLM/MCM4/BCL6/BRCA2/RECQL5/RTEL1/DBF4/TIPIN/CDC7/PCNA/FEN1/POLA1/DONSON/GMNN/LIG1/RAD51/MCM2/CDC45/GINS3/TK1/CDT1
GO:0048469	cell maturation	194	0.382039	1.37201	0.0131774	0.109931	0.0917218	2414	tags=24%, list=13%, signal=21%	SLC26A3/IHH/CCL19/CEBPA/CFTR/BCL11A/CNTNAP2/PDE3A/CCL21/EDNRB/SOX10/MYOC/EDN1/C1QL1/FGG/C3/CDKN1C/FZD5/B4GALT6/NPPC/SPINK1/KCNB1/SEMG1/RHEX/ANKS1A/NRCAM/PGR/LGI4/TMIGD1/TUT4/PTK2B/FEV/EPAS1/LHX6/GDF11/HOXB13/ADGRB3/RET/LRRK2/BCL2/NPR2/EDNRA/FEM1B/RPS6KA2/FOXA1/CTNNB1
GO:0007626	locomotory behavior	201	0.392011	1.41604	0.0132353	0.110218	0.0919615	3506	tags=29%, list=18%, signal=24%	ATP1A2/ADCY5/CCND2/CHRNA3/SELENOP/NEGR1/TMOD1/DPP4/PPP1R1B/GIP/SOBP/C1QL1/SLC1A1/TUBA1A/USP2/CXCL12/HOXD10/ABAT/PENK/ANKH/RASD2/PREX2/LGI4/GLRB/ZFHX3/CNTN1/NCOA2/NAV2/RELN/NCOR1/SNAP25/GNG7/LRRK2/MCOLN3/CHD7/FZD4/LARGE1/PPP3CB/NKX2-1/ASTN1/GDNF/VPS13A/PBX3/EGR1/VPS35/ID2/ARRB2/RCAN1/CHL1/UCHL1/HPGDS/PAK5/MEIS1/APP/PAFAH1B1/PRKN/HTR2C/SLITRK6/CNTN2
GO:0018158	protein oxidation	13	0.73867	1.66125	0.0132721	0.110232	0.0919732	1575	tags=31%, list=8%, signal=28%	APOA1/APOA2/TRABD2A/TRABD2B
GO:0090205	positive regulation of cholesterol metabolic process	13	0.738215	1.66023	0.0132721	0.110232	0.0919732	143	tags=15%, list=1%, signal=15%	APOA1/CES1
GO:0006749	glutathione metabolic process	54	0.530065	1.58836	0.013323	0.110509	0.092204	1145	tags=19%, list=6%, signal=17%	DPEP1/GSTA1/GSTA2/GGT6/GSTM3/NAT8/SLC1A1/GGT7/GSTM4/GSTA4
GO:0007042	lysosomal lumen acidification	22	-0.592013	-1.63514	0.0134533	0.110683	0.0923495	6745	tags=82%, list=36%, signal=53%	ATP6V1D/TMEM9/CLN3/TMEM106B/ATP6AP2/CLN5/CREG1/CCDC115/ATP6V1A/ATP6V0C/GRN/TMEM199/RNASEK/ATP6AP1/TCIRG1/ATP6V1F/ATP6V0B/CLN6
GO:1903236	regulation of leukocyte tethering or rolling	18	0.683288	1.63505	0.0135027	0.110683	0.0923495	1310	tags=33%, list=7%, signal=31%	CCL25/SELP/GCNT1/CCL21/CXCL12/ELANE
GO:2000402	negative regulation of lymphocyte migration	15	0.710261	1.62536	0.013502	0.110683	0.0923495	2388	tags=33%, list=13%, signal=29%	APOD/ADTRP/LRCH1/RIPOR2/PADI2
GO:0015816	glycine transport	15	0.709916	1.62457	0.013502	0.110683	0.0923495	2642	tags=47%, list=14%, signal=40%	RGS2/SLC6A20/SLC38A1/SLC7A10/SLC7A8/SLC38A5/SLC36A1
GO:0035994	response to muscle stretch	25	0.612132	1.56449	0.0134435	0.110683	0.0923495	2414	tags=32%, list=13%, signal=28%	DMD/DDR2/EDN1/SLC8A1/RYR2/MAPK14/GSN/CTNNB1
GO:0008286	insulin receptor signaling pathway	119	0.418944	1.42876	0.0133993	0.110683	0.0923495	3509	tags=34%, list=18%, signal=28%	SORBS1/PID1/PDK4/PRKCB/NR1H4/SESN3/GAB1/IGF2/PIK3R1/TNS2/KANK1/GRB10/VWA2/AHSG/PTPN11/IRS1/FOXO4/C1QTNF12/EIF4EBP2/SORL1/SMARCC1/SOS1/PIK3C2A/SIK2/SLC39A14/NUCKS1/PIP4K2B/NCOA5/GRB14/OGT/MAPK1/ZNF106/IRS2/PRKCQ/RHOQ/SLC2A8/PIP4K2A/MAPK3/GPLD1/MZB1/SOS2
GO:1901888	regulation of cell junction assembly	208	0.393229	1.42648	0.0133788	0.110683	0.0923495	2944	tags=30%, list=16%, signal=26%	APOD/AGT/EPHA7/SFRP1/GREM1/NEGR1/FERMT2/CNTNAP2/EPHA3/PHLDB2/CAV1/FAM107A/NTN1/DLC1/ACE2/AMIGO1/MYOC/TLN1/EPHB1/GPBAR1/RAP1A/TEK/FZD5/MEF2C/EPHB2/VCL/CORO1C/ROCK2/LRRN1/CLDN5/PTK2B/ARHGAP6/DUSP3/CLSTN3/DUSP22/THBS1/MUSK/ACVRL1/ADGRB3/SNAP25/CLDN3/ROCK1/APLNR/CLDN19/CBLN1/ABL1/LRRC4B/RAPGEF2/NLGN1/CTNNB1/CLDN1/MACF1/FLRT2/NRXN1/ASIC2/PTPN13/PEAK1/OGT/PDLIM5/SLITRK5/ADNP/ARHGEF15/VPS35
GO:0036293	response to decreased oxygen levels	298	0.361391	1.35419	0.0134553	0.110683	0.0923495	2704	tags=24%, list=14%, signal=21%	FABP1/PCK1/HIF3A/NOS2/MYOCD/SFRP1/SLC2A4/KCNMB1/PTGIS/CLCA1/ASCL2/KCNMA1/DPP4/AK4/SOD3/CAV1/PKLR/DDR2/ACAA2/CRYAB/EDN1/SLC1A1/F7/KCNK3/CXCL12/SLC29A1/TEK/ABAT/PENK/KCNA5/HSPG2/AQP1/TGFBR3/NPPC/FMN2/RYR2/GATA6/ROCK2/SRF/CXCR4/NDNF/PTK2B/TGFB2/PLOD2/THBS1/CITED2/DNMT3A/EPAS1/KCNK2/ACVRL1/CDKN1B/KCNJ8/SLC6A4/ITPR1/CLDN3/BCL2/BMP7/PPARA/BNIP2/P2RX2/EDNRA/NOS1/FZD4/MYC/CAT/MDM4/CYSLTR1/CREBBP/ZFP36L1/…
GO:0048880	sensory system development	400	0.344218	1.32161	0.0133936	0.110683	0.0923495	3161	tags=25%, list=17%, signal=21%	SLC39A5/IHH/RBP4/CHRDL1/THRB/FGF10/EFEMP1/ATP2B4/TMOD1/SALL2/PDGFRA/PBX1/FOXF2/ZEB1/TSPAN12/NECTIN3/CACNA1C/MYOM1/CRYAB/MAB21L2/ISL1/SLC1A1/EPHB1/NES/RHOJ/ANGPTL7/WNT9A/TUB/C3/CYP1B1/CDKN1C/CLIC4/FZD5/MERTK/FGF2/AQP1/CDON/EPHB2/SKIL/PTPRM/SRF/NFIB/NFIA/USH1C/GPM6A/TGFB2/CITED2/TGFBR1/RARA/PBX2/GDF11/ACVRL1/TGFBR2/SEMA3A/CRB2/KERA/SPRY2/FAT3/FREM2/CDKN1B/ARHGAP35/RET/MFAP5/NKD1/SERPINF1/BCL2/MAF/B…
GO:2001267	regulation of cysteine-type endopeptidase activity involved in apoptotic signaling pathway	12	-0.722261	-1.69772	0.0135269	0.110737	0.0923945	2318	tags=50%, list=12%, signal=44%	JAK2/LGALS9/FAS/MMP9/PLAUR/PRR7
GO:0032400	melanosome localization	24	-0.589422	-1.66901	0.0136164	0.11118	0.0927638	1572	tags=42%, list=8%, signal=38%	ARL6/RAB11A/RAB17/BLOC1S3/VPS33B/CDH3/GPR143/SHROOM2/MREG/MLPH
GO:0032496	response to lipopolysaccharide	333	-0.296097	-1.273	0.0135989	0.11118	0.0927638	2318	tags=21%, list=12%, signal=19%	JAK2/CD80/BCR/CMPK2/WDR83/CD55/RIPK2/LGALS9/PYCARD/CACTIN/LILRB2/TRIM41/IL36G/IL10/CXCL11/GCH1/TLR2/ADAM9/NOD2/MMP8/GFER/NFKB2/CYP27B1/TNIP3/GBP5/CAPN2/FGFR2/DUSP10/SERPINE1/IL36A/HAVCR2/TREM2/NOCT/ASS1/CXCL10/CEBPB/ZC3H12A/IRAK3/IRAK1/PF4V1/TICAM1/MMP9/ADM/SBNO2/IL24/TNF/SLPI/CD274/NQO1/SLC7A5/IL1A/GJB6/IDO1/S100A9/PF4/TSPO/GJB2/CSF3/CSF2/IL1B/SLC11A1/PPBP/IL6/CXCL6/CXCL2/CXCL3/S100A8/CXCL8/S100…
GO:0061620	glycolytic process through glucose-6-phosphate	19	-0.618967	-1.63622	0.0137333	0.111749	0.0932393	2546	tags=42%, list=13%, signal=36%	ENO1/PGK1/HK1/PKM/PFKP/HK3/ENO2/HK2
GO:1901880	negative regulation of protein depolymerization	70	0.501591	1.58259	0.0137395	0.111749	0.0932393	3097	tags=30%, list=16%, signal=25%	LMOD1/VIL1/SVIL/TMOD1/STMN2/MAP1B/ADD3/BMERB1/ADD1/TRIM54/SPTBN1/LIMA1/CRACD/CAPZA2/PLEKHH2/GSN/HDGFL3/SWAP70/CARMIL2/RDX/LMOD3
GO:0042531	positive regulation of tyrosine phosphorylation of STAT protein	63	-0.435892	-1.48024	0.0137223	0.111749	0.0932393	888	tags=17%, list=5%, signal=17%	IL18/IL23A/HES5/IL24/LIF/TNF/PTK6/OSM/CSF2/TNFRSF18/IL6
GO:0033689	negative regulation of osteoblast proliferation	12	0.764637	1.67828	0.0138032	0.111832	0.0933086	756	tags=33%, list=4%, signal=32%	SFRP1/GREM1/MN1/TNN
GO:0006658	phosphatidylserine metabolic process	22	-0.590236	-1.63023	0.0137755	0.111832	0.0933086	3513	tags=45%, list=19%, signal=37%	ABHD16A/OSBPL10/PLA2G15/MFSD2A/ABHD12B/PLA2G10/LPCAT4/SLC27A1/MBOAT2/PLA2G3
GO:0045824	negative regulation of innate immune response	88	-0.401293	-1.45654	0.0137964	0.111832	0.0933086	2833	tags=27%, list=15%, signal=23%	NLRC5/TTLL12/MICA/KLRD1/ZDHHC18/KLRC1/NR1H2/LGALS9/CACTIN/OAS1/OAS3/DHX58/SLAMF8/GFER/DUSP10/HAVCR2/USP18/IRAK3/CGAS/KIR2DL4/ISG15/MMP12/SERPINB4/SUSD4
GO:0019400	alditol metabolic process	22	0.651447	1.61753	0.0138534	0.11195	0.0934067	74	tags=14%, list=0%, signal=14%	MOGAT3/PCK1/MOGAT2
GO:0009755	hormone-mediated signaling pathway	190	0.396598	1.42232	0.0138452	0.11195	0.0934067	3229	tags=27%, list=17%, signal=22%	SFRP1/THRB/SST/NR5A2/KANK2/PDE3A/PRLR/ISL1/PLPP1/DAB2/KDM5D/LMO3/NR3C2/THRA/ESRRG/PPARGC1B/TCF21/CALCOCO1/PGR/PAQR8/NCOA1/RARA/NR1H3/PTPN11/NCOR1/RBFOX2/AR/NCOA4/GHR/PPARA/HEYL/NR3C1/PAK1/UBR5/YAP1/NEDD4/LBH/PER1/ARID1A/FOXA1/PADI2/DDX17/RXRG/RARB/PGRMC2/MAPK1/FOXH1/CRY2/CNOT1/GPER1/LATS1
GO:0060384	innervation	26	0.629267	1.63447	0.0139444	0.112541	0.0938994	2933	tags=46%, list=15%, signal=39%	SERPINE2/NPTX1/EDN1/ISL1/LRIG1/SEMA3A/RET/NPR2/CHD7/EDNRA/ITGA4/ADARB1
GO:0035019	somatic stem cell population maintenance	68	0.491183	1.5423	0.0140184	0.112825	0.0941367	2524	tags=29%, list=13%, signal=26%	CDX2/SIX2/SFRP1/ASCL2/FGF10/SALL4/KIT/KLF10/BMPR1A/BMP7/SKI/MED12/LDB2/YAP1/LBH/ZHX2/ZFP36L2/BCL9/MYC/SMO
GO:0030193	regulation of blood coagulation	68	0.490699	1.54078	0.0140184	0.112825	0.0941367	1784	tags=34%, list=9%, signal=31%	ADTRP/SERPINE2/PROS1/VTN/FGB/PDGFRA/CAV1/TSPAN8/APOH/F2/FGA/EDN1/F2R/FGG/C1QTNF1/F7/EMILIN1/PRKG1/EPHB2/ANO6/CD36/THBS1/THBD
GO:0002699	positive regulation of immune effector process	263	-0.316319	-1.31791	0.0140335	0.112825	0.0941367	3040	tags=28%, list=16%, signal=24%	SEMA7A/SPON2/KMT5C/HLA-DMB/RAET1E/PTAFR/HFE/PRKCZ/TNFSF4/RABGEF1/CLEC7A/TNFSF13/MICA/FCN3/KLRD1/RAET1G/TAP2/HLA-DRB1/HLX/CD80/NSD2/RASGRP1/LAG3/KLRC1/IFNG/CD55/RIPK2/KLRC2/LGALS9/PYCARD/SH2D1B/IL10/RSAD2/NECTIN2/NOD2/VAMP8/DHX58/FADD/ADGRE2/ULBP3/CARD9/TREM2/HK1/ZP3/SHB/STXBP2/IRF5/GPRC5B/TNFRSF4/ULBP1/IL18/TRAF2/IL23A/TICAM1/KIR2DL4/FFAR2/ADORA2B/FCGR1A/PGC/MAD2L2/TNF/STXBP1/MICB/KLK7/PLA2G3/SLC…
GO:0038084	vascular endothelial growth factor signaling pathway	43	0.57137	1.63227	0.0140881	0.113119	0.0943823	1844	tags=30%, list=10%, signal=27%	SEMA6A/SMOC2/TNXB/PDGFRA/GAB1/DCN/EMILIN1/ROBO1/PTP4A3/XDH/SPRY2/NRP2/ADGRA2
GO:0098917	retrograde trans-synaptic signaling	10	0.781282	1.64614	0.0142026	0.113189	0.0944406	2272	tags=50%, list=12%, signal=44%	CNR1/GUCY1A1/PLCB1/FABP5/NOS1
GO:0014866	skeletal myofibril assembly	10	0.781278	1.64613	0.0142026	0.113189	0.0944406	3097	tags=50%, list=16%, signal=42%	MYH11/ACTC1/ACTA1/ACTL8/LMOD3
GO:0034508	centromere complex assembly	30	-0.555776	-1.63835	0.0141742	0.113189	0.0944406	4935	tags=60%, list=26%, signal=44%	H3-3B/MIS18A/RNF4/KNTC1/ITGB3BP/CENPF/CENPP/CENPE/DLGAP5/CENPN/CENPI/CENPH/CENPO/OIP5/HJURP/CENPK/CENPA/CENPX
GO:1901021	positive regulation of calcium ion transmembrane transporter activity	30	0.60774	1.6174	0.014205	0.113189	0.0944406	2481	tags=40%, list=13%, signal=35%	JPH2/ANK2/CASQ1/AKAP6/CACNA2D1/CACNB2/RYR2/PKD2/CALM1/CALM2/STAC/CALM3
GO:0007613	memory	123	0.434079	1.47975	0.014132	0.113189	0.0944406	3198	tags=35%, list=17%, signal=29%	CNR1/CCND2/SLC2A4/PTN/LRRC66/SLC8A2/GIP/MAP1A/SLC1A1/ITGA5/SYT11/TUBA1A/PJA2/PLCB1/SRF/PTCHD1/S100B/PRNP/MUSK/RELN/KCNK2/ITGA8/KCNK10/SNAP25/SLC6A4/EIF4EBP2/SERPINF1/NTF3/CHST10/LARGE1/PPP3CB/NFATC4/CHRNA7/CRTC1/CX3CR1/CSMD1/ADNP/GRIN2A/NPAS4/ATXN1/RCAN1/HTR2A/KAT2B
GO:0030098	lymphocyte differentiation	425	0.332289	1.28106	0.0141838	0.113189	0.0944406	3003	tags=25%, list=16%, signal=21%	CDH17/IHH/PCK1/CR2/CCL19/SFRP1/MS4A1/ASCL2/CD79A/VNN1/FGL2/PBX1/ZEB1/FZD7/ZBTB16/CD19/TOX/PAX5/IL2RG/ITPKB/DOCK11/KIT/IRF8/CCR7/GPR183/EOMES/FCRL3/TMEM98/PTPRC/IKZF3/STAT5B/ITM2A/SLAMF6/PIK3R1/FZD5/MERTK/NKX2-3/PLA2G2D/CD79B/IL6R/CD2/SRF/IKZF1/CD27/PTK2B/PBRM1/CD3E/NCKAP1L/SASH3/PLCG2/PHF10/RARA/TGFBR2/IL7R/HDAC5/CD3D/FOXO3/LEF1/CEBPG/CD40LG/CD3G/ZAP70/PREX1/BCL2/SMARCC1/BMI1/CD28/CR1/SOS1/STAT6/…
GO:0048806	genitalia development	47	0.548853	1.60182	0.014231	0.113253	0.0944938	2647	tags=40%, list=14%, signal=35%	RBP4/FGF10/PDGFRA/FOXF2/ROR2/HOXA13/HOXD13/TBX3/MERTK/LGR4/PTPN11/AR/GREB1L/LRP2/NPR2/CHD7/CTNNB1/PKD1/BMP6
GO:0051875	pigment granule localization	25	-0.577085	-1.64424	0.0142951	0.113475	0.0946793	1572	tags=40%, list=8%, signal=37%	ARL6/RAB11A/RAB17/BLOC1S3/VPS33B/CDH3/GPR143/SHROOM2/MREG/MLPH
GO:0045862	positive regulation of proteolysis	339	-0.29371	-1.26973	0.0142797	0.113475	0.0946793	3908	tags=30%, list=21%, signal=25%	CASP2/NKD2/PIDD1/SOX7/LYN/KCNE2/AURKA/MAPK9/PSMC1/DIABLO/AURKAIP1/SIRT6/SGTA/GABARAP/PERP/NLRP3/TRAF7/KHDC1/SUMO2/DNAJB2/PLK1/RAD23A/CCDC22/ST20/FMR1/EIF2AK3/F3/BCAP31/TNIP1/LCK/TMEM259/FZR1/MEFV/ELOB/EFNA1/STUB1/FBXO22/CLEC7A/DAP/DVL1/ENO1/CSNK1E/SH3RF1/BID/JAK2/NDUFA13/IFNG/AIM2/RIPK2/RCN3/LGALS9/PYCARD/CDC20/CCBE1/ANXA2/EGLN3/CTSL/MDM2/BAK1/ASTL/ADAM9/PDCD6/ASPH/FADD/DDA1/IKBKG/CARD9/DDRGK1/FA…
GO:1990266	neutrophil migration	125	-0.359762	-1.35934	0.0143147	0.113488	0.0946895	1174	tags=25%, list=6%, signal=23%	EMP2/CXCL10/CXCR2/PF4V1/IL23A/CCL4/SAA1/CCL18/RAC3/CCL3L3/CCL13/CCL26/S100A12/CCL3/IL1A/S100A9/TREM1/PF4/ADAM8/CCL7/CD177/IL1B/PPBP/CCL8/CXCL6/TNFAIP6/CXCL2/CXCL3/S100A8/CXCL8/CXCL1
GO:0031346	positive regulation of cell projection organization	348	0.356291	1.35812	0.01441	0.114099	0.0951998	3462	tags=28%, list=18%, signal=23%	CCL19/CNR1/RGMA/VIL1/DPYSL3/RGS2/PTN/FLNA/NEGR1/L1CAM/STMN2/PALM/EPHA3/DDR2/CCL21/NTN1/ROR2/MAP1B/TOX/AMIGO1/ATP1B2/TNN/DOCK11/KIT/ENPP2/CCR7/CAMK1D/CXCL12/ALKAL1/CDC42EP3/RAP1A/PIK3R1/ROBO1/RND2/EPHB2/TUBB2B/CHODL/SKIL/CORO1C/SLIT2/DZIP1/SRF/NDNF/MAP6/PLCE1/PTK2B/IFT88/CNTN1/GPM6A/MUSK/RELN/TGFBR1/SEMA5A/ARHGAP35/RET/RAC2/SERPINF1/BMP7/LTK/FEZ1/EIF4G2/ABL1/RIPOR2/OBSL1/ISLR2/RAPGEF2/NEFL/FZD4/NL…
GO:0001768	establishment of T cell polarity	15	0.707788	1.6197	0.0144828	0.114387	0.0954398	2176	tags=47%, list=11%, signal=41%	CCL19/CCL21/CCR7/GSN/ABL1/RIPOR2/DOCK8
GO:1903170	negative regulation of calcium ion transmembrane transport	41	0.557649	1.57438	0.0144823	0.114387	0.0954398	2823	tags=34%, list=15%, signal=29%	PLN/ATP1A2/CASQ2/CLIC2/PKD2/BIN1/CALM1/CALM2/BCL2/ADRA2A/NOS1/PPP3CB/CALM3/SESTD1
GO:0001954	positive regulation of cell-matrix adhesion	56	0.519867	1.57514	0.0145286	0.11449	0.0955261	2493	tags=30%, list=13%, signal=26%	CCL25/SFRP1/FERMT2/CEACAM6/CCL21/MYOC/CCR7/TEK/ITGB3/CD36/PTK2B/CD3E/RRAS/ROCK1/ABL1/EFEMP2/UTRN
GO:0032869	cellular response to insulin stimulus	200	0.384047	1.3868	0.0145506	0.11449	0.0955261	3509	tags=30%, list=18%, signal=25%	HMGCS2/PCK1/SORBS1/SLC2A4/PID1/PDK4/PRKCB/NR1H4/SESN3/PKLR/GAB1/IGF2/PIK3R1/TNS2/KANK1/PCK2/GRB10/NCOA2/VWA2/AHSG/NCOA1/PTPN11/DENND4C/IRS1/HDAC5/SGCB/FOXO4/C1QTNF12/EIF4EBP2/GHR/SORL1/PDE3B/SMARCC1/SOS1/PIK3C2A/SIK2/TBC1D4/SLC39A14/NUCKS1/PIP4K2B/NCOA5/GRB14/ZFP36L1/OGT/MAPK1/ZNF106/IRS2/PRKCQ/RHOQ/ATP2B1/KAT2B/SLC2A8/PIP4K2A/MAPK3/RAB31/GPLD1/MZB1/GPT/FBP1/SOS2
GO:0060828	regulation of canonical Wnt signaling pathway	245	0.370749	1.37189	0.0145372	0.11449	0.0955261	2985	tags=27%, list=16%, signal=23%	SFRP1/GPC3/LRP4/FGF10/WNK2/GREM1/SHISA3/FRZB/WLS/DACT3/ZNF703/FZD7/TLE2/CAV1/SFRP5/LGR5/SOX10/IGFBP4/DAAM2/SOSTDC1/TNN/ISL1/PLEKHA4/RSPO1/DAB2/WNT11/KANK1/FGF2/NKX2-5/TMEM88/RSPO3/LGR4/RBMS3/RECK/CTNND2/WWTR1/PTPRO/TMEM170B/ZBED3/SFRP4/SEMA5A/DACT1/EGF/ADGRA2/MCC/TLE4/LRRK2/NKD1/MAPK14/GLI1/UBR5/YAP1/CCNY/STK4/MLLT3/CTNNB1/RSPO2/BICC1/GSKIP/TMEM131L/ADNP/EGR1/VPS35/IGFBP6/RNF146
GO:0006007	glucose catabolic process	25	-0.575722	-1.64036	0.0146335	0.114854	0.0958299	2546	tags=40%, list=13%, signal=35%	ENO1/PGK1/TIGAR/HK1/PKM/PFKP/BAD/HK3/ENO2/HK2
GO:0001756	somitogenesis	66	0.497163	1.54213	0.0146224	0.114854	0.0958299	1935	tags=18%, list=10%, signal=16%	CDX1/CDX2/SFRP1/FOXF1/POFUT1/MEOX1/SEMA3C/MEOX2/CRB2/BMPR1A/LEF1/NKD1
GO:0010463	mesenchymal cell proliferation	44	0.558093	1.60622	0.0146893	0.114862	0.0958359	2524	tags=41%, list=13%, signal=36%	IHH/HAND2/SIX2/GPC3/FOXF1/ZEB1/DCHS1/FGF7/WNT11/SYNE1/NFIB/TGFBR2/BMPR1A/CHRD/BMP7/MYC/CTNNB1/SMO
GO:0018958	phenol-containing compound metabolic process	113	0.435724	1.47341	0.0146821	0.114862	0.0958359	2944	tags=30%, list=16%, signal=26%	DDC/SULT2A1/HAND2/MAOA/MAOB/SULT1B1/DIO2/IYD/SLC1A1/TYRP1/CPQ/PNMT/ABAT/SULT1A2/DUOX2/SNCAIP/SLC16A2/TGFB2/GCNT4/EPAS1/KL/HDC/MOXD1/PAH/TRPC1/BCL2/SULT1A1/EDNRA/RAPGEF2/NPR1/RNF180/ALDH2/GRIN2A/VPS35
GO:0042330	taxis	457	0.335126	1.29915	0.0146587	0.114862	0.0958359	2591	tags=25%, list=14%, signal=22%	CCL25/APOA1/DPEP1/SEMA6A/CXCL14/CCL19/EPHA7/THBS4/SEMA6D/ITGA9/SMOC2/FGF10/PTN/CHGA/GREM1/L1CAM/EDN3/VAV3/AGTR1/DPP4/ST6GAL1/PDGFRA/CCL15/ITGA1/JAM3/CCL21/NTN1/EDNRB/SLIT3/CTSG/EDN1/KIT/CXCL13/ENPP2/GAB1/FGF7/SEMA3C/PARVA/EPHB1/CCR7/CAMK1D/ANGPT1/GPR183/TAFA4/F7/CXCL12/S1PR1/SBDS/IL34/EFNB2/FGFR1/ROBO1/FGF2/SEMA6C/HGF/CNR2/TUBB2B/IL6R/CXCR3/MPP1/SLIT2/ELANE/ITGB3/STX3/CXCR4/SEMA3G/CCL11/LGALS3/AN…
GO:0000727	double-strand break repair via break-induced replication	12	-0.718451	-1.68877	0.0147496	0.115047	0.0959908	3815	tags=67%, list=20%, signal=53%	MCM4/MCM7/MCM5/CDC7/GINS4/MCM2/CDC45/GINS2
GO:0002720	positive regulation of cytokine production involved in immune response	80	-0.41281	-1.46834	0.0147388	0.115047	0.0959908	3437	tags=32%, list=18%, signal=27%	NLRP3/CD74/MYD88/SEMA7A/SPON2/PRKCZ/TNFSF4/CLEC7A/RAET1G/CD55/RIPK2/PYCARD/RSAD2/NOD2/CARD9/HK1/IRF5/GPRC5B/IL18/TRAF2/TICAM1/KIR2DL4/FFAR2/SLC7A5/IL1B/IL6
GO:0070482	response to oxygen levels	324	0.351083	1.32758	0.0147749	0.115101	0.0960359	2704	tags=23%, list=14%, signal=20%	FABP1/PCK1/HIF3A/NOS2/MYOCD/SFRP1/SLC2A4/KCNMB1/PTGIS/CLCA1/ASCL2/KCNMA1/DPP4/AK4/NOX1/SOD3/CAV1/PKLR/DDR2/GUCY1A1/ACAA2/CRYAB/EDN1/GUCY1B1/SLC1A1/F7/KCNK3/CXCL12/SLC29A1/TEK/ABAT/PENK/KCNA5/HSPG2/AQP1/TGFBR3/NPPC/FMN2/RYR2/GATA6/ROCK2/SRF/CXCR4/NDNF/PTK2B/TGFB2/PLOD2/THBS1/CITED2/DNMT3A/EPAS1/KCNK2/ACVRL1/CDKN1B/KCNJ8/SLC6A4/ITPR1/CLDN3/BCL2/BMP7/PPARA/BNIP2/P2RX2/LPAR1/EDNRA/NOS1/FZD4/MYC/CAT/M…
GO:0050818	regulation of coagulation	72	0.485626	1.5461	0.0148002	0.115155	0.096081	1784	tags=33%, list=9%, signal=30%	ADTRP/SERPINE2/PROS1/VTN/FGB/PDGFRA/CAV1/TSPAN8/APOH/F2/FGA/EDN1/F2R/FGG/C1QTNF1/F7/EMILIN1/PRKG1/EPHB2/PROCR/ANO6/CD36/THBS1/THBD
GO:0033631	cell-cell adhesion mediated by integrin	17	0.681907	1.61043	0.0148498	0.115168	0.0960915	2544	tags=59%, list=13%, signal=51%	DPP4/NPNT/CXCL13/ITGA5/CD3E/PLPP3/CCL5/SWAP70/ITGB1/ITGA4
GO:0090207	regulation of triglyceride metabolic process	39	0.571528	1.60473	0.0148592	0.115168	0.0960915	1986	tags=26%, list=10%, signal=23%	APOA4/APOC3/CIDEC/RGN/AADAC/APOBEC1/C3/NR1H3/PIK3CG/SORL1
GO:0086010	membrane depolarization during action potential	27	0.613285	1.60109	0.0148557	0.115168	0.0960915	1239	tags=33%, list=7%, signal=31%	KCNH2/ATP1A2/ANK2/CACNA1C/CACNA2D1/SLMAP/CACNB2/SLC8A1/SCN4B
GO:0043401	steroid hormone mediated signaling pathway	136	0.42066	1.44475	0.0148752	0.115168	0.0960915	3341	tags=30%, list=18%, signal=25%	SFRP1/KANK2/PDE3A/ISL1/PLPP1/DAB2/KDM5D/LMO3/NR3C2/ESRRG/PPARGC1B/TCF21/CALCOCO1/PGR/PAQR8/NCOR1/RBFOX2/AR/NCOA4/PPARA/HEYL/NR3C1/PAK1/UBR5/YAP1/NEDD4/LBH/PER1/ARID1A/FOXA1/PADI2/DDX17/RXRG/PGRMC2/MAPK1/FOXH1/CRY2/CNOT1/GPER1/LATS1/EP300
GO:0033700	phospholipid efflux	14	0.746714	1.69183	0.0149609	0.115689	0.0965261	134	tags=29%, list=1%, signal=28%	APOA4/APOA1/APOC3/APOA2
GO:0019827	stem cell population maintenance	181	0.386734	1.37945	0.015001	0.115857	0.0966662	3073	tags=24%, list=16%, signal=21%	CDX2/SIX2/SFRP1/ASCL2/FGF10/IGF2BP1/PTN/SALL4/FZD7/KIT/TBX3/TUBA3C/EOMES/KLF10/NFIB/TUT4/HOOK3/PHF10/BMPR1A/ZC3H13/TET1/SMARCC1/BMP7/SKI/MED12/LDB2/YAP1/LBH/ZHX2/ZFP36L2/ARID1A/BCL9/BICRAL/MYC/PCM1/CTNNB1/ARID4A/SMO/ZNF358/OGT/TPT1/PIWIL2/DDX6/CNOT1
GO:0003279	cardiac septum development	106	0.447428	1.49979	0.0150266	0.115911	0.0967119	2621	tags=34%, list=14%, signal=29%	SALL4/ANK2/GATA4/SLIT3/ISL1/SEMA3C/PARVA/HOXA13/TBX3/WNT11/HEG1/ROBO1/PDE2A/NKX2-5/TGFBR3/GATA6/SLIT2/TGFB2/CITED2/TGFBR1/TGFBR2/LMO4/BMPR1A/NRP2/KCNJ8/APLNR/BMP7/HEYL/LRP2/CHD7/SMAD7/LUZP1/SMO/MDM4/ZFPM2/DAND5
GO:0051480	regulation of cytosolic calcium ion concentration	59	0.515288	1.57855	0.0150572	0.116005	0.0967898	1925	tags=24%, list=10%, signal=21%	PLN/CNR1/ATP2B4/SCGN/SLC8A2/CAV1/F2/SLC35G1/TRPC4/CACNB2/RYR2/P2RX1/TRPC1/ITPR1
GO:0045061	thymic T cell selection	23	0.652086	1.63983	0.0150969	0.116168	0.096926	3694	tags=70%, list=19%, signal=56%	TOX/ITPKB/CCR7/PTPRC/SRF/CD3E/CD3D/CD3G/ZAP70/CD28/CARD11/AIRE/SPN/GLI3/DOCK2/ATG5
GO:0032602	chemokine production	95	-0.391982	-1.43381	0.0151339	0.116311	0.0970449	2288	tags=37%, list=12%, signal=33%	ADAM17/LILRB4/MEFV/TNFSF4/CLEC7A/HIF1A/ALOX15B/IFNG/RIPK2/LGALS9/PYCARD/CHIA/IL10/OAS1/TLR2/NOD2/OAS3/CARD9/HAVCR2/TREM2/IL18/TICAM1/POSTN/KLF4/FFAR2/ADORA2B/SNAI2/TNF/EPHA2/TREM1/TRPV4/TWIST1/IL1B/IL6/CXCL6
GO:0032330	regulation of chondrocyte differentiation	52	0.52803	1.57106	0.0151794	0.11644	0.0971525	2739	tags=46%, list=14%, signal=40%	IHH/SIX2/GREM1/EFEMP1/NKX3-2/ZBTB16/WNT9A/PKDCC/ZNF219/CCN2/LTBP3/TGFBR1/PTPN11/ACVRL1/MAF/BMPR1B/RFLNB/SMAD7/CTNNB1/SOX6/BMP6/RFLNA/RARB/SOX5
GO:0030100	regulation of endocytosis	281	0.366804	1.36882	0.0152063	0.11644	0.0971525	3036	tags=26%, list=16%, signal=22%	APOA1/APOC3/CCL19/APOA2/GPC3/CLU/GREM1/VTN/C4B/C4A/EPHA3/CAV1/CLIP3/CCL21/IL2RG/CD22/SYT11/PIP4P2/STON1/LRP1/CAMK1D/ANGPT1/RSPO1/DAB2/TUB/C3/PTPRC/SYNE1/TF/EFNB2/MERTK/ITGB3/ARRB1/LGALS3/ANO6/STAP1/CD36/ALOX15/NCKAP1L/AHSG/PLCG2/SFRP4/NR1H3/EGF/BIN1/LRRK2/RIN3/ROCK1/NTF3/RAB4A/DYSF/SIRPA/SMPD1/ABL1/LPAR1/PPP3CB/NLGN1/SDCBP/TGM2/BTK/SNAP91/SPACA3/RAB5B/PICALM/PRKD1/SMAP1/SCARB1/AXL/SYNJ2BP/F2RL1/A…
GO:0001666	response to hypoxia	281	0.366792	1.36878	0.0152063	0.11644	0.0971525	2704	tags=25%, list=14%, signal=21%	FABP1/PCK1/HIF3A/NOS2/MYOCD/SFRP1/SLC2A4/KCNMB1/PTGIS/CLCA1/ASCL2/KCNMA1/DPP4/AK4/SOD3/CAV1/PKLR/DDR2/ACAA2/CRYAB/EDN1/F7/KCNK3/CXCL12/SLC29A1/TEK/ABAT/PENK/KCNA5/HSPG2/AQP1/TGFBR3/NPPC/FMN2/RYR2/GATA6/ROCK2/SRF/CXCR4/NDNF/PTK2B/TGFB2/PLOD2/THBS1/CITED2/DNMT3A/EPAS1/KCNK2/ACVRL1/CDKN1B/KCNJ8/SLC6A4/ITPR1/CLDN3/BCL2/BMP7/PPARA/P2RX2/EDNRA/NOS1/FZD4/MYC/CAT/MDM4/CREBBP/ZFP36L1/USP19/CYBB/CHRNA7
GO:0071676	negative regulation of mononuclear cell migration	24	0.637975	1.624	0.015341	0.117282	0.0978553	3891	tags=50%, list=21%, signal=40%	APOD/ADTRP/GREM1/PLCB1/SLIT2/LRCH1/RIPOR2/PADI2/DUSP1/CD200/CCN3/BMP5
GO:0051926	negative regulation of calcium ion transport	58	0.496783	1.51659	0.0153723	0.117282	0.0978553	2481	tags=26%, list=13%, signal=23%	PLN/ATP1A2/CASQ2/SPINK1/SEMG1/CLIC2/PKD2/BIN1/CALM1/CALM2/BCL2/ADRA2A/NOS1/PPP3CB/CALM3
GO:0014909	smooth muscle cell migration	71	0.470029	1.48622	0.0153594	0.117282	0.0978553	2207	tags=31%, list=12%, signal=27%	MYOCD/SEMA6D/VTN/TPM1/IGFBP5/DDR2/PARVA/LRP1/CYP1B1/PRKG1/ADAMTS1/MEF2C/SLIT2/ITGB3/GRB10/BMPR1A/FOXO4/IGF1/SORL1/BCL2/CCL5/LPAR1
GO:0006071	glycerol metabolic process	20	0.666475	1.62371	0.0155201	0.118266	0.0986762	74	tags=15%, list=0%, signal=15%	MOGAT3/PCK1/MOGAT2
GO:0009156	ribonucleoside monophosphate biosynthetic process	35	-0.516339	-1.58771	0.0155937	0.118682	0.0990235	4485	tags=51%, list=24%, signal=39%	ADSL/NUDT2/GMPS/PAICS/CDA/CMPK1/ADK/HPRT1/DHODH/UCK2/DCK/AMPD3/UCK1/PRPS1/PRPS2/UPP1/PPAT/ADSS1
GO:0006490	oligosaccharide-lipid intermediate biosynthetic process	21	-0.605902	-1.66583	0.0156915	0.118994	0.0992836	4651	tags=57%, list=25%, signal=43%	RFT1/ALG12/DHDDS/MPDU1/ALG1/ALG10/ALG2/ALG3/DOLK/ALG6/DOLPP1/SRD5A3
GO:0061383	trabecula morphogenesis	47	0.54575	1.59277	0.0156906	0.118994	0.0992836	3415	tags=53%, list=18%, signal=44%	RBP4/SFRP1/GREM1/S1PR1/TEK/ADAMTS1/HEG1/SLC40A1/NKX2-5/TGFBR3/PPARGC1B/SRF/TGFB2/TGFBR1/BMPR1A/BMP7/SOS1/CHD7/NRG1/ADGRG6/FOXH1/CHAD/NOG/PLXNB1/ENG
GO:0050808	synapse organization	478	0.333952	1.29327	0.0156587	0.118994	0.0992836	3220	tags=27%, list=17%, signal=23%	SPARCL1/EPHA7/LRP4/CHRDL1/CAP2/FLNA/NEGR1/L1CAM/COL4A5/SLC8A2/FILIP1/PCDHB5/PDZRN3/PALM/TNC/NPTX1/GAP43/DMPK/NTN1/FRRS1L/CNTNAP1/ROR2/LGI2/CTTNBP2/MAP1B/HMCN2/WASF1/SYNPO/SYBU/AMIGO1/C1QL1/F2R/SLC1A1/TUBA1A/EPHB1/ZC4H2/RHOB/CAMKV/WASF3/C3/NLGN4X/FZD5/CACNB2/ACTN1/MEF2C/NRXN2/EPHB2/ITGB3/NEFH/NRCAM/LRRN1/NFIA/ZDHHC2/GLRB/PTK2B/CTNND2/PFN2/PRNP/PTPRO/GPM6A/SORT1/CLSTN3/MUSK/RELN/HSPA8/SNTA1/PCDHB4/…
GO:0071805	potassium ion transmembrane transport	208	0.387734	1.40655	0.0157224	0.119085	0.0993596	2559	tags=24%, list=13%, signal=21%	FHL1/KCNH2/ATP1A2/KCNMB1/KCNJ3/FLNA/KCNMA1/EDN3/CASQ2/ANK2/CAV1/AKAP6/GAL/ABCC9/AMIGO1/ACTN2/ATP1B2/WNK4/KCNK3/DPP6/KCNA1/KCNA5/AQP1/KCNK5/KCNB1/SLC9A9/KCNG1/ANO6/PKD2/PRNP/KCNN3/KCNK2/KCNK10/SLC12A2/SNAP25/KCNA3/BIN1/KCNJ8/KCNQ4/KCNA2/KCNA6/KCNS3/SLC24A3/NEDD4/LARGE1/SLC9A3/KCNS1/ATP1A1/ITGB1/KCNF1
GO:1905954	positive regulation of lipid localization	107	0.443575	1.48987	0.0157425	0.119093	0.0993662	1452	tags=21%, list=8%, signal=20%	APOA1/APOB/CYP4F2/PRAP1/CES1/PLTP/FABP3/CAV1/GAL/ABCA8/PLIN2/EDN1/ACACB/LRP1/C1QTNF1/DAB2/C3/ATP8A1/PTCH1/LPL/DENND5B/CD36/ENPP7
GO:0060074	synapse maturation	34	0.573184	1.55611	0.0157963	0.119356	0.0995862	3155	tags=47%, list=17%, signal=39%	CHRDL1/PALM/CNTNAP1/SYBU/NFIA/RELN/ADGRB3/ROCK1/NEFL/NLGN1/NFATC4/NRXN1/CX3CR1/ARHGEF15/VPS35/PFN1
GO:0072079	nephron tubule formation	20	-0.601033	-1.62228	0.0158595	0.119546	0.0997443	1348	tags=35%, list=7%, signal=33%	SOX8/PAX8/HES5/SIX4/SIX1/IRX3/IRX2
GO:0061029	eyelid development in camera-type eye	13	-0.677201	-1.60833	0.0158492	0.119546	0.0997443	985	tags=38%, list=5%, signal=36%	STRA6/INHBA/TWIST1/GRHL3/TFAP2A
GO:0006081	cellular aldehyde metabolic process	68	0.485134	1.52331	0.0159032	0.119732	0.0998993	1426	tags=21%, list=8%, signal=19%	ALDOB/ADH4/CACNA1H/MGAT4A/EDNRB/AKR1C3/GLYCTK/ESD/ALDH1A1/DAB2/AKR1C1/CYP1B1/ADH5/IDH2
GO:0032733	positive regulation of interleukin-10 production	41	-0.481558	-1.52832	0.0159636	0.120043	0.100159	2732	tags=34%, list=14%, signal=29%	PRKCZ/TNFSF4/CLEC7A/LGALS9/PYCARD/TLR2/NOD2/TREM2/LILRA5/IL23A/ISG15/CD274/IL20RB/IL6
GO:0042157	lipoprotein metabolic process	133	0.424815	1.44835	0.0159828	0.120043	0.100159	524	tags=8%, list=3%, signal=7%	MTTP/APOA4/APOA1/APOB/APOD/APOC3/APOA2/NPC1L1/APOBEC1/CLIP3
GO:0060337	type I interferon-mediated signaling pathway	80	-0.410051	-1.45852	0.0160112	0.120113	0.100217	4345	tags=30%, list=23%, signal=23%	IFNE/RBM47/DCST1/IRF3/IKBKE/TRIM65/MYD88/NLRC5/TTLL12/IFNAR2/CACTIN/TRIM41/OAS1/OAS3/FADD/IFI27/USP18/IRF7/IRAK1/IFIH1/OAS2/ISG15/IFITM2/MMP12
GO:0071241	cellular response to inorganic substance	225	0.371424	1.35995	0.0160921	0.120575	0.100603	2683	tags=24%, list=14%, signal=21%	CHP2/DPEP1/SLC13A2/CEBPA/AOC1/CACNA1H/PRKAA2/NPTX1/RASGRP2/AKR1C3/ITPKB/EDN1/GUCY1B1/SLC1A1/SYT11/TUBA1A/FABP4/KCNK3/NFATC2/TF/KCNA1/CLIC4/SLC40A1/AQP1/MEF2C/SYT1/KCNB1/ADD1/PKD2/PRNP/MEF2A/ALOX15/PLCG2/MT1A/MTR/FOSB/SLC12A2/CDKN1B/RYR3/MT1G/MT1H/LRRK2/SERPINF1/NEK7/SLC13A5/SMPD1/CPNE1/SYT3/NLGN1/CLDN1/NFATC4/JUN/CER1/BMP6/CYBB
GO:0001819	positive regulation of cytokine production	478	-0.272808	-1.21295	0.016175	0.121052	0.101001	2928	tags=24%, list=15%, signal=21%	C5AR1/NMB/NFAM1/CYBA/POLR3G/FRMD8/PTAFR/MEFV/IFNL1/PRKCZ/IL17RC/TNFSF4/CLEC7A/TRIM16/IRF1/RAET1G/HILPDA/TLR5/FCER1G/AGPAT2/HLA-DPA1/JAK2/HIF1A/CD80/RASGRP1/ALOX15B/IFNG/CD55/IL1RL2/AIM2/RIPK2/LGALS9/PYCARD/LILRB2/CCBE1/CHIA/IL10/PNP/OAS1/HRAS/RSAD2/EREG/TLR2/NOD2/MMP8/OAS3/DHX58/RUNX1/DDIT3/FADD/GBP5/S100A13/CARD9/CLEC4E/SERPINE1/UCN/IL36A/HAVCR2/TREM2/HK1/ZP3/LILRA5/IRF7/CEBPB/HSPA1B/IRF5/IRAK3/…
GO:0098900	regulation of action potential	54	0.524152	1.57065	0.0162564	0.121228	0.101148	1951	tags=28%, list=10%, signal=25%	CNR1/FLNA/ANK2/SLC8A2/CAV1/CACNA1C/CTNNA3/CACNA2D1/PKP2/CNR2/RYR2/KCNB1/CD36/BIN1/CALM1
GO:0090329	regulation of DNA-templated DNA replication	47	-0.475807	-1.52837	0.0162528	0.121228	0.101148	5337	tags=60%, list=28%, signal=43%	ZMPSTE24/SLFN11/CIZ1/DBF4B/RFC5/BLM/TIMELESS/MCM4/MCM7/BCL6/FBXO5/CHTF8/MCM5/E2F8/DBF4/TIPIN/RFC4/CDC7/PCNA/GMNN/MCIDAS/RFC2/CHTF18/TICRR/MCM2/CDT1/E2F7/ENDOG
GO:0050920	regulation of chemotaxis	226	0.378539	1.38824	0.0162448	0.121228	0.101148	2591	tags=29%, list=14%, signal=26%	SEMA6A/CCL19/THBS4/SEMA6D/SMOC2/FGF10/PTN/GREM1/EDN3/DPP4/ST6GAL1/PDGFRA/JAM3/CCL21/EDN1/CXCL13/SEMA3C/CCR7/CAMK1D/GPR183/F7/CXCL12/S1PR1/IL34/EFNB2/FGFR1/ROBO1/FGF2/SEMA6C/TUBB2B/IL6R/MPP1/SLIT2/ELANE/STX3/CXCR4/SEMA3G/ANO6/STAP1/CCR4/PTK2B/S100A14/PTPRO/DUSP3/THBS1/NCKAP1L/IL16/SEMA5A/SEMA3A/ADGRA2/RAC2/RIN3/NTF3/CCL5/RIPOR2/LPAR1/DAPK2/CSF1R/PADI2/SEMA4G/MEGF8/TNFSF18/SWAP70/PDGFD/P2RY12/PLXNA4
GO:0060379	cardiac muscle cell myoblast differentiation	12	0.754405	1.65582	0.0164133	0.122253	0.102003	2515	tags=50%, list=13%, signal=43%	MYOCD/GREM1/ISL1/SRF/NRG1/ITGB1
GO:0097345	mitochondrial outer membrane permeabilization	37	-0.519204	-1.61167	0.0164351	0.12227	0.102017	3227	tags=43%, list=17%, signal=36%	CHCHD10/BNIP3/BLOC1S2/BNIP3L/BID/VDAC2/BAK1/ZNF205/SLC35F6/TMEM102/HIP1R/HSPA1A/GZMB/IER3/BBC3/EYA2
GO:0033604	negative regulation of catecholamine secretion	13	0.729488	1.6406	0.0165134	0.122707	0.102382	2373	tags=46%, list=13%, signal=40%	CNR1/CHGA/SYT11/ABAT/ADRA2A/P2RY1
GO:0003158	endothelium development	132	0.422991	1.44345	0.0165869	0.123108	0.102716	2995	tags=34%, list=16%, signal=29%	BARX1/ARHGEF26/TMEM100/ZEB1/EDNRB/SCUBE1/GSTM3/PPP1R16B/HOXA13/PECAM1/FSTL1/S1PR1/RHOB/RAP1A/HEG1/CLIC4/SLC40A1/PDE2A/PLCB1/VCL/ROCK2/CXCR4/STARD13/CLDN5/ADD1/XDH/ACVRL1/APOLD1/S1PR3/MSN/CLDN3/ROCK1/CDH5/CD34/NRG1/EDNRA/RAPGEF2/FZD4/CTNNB1/CLDN1/BMP6/PROC/KDM6B/RDX/F2RL1
GO:0035930	corticosteroid hormone secretion	19	0.691037	1.67449	0.0166384	0.123344	0.102914	1709	tags=47%, list=9%, signal=43%	AGT/AGTR1/GAL/WNK4/C1QTNF1/DAB2/POMC/SELENOM/PTPN11
GO:0051904	pigment granule transport	22	-0.581768	-1.60685	0.0166772	0.123486	0.103032	1572	tags=18%, list=8%, signal=17%	CDH3/GPR143/MREG/MLPH
GO:0019362	pyridine nucleotide metabolic process	79	0.468748	1.50707	0.0167385	0.123648	0.103167	536	tags=10%, list=3%, signal=10%	ALDOB/QPRT/HAAO/GPD1/PTGIS/NOX1/ME1/FMO5
GO:0046496	nicotinamide nucleotide metabolic process	79	0.468748	1.50707	0.0167385	0.123648	0.103167	536	tags=10%, list=3%, signal=10%	ALDOB/QPRT/HAAO/GPD1/PTGIS/NOX1/ME1/FMO5
GO:2000095	regulation of Wnt signaling pathway, planar cell polarity pathway	16	0.712351	1.66036	0.01695	0.124917	0.104226	2405	tags=56%, list=13%, signal=49%	SFRP1/GPC3/PLEKHA4/DAB2/RSPO3/DACT1/NKD1/ABL1/MLLT3
GO:0009749	response to glucose	179	0.406423	1.44639	0.0169501	0.124917	0.104226	1973	tags=21%, list=10%, signal=19%	PCK1/REG3A/APOA2/ADCY5/CFTR/PRKCB/HNF4A/NR1H4/PRKAA2/GATA4/MLXIPL/PKLR/NR0B2/GIP/NPTX1/SYBU/SLC2A2/CMA1/KHK/SLC29A1/GCG/KCNB1/LPL/KLF7/SRF/PCK2/PDX1/PTK2B/RFX6/THBS1/ZBED3/TXNIP/SGCB/CDKN1B/MPC2/C1QTNF12/SERPINF1
GO:0061371	determination of heart left/right asymmetry	69	0.472937	1.48471	0.0169793	0.124986	0.104283	2621	tags=26%, list=14%, signal=23%	IHH/HAND2/ASB2/GATA4/VANGL2/TBX3/MICAL2/NKX2-5/MEF2C/SRF/PKD2/CITED2/TGFBR2/APLNR/MEGF8/SMO/CER1/DAND5
GO:0017158	regulation of calcium ion-dependent exocytosis	39	-0.510334	-1.59281	0.017032	0.125157	0.104426	2947	tags=36%, list=16%, signal=30%	RPH3AL/STX1A/CDK5/BAIAP3/RAB3A/ZP3/SYT7/HYAL3/SYT17/CBARP/SYT13/STXBP1/DOC2B/SYT8
GO:0060291	long-term synaptic potentiation	89	0.448953	1.46577	0.0170425	0.125157	0.104426	2927	tags=34%, list=15%, signal=29%	PTN/SERPINE2/SCGN/SLC8A2/FAM107A/GIP/PDE9A/SLC1A1/EPHB2/STX3/ZDHHC2/PTK2B/MPP2/PRNP/RELN/IGSF11/SLC18A3/SNAP25/TSHZ3/ABL1/LARGE1/NPTN/NFATC4/PRRT1/RASGRF2/CHRNA7/CX3CR1/MAPK1/GRIN2A/NSG1
GO:0042558	pteridine-containing compound metabolic process	31	-0.542227	-1.60717	0.0171444	0.125641	0.10483	3304	tags=45%, list=17%, signal=37%	SPR/DHFR/SHMT1/MTHFD1/MTHFD1L/SHMT2/PTS/SLC19A1/GCH1/MTHFS/FPGS/TYMS/MTHFD2L/MTHFD2
GO:0050890	cognition	316	0.349673	1.319	0.0171483	0.125641	0.10483	3442	tags=28%, list=18%, signal=23%	TACR2/ATP1A2/CNR1/CCND2/SLC2A4/NRXN3/PTN/VIP/PRKAR2B/LRRC66/PPP1R1B/SLC8A2/CNTNAP2/FAM107A/GIP/SOBP/BCHE/MAP1A/C1QL1/SHROOM4/KIT/SLC1A1/ITGA5/SYT11/TUBA1A/NLGN4X/ATP8A1/PJA2/THRA/MEF2C/PLCB1/NRXN2/BTG2/EPHB2/GPR155/GRPR/SRF/CCL11/PTCHD1/CLDN5/S100B/PRNP/MUSK/RELN/KCNK2/ITGA8/KCNK10/ADGRB3/SNAP25/SLC6A4/EIF4EBP2/SERPINF1/NTF3/GLP1R/CHST10/ABL1/CHD7/TTBK1/LARGE1/PPP3CB/MGAT3/NFATC4/ITGB1/PRRT1/CHRN…
GO:0070542	response to fatty acid	55	0.522921	1.57747	0.0172531	0.1261	0.105213	2818	tags=36%, list=15%, signal=31%	HMGCS2/CPS1/PID1/PDK4/NR1H4/AKR1C3/EDN1/AKR1C1/PLCB1/LPL/PDX1/CD36/CPT1A/IRS1/FOXO3/GLDC/CAT/CLDN1/AKR1C4/PDK3
GO:0030212	hyaluronan metabolic process	34	-0.516228	-1.57485	0.0172643	0.1261	0.105213	1084	tags=29%, list=6%, signal=28%	HMMR/HEXA/PDGFB/HYAL3/HYAL1/HAS2/HAS3/IL1B/TNFAIP6/CEMIP
GO:0060191	regulation of lipase activity	74	0.472987	1.51299	0.0172712	0.1261	0.105213	2232	tags=27%, list=12%, signal=24%	APOA4/APOC3/APOA2/RGS2/AGTR1/PDGFRA/APOH/KIT/LRP1/FGFR1/FGF2/ARHGAP6/SORT1/NMUR1/NR1H3/PLA2R1/CCL5/ABL1/LPAR1/EDNRA
GO:0052547	regulation of peptidase activity	293	-0.29288	-1.23541	0.0174336	0.127138	0.106079	2126	tags=20%, list=11%, signal=18%	AIM2/RIPK2/RCN3/LGALS9/PYCARD/EGLN3/CTSL/BAK1/CDKN2D/PDCD6/LAMP3/ASPH/FADD/CARD9/DDRGK1/SERPINE1/FAS/PSENEN/ATP13A2/SERPINB13/MAPK12/NKX3-1/HIP1R/TNFSF10/CTSD/SERPINB5/TBC1D10A/PMAIP1/SOX2/MMP9/BAD/DHCR24/SERPINB7/KLF4/VEGFA/SERPINA3/TNF/BBC3/ECM1/GRIN1/SERPINB2/SERPINB4/CSTB/S100A9/CST1/PLAUR/IFI6/CSTA/PRR7/A2ML1/SERPINB3/SPINK5/SFN/ANXA8L1/ANXA8/PRSS22/EFNA3/S100A8
GO:0002706	regulation of lymphocyte mediated immunity	186	-0.328494	-1.32244	0.0174551	0.127147	0.106086	3027	tags=27%, list=16%, signal=23%	LILRB4/KMT5C/RAET1E/AHR/HFE/PRKCZ/TNFSF4/TNFSF13/MICA/KLRD1/RAET1G/TAP2/HLA-DRB1/CD80/NSD2/RASGRP1/LAG3/KLRC1/CD55/KLRC2/LGALS9/TRPM4/SH2D1B/IL10/RSAD2/NECTIN2/NOD2/C4BPA/GFER/FADD/ULBP3/HAVCR2/TREM2/ZP3/ULBP1/IL18/TRAF2/IL23A/KIR2DL4/IL4I1/FCGR1A/MAD2L2/TNF/MICB/IL20RB/SERPINB4/SUSD4/IL1B/RAET1L/IL6/ULBP2
GO:0006766	vitamin metabolic process	108	0.42776	1.43517	0.017556	0.127733	0.106576	991	tags=15%, list=5%, signal=14%	RBP2/CYP3A4/CYP4F2/CYP27A1/NPC1L1/RGN/VNN1/CYP2W1/PLTP/AMN/SLC23A1/AKR1C3/SLC19A3/CYP4F12/TKTL1/SLC52A1
GO:0001933	negative regulation of protein phosphorylation	285	0.360391	1.34343	0.0176064	0.127952	0.106758	3480	tags=28%, list=18%, signal=24%	AGT/MYOCD/SFRP1/CEBPA/RGS2/DMD/PID1/FBLN1/RGN/PRKAR2B/NIBAN1/CAV1/MLXIPL/PKIG/RASSF2/PKIA/ANGPT1/KIRREL1/PTPRC/CDKN1C/HEG1/SLC8A1/PTPRB/PRKAG2/HGF/EPHB2/SPINK1/CORO1C/IMPACT/SLIT2/PRNP/WWTR1/PTPRO/DUSP3/XDH/DUSP22/HIPK3/CTDSP2/MICAL1/ZBED3/LAX1/SPRY2/CDKN1B/LRRK2/CALM1/CALM2/SORL1/PLPP3/NTF3/CADM1/SIRPA/SMPD1/ABL1/CNKSR3/INPP5J/SMAD7/CALM3/DEPTOR/IPO5/CHRNA7/IPO7/GSKIP/PTPN13/SPRY1/ADNP/PRKAR2A/A…
GO:0030325	adrenal gland development	28	0.591034	1.5625	0.0176997	0.128333	0.107076	2132	tags=32%, list=11%, signal=29%	APOA1/PDGFRA/PBX1/ARID5B/WNT11/CYP1B1/CDKN1C/CITED2/NR3C1
GO:1904035	regulation of epithelial cell apoptotic process	98	0.449306	1.49874	0.0176849	0.128333	0.107076	3322	tags=39%, list=18%, signal=32%	HAND2/PRKAA2/FGB/AKR1C3/FGA/FGG/ANGPT1/RAMP2/WNT11/TEK/NKX2-5/ITGB3/PDX1/NDNF/ANO6/THBS1/SFRP4/SEMA5A/CDKN1B/PLA2R1/CD40LG/BCL2/PPARA/CDH5/GSN/HLA-G/ABL1/YAP1/STK4/PLCG1/ITGA4/TIA1/ZFP36L1/WFS1/NEUROD1/GPER1/SRSF6/BTC
GO:0007076	mitotic chromosome condensation	19	-0.606768	-1.60398	0.0178028	0.128931	0.107575	5634	tags=68%, list=30%, signal=48%	PHF13/TENT4A/CHMP1A/KMT5A/NUSAP1/SMC4/SMC2/PLK1/NCAPD3/NCAPH2/NCAPG/NCAPH/CDCA5
GO:0051261	protein depolymerization	115	0.431238	1.461	0.0178361	0.129024	0.107653	2454	tags=24%, list=13%, signal=21%	LMOD1/VIL1/SVIL/CFL2/TMOD1/STMN2/MAP1B/MAP1A/ACTN2/ADD3/NES/BMERB1/DSTN/MICAL2/ADD1/TRIM54/MICAL3/MICAL1/HSPA8/SEMA5A/SPTBN1/LIMA1/CRACD/CAPZA2/PLEKHH2/GSN/HDGFL3/SWAP70
GO:0042308	negative regulation of protein import into nucleus	15	0.70099	1.60414	0.0178573	0.129029	0.107657	1451	tags=40%, list=8%, signal=37%	APOD/RAB23/PKIG/PKIA/ANGPT1/CD36
GO:0009952	anterior/posterior pattern specification	217	0.382912	1.39442	0.0179176	0.129316	0.107896	2665	tags=24%, list=14%, signal=20%	CDX1/CDX2/SIX2/BARX1/SFRP1/GPC3/FOXF1/WLS/PBX1/GATA4/PCSK5/HOXA2/ZBTB16/POFUT1/MEOX1/SEMA3C/MEOX2/HOXD13/TBX3/HOXD10/TSHZ1/HOXA3/FZD5/CDON/BTG2/HOXA4/BHLHE41/SRF/PGAP1/ETS2/TGFBR1/GDF11/CRB2/BMPR1A/LEF1/NKD1/SSBP3/BMI1/HEYL/LEFTY2/SKI/HOXD4/WNT2B/MED12/ACVR2A/MLLT3/CTNNB1/SMO/HOXA5/CER1/PBX3
GO:1904738	vascular associated smooth muscle cell migration	27	0.603921	1.57665	0.0180108	0.129839	0.108332	1498	tags=30%, list=8%, signal=27%	MYOCD/TPM1/IGFBP5/DDR2/PRKG1/ADAMTS1/MEF2C/GRB10
GO:0043410	positive regulation of MAPK cascade	455	0.327511	1.2696	0.0180346	0.129861	0.108351	2430	tags=23%, list=13%, signal=21%	CCL25/CCL19/HAND2/PLA2G2A/ACTA2/CARTPT/FGF10/EDN3/FERMT2/FGB/PDGFRA/CCL15/ITGA1/GATA4/NOX1/FZD7/CCL21/FGA/IGFBP4/EDN1/NPNT/RASSF2/F2R/CSPG4/KIT/FGG/CCR7/ANGPT1/C1QTNF1/AKAP12/GPR183/GPBAR1/IGF2/SLC30A10/ALKAL1/FCRL3/GCG/RAP1A/TEK/PTPRC/IL34/FGFR1/PJA2/ROBO1/RAMP3/TNIK/FGF2/CDON/MEF2C/PLCB1/HGF/BANK1/CCN2/ROCK2/ELANE/ITGB3/ARRB1/CCL11/PLCE1/CD27/CD36/PTK2B/ADCYAP1/BMPER/TGFB2/XDH/DUSP22/THBS1/ALOX…
GO:0060081	membrane hyperpolarization	11	0.75675	1.63406	0.0180764	0.130014	0.108478	1103	tags=27%, list=6%, signal=26%	SLC26A3/CFTR/KCNA5
GO:0002832	negative regulation of response to biotic stimulus	145	-0.342707	-1.33051	0.0181095	0.130102	0.108552	3479	tags=28%, list=18%, signal=23%	TARBP2/UFD1/NT5C2/FAM3A/NFKBIL1/TRIM11/NLRC5/AHR/MEFV/TTLL12/MICA/KLRD1/ZDHHC18/KLRC1/NR1H2/LGALS9/CACTIN/OAS1/OAS3/DHX58/SLAMF8/GFER/PTPRS/CPTP/DUSP10/HAVCR2/TREM2/USP18/IRAK3/CGAS/ZDHHC12/KIR2DL4/IL4I1/ISG15/MMP12/RAB7B/MICB/SERPINB4/SUSD4/SPINK5
GO:0006690	icosanoid metabolic process	118	0.43286	1.47513	0.0181955	0.130549	0.108925	1656	tags=18%, list=9%, signal=16%	CYP2B6/DPEP1/GSTA1/CYP4F2/PTGIS/CES2/GGT6/AKR1C3/EDN1/PTGS1/CYP2J2/CYP4F12/GGT7/CASP1/AKR1C1/CYP1B1/HPGD/CYP2U1/PLA2G4F/ALOX15/PLA2G4C
GO:0045930	negative regulation of mitotic cell cycle	225	-0.304502	-1.24191	0.0182132	0.130549	0.108925	4263	tags=35%, list=22%, signal=28%	BLM/RINT1/VPS4A/NLE1/BRCA1/BTN2A2/EZH2/GEN1/MBTPS2/BMP4/ZFYVE19/CASP2/PIDD1/MTBP/BCL6/AURKAIP1/FBXO5/MSH2/ORC1/CDKN1A/BUB1/CCNB1/RAD50/PLK1/FANCD2/PINX1/CCL2/XRCC3/PML/BABAM1/CENPF/BUB1B/SPDL1/DCUN1D3/FZR1/KNL1/ZWILCH/RAD9A/GAS1/TIPIN/BARD1/GTSE1/EME1/BUB3/PTPN3/EME2/NUF2/HASPIN/NEK11/CDC20/DONSON/CDCA8/TPRA1/IL10/MDM2/ZWINT/CDC6/TICRR/CDK1/TRIP13/RBBP8/SPC24/SPC25/CDK5RAP3/BIRC5/PLK3/BTG3/CCND1/…
GO:0071277	cellular response to calcium ion	86	0.459827	1.50518	0.0183125	0.130961	0.109269	2404	tags=29%, list=13%, signal=26%	CHP2/DPEP1/PRKAA2/RASGRP2/AKR1C3/ITPKB/EDN1/SYT11/TUBA1A/NFATC2/CLIC4/MEF2C/SYT1/KCNB1/ADD1/PKD2/MEF2A/ALOX15/PLCG2/FOSB/RYR3/SMPD1/CPNE1/SYT3/NLGN1
GO:0001503	ossification	412	0.338721	1.3048	0.0182953	0.130961	0.109269	2960	tags=26%, list=16%, signal=23%	IHH/CHRDL2/HAND2/BMP3/SIX2/SFRP1/GPC3/CEBPA/LRP4/CHRDL1/PTN/LTF/GREM1/MGP/FERMT2/GDPD2/PBX1/ASPN/TNC/COL2A1/IGFBP5/HOXA2/DCHS1/TP53INP2/ZBTB16/DDR2/MN1/ROR2/LRP3/MYOC/NPNT/TNN/RASSF2/IGF2/S1PR1/WNT11/TEK/SBDS/PKDCC/PENK/ANKH/CLEC3B/SLC8A1/THRA/KLF10/FGF2/MEF2C/PTCH1/HGF/PPARGC1B/VDR/IL6R/NPPC/CCN2/LGR4/ANO6/PTK2B/WWTR1/SORT1/LTBP3/ALOX15/ZHX3/KL/AHSG/SCX/PTPN11/RRAS2/IL6ST/BMPR1A/EXT1/LEF1/CHRD/M…
GO:1904427	positive regulation of calcium ion transmembrane transport	83	0.464741	1.50066	0.0183869	0.131344	0.109588	2586	tags=35%, list=14%, signal=30%	JPH2/MS4A1/ANK2/CASQ1/CAV1/AKAP6/PLP1/CD19/F2/F2R/CACNA2D1/CACNB2/RAMP3/RYR2/PKD2/P2RX1/TRPC1/CALM1/CALM2/ADCYAP1R1/APLNR/P2RX2/ABL1/GJC2/STAC/PPP3CB/PLCG1/CALM3/P2RX5
GO:0001771	immunological synapse formation	15	0.699376	1.60045	0.0184198	0.131429	0.109659	3324	tags=67%, list=18%, signal=55%	CCL19/CCL21/EPHB1/CCR7/LGALS3/MSN/DOCK8/CD6/NCK2/DOCK2
GO:0032369	negative regulation of lipid transport	28	0.589422	1.55824	0.0184749	0.131673	0.109862	1916	tags=39%, list=10%, signal=35%	APOC3/CYP4F2/APOA2/ABCG5/ABCG8/ITGB3/THBS1/NR1H3/PTPN11/EGF/PLA2R1
GO:0006284	base-excision repair	44	-0.483536	-1.54136	0.018515	0.131809	0.109976	6105	tags=61%, list=32%, signal=42%	LIG3/SMUG1/NEIL1/PARP2/DNA2/POLL/ERCC6/POLE/ADPRS/WRN/MUTYH/NTHL1/SIRT6/NEIL3/POLG/APEX2/PNKP/ERCC5/POLQ/RPA3/NEIL2/PCNA/POLD1/FEN1/LIG1/POLB/MPG
GO:0010172	embryonic body morphogenesis	11	0.755338	1.63102	0.0186643	0.131906	0.110057	1158	tags=36%, list=6%, signal=34%	GREM2/PHLDB2/MAB21L2/CDON
GO:0035751	regulation of lysosomal lumen pH	29	-0.532238	-1.54862	0.0185685	0.131906	0.110057	6745	tags=79%, list=36%, signal=51%	ATP6V1D/TMEM9/CLN3/TMEM106B/ATP6AP2/CLN5/OCA2/CREG1/SLC45A2/CCDC115/SPNS1/ATP6V1A/ATP6V0C/GRN/TMEM175/TMEM199/RNASEK/ATP6AP1/TCIRG1/ATP6V1F/TMEM165/ATP6V0B/CLN6
GO:1900046	regulation of hemostasis	70	0.48745	1.53798	0.0186716	0.131906	0.110057	1784	tags=33%, list=9%, signal=30%	ADTRP/SERPINE2/PROS1/VTN/FGB/PDGFRA/CAV1/TSPAN8/APOH/F2/FGA/EDN1/F2R/FGG/C1QTNF1/F7/EMILIN1/PRKG1/EPHB2/ANO6/CD36/THBS1/THBD
GO:0045071	negative regulation of viral genome replication	55	-0.460816	-1.52336	0.018609	0.131906	0.110057	2330	tags=31%, list=12%, signal=27%	APOBEC3F/IFNL3/OAS1/RSAD2/SHFL/OAS3/APOBEC3B/BST2/IFIH1/OAS2/ISG15/APOBEC3A/IFITM2/ISG20/TNF/SLPI/OASL
GO:0015844	monoamine transport	89	0.447135	1.45983	0.0186437	0.131906	0.110057	2704	tags=28%, list=14%, signal=24%	CNR1/CARTPT/PRKCB/VIP/CHGA/SLC22A3/SLC29A4/MAOB/SYT11/CXCL12/ABAT/SYT1/KCNB1/ITGB3/P2RX1/SLC18A3/SLC6A4/KCNA2/ADRA2A/NOS1/SYT3/P2RY1/GDNF/TGM2/CHRNA7
GO:0061351	neural precursor cell proliferation	165	0.401216	1.42054	0.0186757	0.131906	0.110057	2830	tags=27%, list=15%, signal=23%	SLC39A5/IGF2BP1/PTN/FLNA/LIMS2/DIXDC1/EML1/PDE9A/SOX10/TOX/EPHB1/NES/TRIM71/KCNA1/FGF2/CDON/TEAD3/BTG2/HHIP/NFIB/NFIA/HOOK3/SLC16A2/RERE/PTBP2/EGF/SLC6A4/LEF1/LRRK2/RASSF10/GLI1/ACSL6/LRP2/LNX2/FZD3/GJC2/PCM1/CTNNB1/KIFAP3/ITGB1/SMO/RARB/SOX5/CX3CR1/SMARCD3
GO:0009746	response to hexose	184	0.394319	1.40687	0.0185993	0.131906	0.110057	1973	tags=20%, list=10%, signal=18%	PCK1/REG3A/APOA2/ADCY5/CFTR/PRKCB/HNF4A/NR1H4/PRKAA2/GATA4/MLXIPL/PKLR/NR0B2/GIP/NPTX1/SYBU/SLC2A2/CMA1/KHK/SLC29A1/GCG/KCNB1/LPL/KLF7/SRF/PCK2/PDX1/PTK2B/RFX6/THBS1/ZBED3/TXNIP/SGCB/CDKN1B/MPC2/C1QTNF12/SERPINF1
GO:0002062	chondrocyte differentiation	115	0.429422	1.45485	0.0187009	0.131936	0.110082	2739	tags=35%, list=14%, signal=30%	IHH/SIX2/GREM1/EFEMP1/COL2A1/NKX3-2/ZBTB16/TGFBI/WNT9A/PKDCC/ANXA6/MEF2C/NPPC/ZNF219/CCN2/NFIB/LTBP3/TGFBR1/SCX/PTPN11/ACVRL1/TGFBR2/BMPR1A/EXT1/CREB3L2/SNX19/MAPK14/MAF/BMPR1B/WNT2B/NPR2/RFLNB/SLC39A14/SMAD7/CTNNB1/SOX6/BMP6/RFLNA/RARB/SOX5
GO:0008210	estrogen metabolic process	40	0.568994	1.60227	0.0187328	0.131968	0.110109	2678	tags=35%, list=14%, signal=30%	UGT2A3/CYP3A4/UGT2B17/DHRS11/PDGFRA/SULT1E1/UGT2B7/CYP1B1/HSD17B11/HSD17B2/SULT1A1/CHST10/HSD17B8/HSD17B4
GO:0045229	external encapsulating structure organization	319	0.348331	1.31408	0.0187475	0.131968	0.110109	1660	tags=20%, list=9%, signal=18%	MYH11/IHH/AGT/MFAP4/ABI3BP/ADTRP/FBLN1/SMOC2/TNXB/ADAMTS8/FOXF1/ELN/GREM1/VTN/COL4A5/PAPLN/COL4A6/DPP4/PDGFRA/TPSAB1/FOXF2/NOX1/NID1/COL2A1/COL14A1/PHLDB2/CAV1/DDR2/LAMC1/CTSG/CCDC80/FBLN5/ADAMTSL3/NPNT/TGFBI/LRP1/CMA1/MATN2/DPT/EMILIN1/ANGPTL7/RAMP2/CYP1B1/ADAMTS1/LCP1/COL28A1/COL17A1/LAMB1/PBXIP1/COL15A1/ELANE/ITGB3/FMOD/COL4A2/ECM2/NDNF/RECK/TGFB2/LAMA2/CST3/TGFBR1/SCX/ITGA8
GO:0150063	visual system development	394	0.340276	1.30617	0.0187934	0.132143	0.110255	3161	tags=25%, list=17%, signal=21%	SLC39A5/IHH/RBP4/CHRDL1/THRB/FGF10/EFEMP1/ATP2B4/TMOD1/SALL2/PDGFRA/PBX1/FOXF2/ZEB1/TSPAN12/NECTIN3/CACNA1C/MYOM1/CRYAB/MAB21L2/SLC1A1/EPHB1/NES/RHOJ/ANGPTL7/WNT9A/TUB/C3/CYP1B1/CDKN1C/CLIC4/FZD5/MERTK/FGF2/AQP1/CDON/EPHB2/SKIL/PTPRM/SRF/NFIB/NFIA/USH1C/GPM6A/TGFB2/CITED2/TGFBR1/RARA/PBX2/GDF11/ACVRL1/TGFBR2/CRB2/KERA/SPRY2/FAT3/FREM2/CDKN1B/ARHGAP35/RET/MFAP5/NKD1/SERPINF1/BCL2/MAF/BMP7/BMPR1B/S…
GO:1902548	negative regulation of cellular response to vascular endothelial growth factor stimulus	14	0.736586	1.66888	0.0189503	0.133097	0.111051	1844	tags=50%, list=10%, signal=45%	SEMA6A/ATP2B4/DCN/EMILIN1/XDH/SPRY2/ADGRA2
GO:0060402	calcium ion transport into cytosol	28	0.588712	1.55636	0.0189916	0.133185	0.111124	2586	tags=39%, list=14%, signal=34%	JPH2/CAV1/CACNA1C/CACNA2D1/SLC8A1/RYR2/ADCYAP1R1/BCL2/P2RX2/NOS1/P2RX5
GO:0051056	regulation of small GTPase mediated signal transduction	294	0.35972	1.34674	0.0190052	0.133185	0.111124	3912	tags=36%, list=21%, signal=29%	APOA1/APOC3/PSD/FGF10/F2RL2/VAV3/SYDE2/KANK2/DLC1/ITPKB/MYOC/F2R/SIPA1L2/PLEKHG6/KALRN/HEG1/ROBO1/GPR17/KANK1/CDON/CYTH3/ARHGEF17/EPHB2/ARHGEF25/SLIT2/FGD3/ARHGEF10L/ARRB1/STARD13/PREX2/PLCE1/ARHGAP6/KCTD10/TGFB2/RHOU/P2RY10/RELN/P2RY8/PIK3CG/DENND4C/ARHGAP17/GPR20/SPRY2/ARHGAP35/FGD5/ARHGEF40/PREX1/IGF1/FAM13B/ADCYAP1R1/ARHGDIB/GPR174/SOS1/ABL1/RIPOR2/DOCK8/LPAR1/ARHGAP28/CGNL1/FAM13A/EPS8L3/SWA…
GO:0010737	protein kinase A signaling	37	0.562478	1.55925	0.0191571	0.1341	0.111887	1128	tags=30%, list=6%, signal=28%	AKAP6/GAL/MYOM1/EDN1/PRKACB/AKAP12/GCG/AKAP7/PJA2/LCP1/RAMP3
GO:0030177	positive regulation of Wnt signaling pathway	139	0.408425	1.40231	0.0191832	0.134133	0.111915	3091	tags=30%, list=16%, signal=25%	SFRP1/GPC3/FGF10/WNK2/WLS/DIXDC1/CAV1/LGR5/DAAM2/PLEKHA4/RSPO1/DAB2/KANK1/FGF2/RSPO3/RSPO4/PBXIP1/LGR4/RECK/ZBED3/SFRP4/SEMA5A/DACT1/EGF/ADGRA2/LEF1/LRRK2/NKD1/SKI/ABL1/UBR5/YAP1/MLLT3/RSPO2/SPIN1/MACF1/GSKIP/ADNP/VPS35/RNF146/ATP6V1C2/FRAT1
GO:0010765	positive regulation of sodium ion transport	32	0.568921	1.53904	0.01925	0.134377	0.112119	2467	tags=38%, list=13%, signal=33%	CHP2/DMD/WNK2/ATP1B2/PKP2/NKX2-5/SCN4B/CNTN1/CNKSR3/NOS1/MLLT6/AHCYL1
GO:0030198	extracellular matrix organization	317	0.351786	1.32605	0.0192609	0.134377	0.112119	1660	tags=20%, list=9%, signal=18%	MYH11/IHH/AGT/MFAP4/ABI3BP/ADTRP/FBLN1/SMOC2/TNXB/ADAMTS8/FOXF1/ELN/GREM1/VTN/COL4A5/PAPLN/COL4A6/DPP4/PDGFRA/TPSAB1/FOXF2/NOX1/NID1/COL2A1/COL14A1/PHLDB2/CAV1/DDR2/LAMC1/CTSG/CCDC80/FBLN5/ADAMTSL3/NPNT/TGFBI/LRP1/CMA1/MATN2/DPT/EMILIN1/ANGPTL7/RAMP2/CYP1B1/ADAMTS1/LCP1/COL28A1/COL17A1/LAMB1/PBXIP1/COL15A1/ELANE/ITGB3/FMOD/COL4A2/ECM2/NDNF/RECK/TGFB2/LAMA2/CST3/TGFBR1/SCX/ITGA8
GO:1901381	positive regulation of potassium ion transmembrane transport	35	0.575328	1.566	0.0192915	0.134441	0.112172	755	tags=29%, list=4%, signal=27%	KCNH2/KCNMB1/FLNA/EDN3/ANK2/AKAP6/GAL/AMIGO1/ACTN2/ATP1B2
GO:0051149	positive regulation of muscle cell differentiation	65	0.486856	1.50921	0.0193624	0.134785	0.112459	3515	tags=38%, list=19%, signal=31%	SMYD1/MYOCD/RBM24/NID1/AKAP6/LAMC1/EDN1/KIT/EFNB2/MEF2C/LAMB1/LAMA2/MAPK14/IGF1/BCL2/NRG1/EFEMP2/PRKD1/SMARCD3/SETD3/ARRB2/LMOD3/GPER1/ENG/LAMA1
GO:0006760	folic acid-containing compound metabolic process	25	-0.560357	-1.59658	0.0195511	0.135701	0.113224	3238	tags=48%, list=17%, signal=40%	DHFR/SHMT1/MTHFD1/MTHFD1L/SHMT2/SLC19A1/GCH1/MTHFS/FPGS/TYMS/MTHFD2L/MTHFD2
GO:1901568	fatty acid derivative metabolic process	76	0.480218	1.5424	0.0195588	0.135701	0.113224	3320	tags=30%, list=17%, signal=25%	HMGCS2/DPEP1/CYP4F2/GGT6/DGAT1/CYP4F12/GGT7/TYRP1/HPGD/FAR2/ALOX15/HACD1/ELOVL5/ACSL6/FITM2/CYP4F3/ACSL5/HSD17B4/PTGR1/ACACA/PAM/SLC25A1/OXCT1
GO:0001823	mesonephros development	103	0.427104	1.42652	0.0195284	0.135701	0.113224	2849	tags=38%, list=15%, signal=32%	AGT/SIX2/SFRP1/GPC3/FGF10/GREM1/PBX1/DCHS1/ZBTB16/NPNT/WNT11/FGF2/PTCH1/TCF21/SLIT2/LGR4/PKD2/BMPER/TMEM59L/RARA/GDF11/RET/GREB1L/BCL2/BMP7/CRLF1/WNT2B/EPCAM/MYC/SMAD7/CTNNB1/CAT/SMO/GDNF/PKD1/CER1/RARB/SPRY1/HOXB7
GO:0010763	positive regulation of fibroblast migration	14	0.73466	1.66452	0.0198052	0.137259	0.114524	2515	tags=50%, list=13%, signal=43%	ACTA2/DDR2/AKAP12/AQP1/ITGB3/THBS1/ITGB1
GO:0034333	adherens junction assembly	13	0.722106	1.624	0.0199006	0.137769	0.114949	3309	tags=62%, list=17%, signal=51%	ZNF703/JAM3/RAMP2/VCL/SMAD7/CTNNB1/ACTB/PIP5K1C
GO:0051954	positive regulation of amine transport	41	0.548571	1.54875	0.0200232	0.138465	0.115529	2555	tags=32%, list=13%, signal=27%	TACR2/CARTPT/VIP/SLC38A1/ACE2/CXCL12/ABAT/SYT1/KCNB1/SLC12A2/SLC18A3/ITGB1/GDNF
GO:0042908	xenobiotic transport	47	0.537781	1.56951	0.0200693	0.13863	0.115668	1826	tags=30%, list=10%, signal=27%	NR1I2/ABCG2/PDZK1/ABCC2/SLC28A2/SLC22A3/ABCB1/SLC29A4/ABCA8/ATP7B/SLC29A1/GJA1/ATP8B1/ABCC4
GO:0001562	response to protozoan	30	-0.543625	-1.60253	0.0200993	0.13865	0.115684	3624	tags=43%, list=19%, signal=35%	BATF/CCDC88B/GBP4/MYD88/CLEC7A/IL10/HRAS/BPGM/VTCN1/IER3/GBP6/PF4/SLC11A1
GO:0001755	neural crest cell migration	59	0.504116	1.54433	0.0201163	0.13865	0.115684	2555	tags=39%, list=13%, signal=34%	SEMA6A/HAND2/SEMA6D/EDN3/EDNRB/SOX10/EDN1/ISL1/SEMA3C/ANXA6/SEMA6C/CORO1C/SEMA3G/SEMA5A/SEMA3A/NRP2/RET/BMP7/NRTN/EDNRA/SEMA4G/SMO/GDNF
GO:0086011	membrane repolarization during action potential	28	0.583282	1.54201	0.0202836	0.13965	0.116518	2445	tags=36%, list=13%, signal=31%	KCNH2/KCNJ3/FLNA/CAV1/CACNA2D1/KCNA1/KCNA5/KCNJ8/SCN2B/ATP1A1
GO:0035627	ceramide transport	15	0.695346	1.59122	0.0203883	0.140217	0.116991	540	tags=27%, list=3%, signal=26%	MTTP/PLTP/ABCB1/GLTPD2
GO:0031392	regulation of prostaglandin biosynthetic process	10	-0.731867	-1.61521	0.0205673	0.140464	0.117198	307	tags=40%, list=2%, signal=39%	CD74/PLA2G3/ANXA1/IL1B
GO:0031055	chromatin remodeling at centromere	10	-0.731175	-1.61369	0.0205673	0.140464	0.117198	3228	tags=80%, list=17%, signal=66%	MIS18A/ITGB3BP/CENPP/CENPN/CENPI/OIP5/HJURP/CENPA
GO:0034080	CENP-A containing chromatin assembly	10	-0.731175	-1.61369	0.0205673	0.140464	0.117198	3228	tags=80%, list=17%, signal=66%	MIS18A/ITGB3BP/CENPP/CENPN/CENPI/OIP5/HJURP/CENPA
GO:0051693	actin filament capping	40	0.565378	1.59209	0.0205169	0.140464	0.117198	3314	tags=35%, list=17%, signal=29%	LMOD1/VIL1/SVIL/TMOD1/ADD3/ADD1/SPTBN1/CRACD/CAPZA2/GSN/CARMIL2/RDX/LMOD3/SPTAN1
GO:0051492	regulation of stress fiber assembly	89	0.44535	1.454	0.0204738	0.140464	0.117198	3296	tags=33%, list=17%, signal=27%	APOA1/SFRP1/FERMT2/TPM1/PHLDB2/DLC1/MYOC/S1PR1/WNT11/PIK3R1/CCN2/ROCK2/ARHGEF10L/PFN2/ARHGAP6/TGFBR1/ROCK1/ABL1/LPAR1/PAK1/ARHGAP28/CGNL1/EVL/CORO2B/ARHGEF15/WASF2/SERPINF2/PFN1/S100A10
GO:0034763	negative regulation of transmembrane transport	112	0.428247	1.44733	0.0204985	0.140464	0.117198	2481	tags=23%, list=13%, signal=20%	PLN/KCNH2/ATP1A2/RGS2/PID1/PRKCB/CASQ2/CAV1/ANO9/ACTN2/EPHB2/SLC43A1/CLIC2/PKD2/GRB10/THBS1/BIN1/CALM1/CALM2/BCL2/FABP5/ADRA2A/NOS1/NEDD4/PPP3CB/CALM3
GO:0007098	centrosome cycle	138	-0.354156	-1.367	0.0205808	0.140464	0.117198	4976	tags=40%, list=26%, signal=30%	ARHGEF10/CHMP1A/SASS6/KIF3A/NDC80/MCPH1/HAUS7/NIN/GADD45A/BRCA1/NEK2/HAUS2/PARD6G/CNTROB/GEN1/RTTN/NDEL1/NDE1/CCP110/AURKA/CEP152/HAUS3/MARK4/FBXW5/PLK1/XRCC2/PARD6B/XRCC3/BRCA2/SGO1/SPICE1/HAUS5/PLK4/SDCCAG8/CETN3/CROCC/ODF2/PCLAF/KIF11/CEP72/CCNF/GOLGA2/ATF5/CCDC57/CDK1/HAUS8/SAC3D1/PPP1R35/CEP85/CCDC102B/CEP131/STIL/WDR62/PARD6A/PLK2
GO:0030178	negative regulation of Wnt signaling pathway	165	0.398359	1.41043	0.0208985	0.142478	0.118878	2004	tags=22%, list=11%, signal=20%	BARX1/SFRP1/GPC3/LRP4/GREM1/SHISA3/FRZB/DACT3/TLE2/TRABD2A/CAV1/SFRP5/SOX10/IGFBP4/SOSTDC1/TNN/ISL1/LRP1/DAB2/WNT11/NKX2-5/TMEM88/CXXC4/RBMS3/GRB10/WWTR1/PTPRO/TRABD2B/TMEM170B/SFRP4/DACT1/MCC/TLE4/NKD1/MAPK14/GLI1/RNF43
GO:0060420	regulation of heart growth	56	0.504589	1.52885	0.0210123	0.142943	0.119266	2614	tags=41%, list=14%, signal=36%	RBP4/RGS2/PI16/AKAP6/EDN1/ACACB/FGF2/NKX2-5/MEF2C/TGFBR3/GATA6/CITED2/TGFBR1/KCNK2/BMPR1A/MAPK14/GLI1/IGF1/PPARA/YAP1/PIM1/ZFPM2/JARID2
GO:0051983	regulation of chromosome segregation	129	-0.362104	-1.38204	0.0210042	0.142943	0.119266	5830	tags=51%, list=31%, signal=36%	SMARCA2/DYNC1LI1/C9orf78/INCENP/SMC6/SMARCD2/KLHL22/ANAPC15/MAD1L1/AURKB/SMARCB1/PLSCR1/MAD2L1/NEK6/NDC80/SMARCE1/KNTC1/UBE2C/RAD18/GEN1/CDCA2/FBXO5/HECW2/SMC4/BUB1/SMC2/CCNB1/PLK1/XRCC3/DPF1/CENPF/ESPL1/ANAPC2/BUB1B/RCC2/NCAPD3/SPDL1/TACC3/KNL1/ZWILCH/CENPE/DLGAP5/NCAPH2/BUB3/NUF2/ANAPC11/HASPIN/CDC20/CDCA8/BCL7C/ZWINT/CDC6/NCAPG/NCAPG2/KIF2C/MAPK15/NCAPH/MKI67/CDK1/TRIP13/HORMAD1/SPC24/SPC25/BI…
GO:1901797	negative regulation of signal transduction by p53 class mediator	32	-0.528745	-1.56839	0.0210442	0.143005	0.119317	3489	tags=38%, list=18%, signal=31%	YJU2/ELL3/CD74/RRM2B/ARMC10/ING2/MDM2/DYRK3/ZNF385A/SNAI2/TWIST1/MUC1
GO:0031669	cellular response to nutrient levels	245	0.365221	1.35143	0.0210912	0.143169	0.119455	2059	tags=16%, list=11%, signal=15%	KRT20/SLC39A5/PCK1/SFRP1/CARTPT/PDK4/AOC1/NR1H4/PRKAA2/SESN3/TNC/KANK2/MLXIPL/FAM107A/MN1/AKR1C3/PLIN2/SESN1/PRKAB2/FOLR2/SLC39A4/PENK/KLF10/PRKAG2/VDR/GPR155/KCNB1/IMPACT/LPL/SRF/HSPA8/NCOA1/NUAK2/FOXO3/LRRK2/TNRC6A/PRKAB1/ALB/BCL2/PPARA
GO:0110020	regulation of actomyosin structure organization	99	0.43352	1.44701	0.0211688	0.143541	0.119765	3155	tags=30%, list=17%, signal=25%	APOA1/SFRP1/FERMT2/TPM1/PHLDB2/DLC1/MYOC/EDN1/S1PR1/WNT11/PIK3R1/CCN2/ROCK2/ARHGEF10L/PFN2/ARHGAP6/TGFBR1/ROCK1/ABL1/LPAR1/PAK1/ARHGAP28/CGNL1/EVL/PRKD1/CORO2B/ARHGEF15/WASF2/SERPINF2/PFN1
GO:0071357	cellular response to type I interferon	81	-0.407506	-1.4537	0.0213425	0.144563	0.120617	4345	tags=30%, list=23%, signal=23%	IFNE/RBM47/DCST1/IRF3/IKBKE/TRIM65/MYD88/NLRC5/TTLL12/IFNAR2/CACTIN/TRIM41/OAS1/OAS3/FADD/IFI27/USP18/IRF7/IRAK1/IFIH1/OAS2/ISG15/IFITM2/MMP12
GO:0009404	toxin metabolic process	14	0.731354	1.65703	0.021515	0.145574	0.121461	1044	tags=21%, list=6%, signal=20%	CYP3A4/CYP2W1/CYP1B1
GO:0034614	cellular response to reactive oxygen species	142	0.397237	1.37113	0.0215408	0.145592	0.121476	3005	tags=23%, list=16%, signal=19%	FABP1/APOA4/PDGFRA/TPM1/SOD3/DDR2/MPV17L/FBLN5/EDN1/RHOB/CYP1B1/AQP1/HGF/PPARGC1B/CD36/PKD2/LRRK2/BMP7/SIRPA/STAT6/ABL1/TOP2B/CAT/TRPA1/PDGFD/JUN/BTK/MAPK1/OSER1/KDM6B/AXL/FYN
GO:0071496	cellular response to external stimulus	339	0.347533	1.31853	0.0215854	0.145736	0.121597	2164	tags=17%, list=11%, signal=15%	KRT20/SLC39A5/PCK1/MYOCD/ATP1A2/SFRP1/IL33/CARTPT/PDK4/AOC1/NR1H4/PRKAA2/SESN3/TNC/KANK2/MLXIPL/FAM107A/MN1/AKR1C3/PLIN2/SESN1/PRKAB2/FOLR2/CASP1/SLC39A4/WNT11/CASP5/PTPRC/PENK/TMEM150C/PDE2A/KLF10/FGF2/AQP1/PRKAG2/VDR/GPR155/KCNB1/IMPACT/LPL/ITGB3/SRF/SCX/HSPA8/NCOA1/NUAK2/ARHGAP35/FOXO3/LRRK2/TNRC6A/PRKAB1/ALB/BCL2/PPARA/ASGR1/WNT2B
GO:0001654	eye development	390	0.337576	1.29556	0.0216602	0.146084	0.121887	3161	tags=25%, list=17%, signal=21%	SLC39A5/IHH/RBP4/CHRDL1/THRB/FGF10/EFEMP1/ATP2B4/TMOD1/SALL2/PDGFRA/PBX1/FOXF2/ZEB1/TSPAN12/NECTIN3/CACNA1C/MYOM1/CRYAB/MAB21L2/SLC1A1/EPHB1/NES/RHOJ/ANGPTL7/WNT9A/TUB/CYP1B1/CDKN1C/CLIC4/FZD5/MERTK/FGF2/AQP1/CDON/EPHB2/SKIL/PTPRM/SRF/NFIB/NFIA/USH1C/GPM6A/TGFB2/CITED2/TGFBR1/RARA/PBX2/GDF11/ACVRL1/TGFBR2/CRB2/KERA/SPRY2/FAT3/FREM2/CDKN1B/ARHGAP35/RET/MFAP5/NKD1/SERPINF1/BCL2/MAF/BMP7/BMPR1B/SOS1…
GO:0003208	cardiac ventricle morphogenesis	70	0.481728	1.51992	0.0217247	0.146205	0.121988	3439	tags=44%, list=18%, signal=36%	HAND2/FOXF1/GATA4/TPM1/CPE/ISL1/SEMA3C/HEG1/PKP2/NKX2-5/MEF2C/TGFBR3/RYR2/TGFB2/TGFBR1/TGFBR2/TNNC1/BMPR1A/HEYL/LRP2/CHD7/NRG1/EDNRA/SMAD7/ZFPM2/SMARCD3/FOXH1/HAND1/NOG/ENG/SMAD4
GO:0009259	ribonucleotide metabolic process	368	0.341471	1.302	0.0217168	0.146205	0.121988	3240	tags=23%, list=17%, signal=19%	GUCY2C/HMGCS2/SULT2A1/ATP1A2/ADCY5/PIPOX/PID1/PDK4/ABCC6/VNN1/AK4/RAB23/DGAT1/SULT1C4/PDE5A/SULT1E1/PDE9A/GUCY1A1/PDE7B/SULT1B1/GUCY1B1/ACACB/GDA/GIMAP7/ACOT11/FAR2/PDE2A/PRKAG2/NPPC/SULT1A2/PAPSS2/ACSS2/PDE1A/MPP1/CROT/ENPP3/XDH/HACD1/HSPA8/ADCY2/SUCLG1/ACSS1/AK3/SUCLG2/ELOVL5/MPC2/LRRK2/ATP5PF/OGDH/PPARA/NPPB/SULT1A1/SDHC/ACSL6/PDE7A/NPR2/NME4/NUDT10/ENTPD5/NUDT11/SULT1C3/AASS/FITM2/NPR1/BPNT1/…
GO:0007168	receptor guanylyl cyclase signaling pathway	10	0.765868	1.61366	0.0218117	0.146476	0.122214	2458	tags=60%, list=13%, signal=52%	GUCY2C/NPPC/GNG7/NPPB/NPR2/NPR1
GO:0061299	retina vasculature morphogenesis in camera-type eye	10	0.765724	1.61335	0.0218117	0.146476	0.122214	3977	tags=80%, list=21%, signal=63%	RHOJ/CYP1B1/CLIC4/FZD4/COL4A1/ARHGEF15/LAMA1/LRP5
GO:0070374	positive regulation of ERK1 and ERK2 cascade	204	0.383644	1.38681	0.0218723	0.146727	0.122423	2373	tags=25%, list=13%, signal=23%	CCL25/CCL19/HAND2/PLA2G2A/ACTA2/FGF10/FERMT2/FGB/PDGFRA/CCL15/GATA4/CCL21/FGA/NPNT/F2R/FGG/CCR7/ANGPT1/AKAP12/GPR183/GPBAR1/SLC30A10/ALKAL1/GCG/RAP1A/TEK/PTPRC/RAMP3/FGF2/CCN2/ITGB3/ARRB1/CCL11/CD36/PTK2B/ADCYAP1/BMPER/ALOX15/PTPN11/SPRY2/IGF1/CCL5/SCIMP/GCNT2/GLIPR2/THPO/CCL14/ABL1/NRG1/RAPGEF2/CSF1R/P2RY1
GO:1903351	cellular response to dopamine	72	0.471815	1.50213	0.0219133	0.146845	0.122522	3485	tags=32%, list=18%, signal=26%	ADCY5/CHRM2/GNAO1/FLNA/PALM/HTR1D/SLC1A1/GNAZ/GNA14/PTGER1/GNA11/LRRK2/GNAS/ABL1/GNG2/TGM2/NSG1/VPS35/ARRB2/HTR4/HTR2A/PRKN/HTR2C
GO:0045879	negative regulation of smoothened signaling pathway	34	0.557704	1.51409	0.0220625	0.147457	0.123032	3143	tags=32%, list=17%, signal=27%	GPC3/SERPINE2/PRKACB/PTCH2/PTCH1/HHIP/CD3E/GPR161/MEGF8/CDK20/GLI3
GO:0071867	response to monoamine	89	0.442613	1.44507	0.0220751	0.147457	0.123032	3165	tags=29%, list=17%, signal=24%	ADCY5/CHRM2/GNAO1/FLNA/ATP2B4/PALM/PKLR/HTR1D/SLC1A1/GNAZ/PENK/GNA14/RYR2/PTGER1/GNA11/LRRK2/GNAS/ABL1/GNG2/TGM2/PRKD1/NSG1/VPS35/ARRB2/HTR4/HTR2A
GO:0071869	response to catecholamine	89	0.442613	1.44507	0.0220751	0.147457	0.123032	3165	tags=29%, list=17%, signal=24%	ADCY5/CHRM2/GNAO1/FLNA/ATP2B4/PALM/PKLR/HTR1D/SLC1A1/GNAZ/PENK/GNA14/RYR2/PTGER1/GNA11/LRRK2/GNAS/ABL1/GNG2/TGM2/PRKD1/NSG1/VPS35/ARRB2/HTR4/HTR2A
GO:0032725	positive regulation of granulocyte macrophage colony-stimulating factor production	14	-0.638179	-1.56127	0.0221118	0.147545	0.123106	2286	tags=50%, list=12%, signal=44%	CD80/RASGRP1/CARD9/IL18/IL23A/PAEP/IL1B
GO:0048241	epinephrine transport	11	0.746277	1.61145	0.0221913	0.147918	0.123417	548	tags=36%, list=3%, signal=35%	CARTPT/VIP/SLC22A3/SLC29A4
GO:0032402	melanosome transport	21	-0.596696	-1.64052	0.0223461	0.148792	0.124146	1572	tags=19%, list=8%, signal=17%	CDH3/GPR143/MREG/MLPH
GO:0034384	high-density lipoprotein particle clearance	11	0.745554	1.60989	0.0224852	0.149323	0.124589	1151	tags=36%, list=6%, signal=34%	APOA1/APOC3/APOA2/APOM
GO:0001578	microtubule bundle formation	114	-0.367229	-1.38027	0.0224509	0.149323	0.124589	4179	tags=30%, list=22%, signal=23%	DNAAF4/MEIG1/CFAP43/DNAI4/CFAP69/CLUAP1/MARK4/PLK1/SPAG17/DNAL1/RSPH1/LRRC61/IQCG/PSRC1/LRGUK/GAS8/SPEF1/TPGS1/CPLANE2/TRIM46/CCDC40/SPACA9/ZMYND10/TTLL1/TPPP3/GAS2L1/DNAH5/SPAG1/CFAP157/CEP131/CFAP73/CFAP46/PLA2G3/DNAAF3
GO:0050900	leukocyte migration	386	0.339523	1.30011	0.0224972	0.149323	0.124589	2561	tags=27%, list=13%, signal=24%	CCL25/DPEP1/APOD/CCL19/ASB2/THBS4/ADTRP/IL33/ITGA7/ITGA9/ASCL2/PTN/CHGA/GREM1/SELP/EDN3/VAV3/DPP4/CCL15/ITGA1/JAM2/JAM3/GCNT1/CCL21/ROR2/EDNRB/CTSG/MADCAM1/EDN1/KIT/CXCL13/CCR7/CAMK1D/GPR183/TAFA4/F7/PECAM1/CXCL12/EMILIN1/S1PR1/SELL/SBDS/STAT5B/IL34/PIK3R1/NKX2-3/PLCB1/CNR2/IL6R/CXCR3/MPP1/SLIT2/ELANE/ITGB3/CXCR4/CCL11/LGALS3/ANO6/STAP1/PTK2B/S100A14/PTPRO/TGFB2/THBS1/NCKAP1L/LRCH1/IL16/CORO1A/PI…
GO:2000050	regulation of non-canonical Wnt signaling pathway	26	0.612757	1.59159	0.0225453	0.149348	0.12461	2405	tags=42%, list=13%, signal=37%	SFRP1/GPC3/DAAM2/PLEKHA4/DAB2/RSPO3/SFRP4/DACT1/NKD1/ABL1/MLLT3
GO:0034332	adherens junction organization	57	0.508368	1.54976	0.0225484	0.149348	0.12461	3309	tags=30%, list=17%, signal=25%	CDH17/FERMT2/CDH19/ZNF703/JAM3/RAMP2/EFNB2/VCL/ADD1/CDH5/SMAD7/CTNNB1/CDH9/BMP6/RDX/ACTB/PIP5K1C
GO:0032642	regulation of chemokine production	94	-0.378899	-1.38773	0.0226205	0.149667	0.124876	2288	tags=36%, list=12%, signal=32%	ADAM17/LILRB4/MEFV/TNFSF4/CLEC7A/HIF1A/ALOX15B/IFNG/RIPK2/LGALS9/PYCARD/CHIA/IL10/OAS1/TLR2/NOD2/OAS3/CARD9/HAVCR2/TREM2/IL18/TICAM1/POSTN/KLF4/FFAR2/ADORA2B/SNAI2/TNF/EPHA2/TRPV4/TWIST1/IL1B/IL6/CXCL6
GO:0007346	regulation of mitotic cell cycle	487	-0.26261	-1.17214	0.022645	0.149671	0.12488	4300	tags=32%, list=23%, signal=25%	CCNH/PRMT5/NUSAP1/BLM/RINT1/VPS4A/NLE1/NPM2/BRCA1/BTN2A2/NEK2/CDKN2A/EZH2/GEN1/MBTPS2/BMP4/ZFYVE19/RAD51C/CASP2/PIDD1/PDXP/FGF8/AURKA/TERT/CDCA2/MTBP/BCL6/CDC26/AURKAIP1/DYNLT3/FBXO5/MSH2/ORC1/HECW2/CDC25A/RAD51B/CDKN1A/FBXW5/BUB1/CCNB1/RAD50/PLK1/FANCD2/PINX1/CCL2/XRCC3/PML/BABAM1/DPF1/ANAPC10/CENPF/ADAM17/ESPL1/ANAPC2/BUB1B/RCC2/SPDL1/CDK7/DCUN1D3/ASCL1/BRCA2/FZR1/EIF4E/FBXO43/PIN1/KNL1/CDC25B/…
GO:0090303	positive regulation of wound healing	59	0.495341	1.51745	0.0227663	0.150315	0.125417	2515	tags=41%, list=13%, signal=35%	MYLK/REG3A/SMOC2/VTN/FERMT2/APOH/DDR2/F2/F2R/F7/EMILIN1/KANK1/DUOX2/CXCR4/ANO6/CD36/THBS1/REG3G/THBD/CLDN3/ADRA2A/CLDN1/ARFGEF1/ITGB1
GO:0051386	regulation of neurotrophin TRK receptor signaling pathway	11	0.744221	1.60701	0.0230731	0.151385	0.12631	3170	tags=55%, list=17%, signal=45%	AGT/WASF1/CYFIP2/SPRY2/SPRY1/ZDHHC17
GO:0110011	regulation of basement membrane organization	11	0.743516	1.60549	0.0230731	0.151385	0.12631	4141	tags=82%, list=22%, signal=64%	NID1/PHLDB2/LAMC1/LAMB1/LAMA2/PHLDB1/LAMA1/CLASP1/CLASP2
GO:0008589	regulation of smoothened signaling pathway	86	0.453446	1.48429	0.022976	0.151385	0.12631	3203	tags=29%, list=17%, signal=24%	IHH/SFRP1/GPC3/FGF10/SERPINE2/SCUBE1/PRKACB/PTCH2/PTCH1/HHIP/CD3E/GPR161/TTC23/RAB34/DCDC2/GLI1/EVC/FOXA1/MEGF8/SMO/CREBBP/CDK20/NDST1/GLI3/CIBAR1
GO:0050851	antigen receptor-mediated signaling pathway	179	0.398046	1.41658	0.0230519	0.151385	0.12631	3625	tags=31%, list=19%, signal=26%	BTNL3/BTNL8/MS4A1/HHLA2/CD79A/PRKCB/VAV3/CD19/CD22/BLK/CCR7/FCRL3/PTPRC/NFATC2/MEF2C/BANK1/CD79B/LGALS3/STAP1/PRNP/CD3E/DUSP3/DUSP22/CD8B/NCKAP1L/PLCG2/LAX1/ELF1/CD3D/CD3G/ZAP70/BCL2/BTNL9/CD28/SOS1/ABL1/TESPA1/FYB1/RFTN1/CD8A/PLCG1/PIK3CD/BTK/RAB29/CARD11/MAPK1/FYN/SH2D1A/MAP3K7/TRAT1/LPXN/KLHL6/SPPL3/BTN2A1/LIPA/RC3H1
GO:0098727	maintenance of cell number	185	0.385852	1.3769	0.0230206	0.151385	0.12631	3073	tags=24%, list=16%, signal=21%	CDX2/SIX2/SFRP1/ASCL2/FGF10/IGF2BP1/PTN/SALL4/FZD7/KIT/TBX3/TUBA3C/EOMES/KLF10/NFIB/TUT4/HOOK3/PHF10/BMPR1A/ZC3H13/TET1/IGF1/SMARCC1/BMP7/SKI/MED12/LDB2/YAP1/LBH/ZHX2/ZFP36L2/ARID1A/BCL9/BICRAL/MYC/PCM1/CTNNB1/ARID4A/SMO/ZNF358/OGT/TPT1/PIWIL2/DDX6/CNOT1
GO:0002237	response to molecule of bacterial origin	351	-0.283016	-1.2158	0.0229818	0.151385	0.12631	2162	tags=21%, list=11%, signal=19%	JAK2/CD80/BCR/CMPK2/WDR83/CD55/RIPK2/LGALS9/PYCARD/CACTIN/LILRB2/TRIM41/IL36G/IL10/CXCL11/GCH1/TLR2/ADAM9/NOD2/MMP8/GFER/NFKB2/CYP27B1/TNIP3/GBP5/CARD9/CAPN2/FGFR2/DUSP10/SERPINE1/IL36A/HAVCR2/TREM2/NOCT/ASS1/CXCL10/CEBPB/ZC3H12A/IRF5/IRAK3/IRAK1/PF4V1/TICAM1/MMP9/ADM/SBNO2/IL24/TNF/SLPI/CD274/NQO1/SLC7A5/IL1A/GJB6/IDO1/S100A9/PF4/TSPO/GJB2/CSF3/CSF2/IL1B/SLC11A1/PPBP/IL6/CXCL6/CXCL2/CXCL3/S100A8…
GO:0097306	cellular response to alcohol	99	0.4296	1.43393	0.0231473	0.151714	0.126584	3598	tags=33%, list=19%, signal=27%	PCK1/CES1/SFRP1/ADCY5/CFTR/KCNMB1/PRKAA2/TNC/AKR1C3/KLF9/CYP1B1/PTCH1/GPR155/DNMT3A/ADCY2/MAP4K1/TP53INP1/FDX1/CTNNB1/GNG2/SMO/PTGER2/CYBB/PRKD1/NPAS4/ACACA/SPHK2/GNAI1/GPLD1/LRP6/FBP1/UGT1A1/ABCA1
GO:2001046	positive regulation of integrin-mediated signaling pathway	12	0.743935	1.63284	0.0233852	0.152707	0.127413	1558	tags=50%, list=8%, signal=46%	FLNA/LIMS2/NID1/LAMC1/LAMB1/LAMA2
GO:0010642	negative regulation of platelet-derived growth factor receptor signaling pathway	12	0.743428	1.63173	0.0233852	0.152707	0.127413	845	tags=25%, list=4%, signal=24%	APOD/MYOCD/LRP1
GO:0033008	positive regulation of mast cell activation involved in immune response	15	-0.653088	-1.62148	0.0233961	0.152707	0.127413	1672	tags=27%, list=9%, signal=24%	VAMP8/ADORA2B/STXBP1/PLA2G3
GO:0043306	positive regulation of mast cell degranulation	15	-0.653088	-1.62148	0.0233961	0.152707	0.127413	1672	tags=27%, list=9%, signal=24%	VAMP8/ADORA2B/STXBP1/PLA2G3
GO:0001947	heart looping	65	0.477109	1.47899	0.0234513	0.152908	0.12758	2014	tags=22%, list=11%, signal=19%	IHH/HAND2/ASB2/GATA4/VANGL2/TBX3/MICAL2/NKX2-5/MEF2C/SRF/PKD2/CITED2/TGFBR2/APLNR
GO:0006527	arginine catabolic process	10	0.762805	1.60721	0.0235683	0.153512	0.128084	2272	tags=50%, list=12%, signal=44%	NOS2/ATP2B4/OAT/DDAH2/NOS1
GO:0051784	negative regulation of nuclear division	63	-0.418465	-1.42106	0.0236119	0.153636	0.128188	5410	tags=60%, list=29%, signal=43%	NME6/KLHL22/ANAPC15/MAD1L1/AURKB/MAD2L1/NDC80/TOM1L1/KNTC1/GEN1/BMP4/MTBP/AURKAIP1/FBXO5/BUB1/CCNB1/PLK1/XRCC3/CENPF/BUB1B/SPDL1/FBXO43/KNL1/ZWILCH/BUB3/NUF2/HASPIN/CDC20/CDCA8/RAD1/ZWINT/TRIP13/HORMAD1/SPC24/SPC25/BIRC5/MAD2L2/LIF
GO:0098911	regulation of ventricular cardiac muscle cell action potential	12	0.741949	1.62848	0.0236757	0.153733	0.128269	3253	tags=67%, list=17%, signal=55%	CAV1/CACNA1C/CTNNA3/PKP2/RYR2/BIN1/DSC2/DSG2
GO:0009162	deoxyribonucleoside monophosphate metabolic process	23	-0.56374	-1.57047	0.0236658	0.153733	0.128269	3648	tags=61%, list=19%, signal=49%	NT5M/ADK/DGUOK/NT5C2/SHMT1/DCK/PNP/UPP1/TYMS/DUT/DPYD/TK2/TK1/TYMP
GO:1904753	negative regulation of vascular associated smooth muscle cell migration	11	0.742604	1.60352	0.0239548	0.154369	0.128799	1163	tags=36%, list=6%, signal=34%	MYOCD/TPM1/PRKG1/MEF2C
GO:0086067	AV node cell to bundle of His cell communication	11	0.742306	1.60288	0.0239548	0.154369	0.128799	1239	tags=45%, list=7%, signal=43%	CACNA1C/GJC1/CACNB2/RYR2/SCN4B
GO:0061050	regulation of cell growth involved in cardiac muscle cell development	15	0.689002	1.57671	0.024044	0.154369	0.128799	2059	tags=40%, list=11%, signal=36%	RGS2/PI16/AKAP6/EDN1/IGF1/PPARA
GO:0010226	response to lithium ion	15	0.688978	1.57665	0.024044	0.154369	0.128799	2504	tags=40%, list=13%, signal=35%	SLC13A2/CEBPA/FABP4/CDKN1B/SLC13A5/NFATC4
GO:0006858	extracellular transport	42	-0.492817	-1.55892	0.0238098	0.154369	0.128799	4179	tags=50%, list=22%, signal=39%	DNAAF1/RSPH4A/DNAH11/DNAI1/NPHP3/DAW1/SPEF2/DNAAF4/CFAP43/SPAG17/RFX3/KIF27/GAS8/CFAP53/SPA17/DPCD/CCDC40/TTLL1/DNAH5/CFAP45/ARRDC1
GO:0007099	centriole replication	43	-0.488698	-1.5585	0.0240043	0.154369	0.128799	4166	tags=58%, list=22%, signal=45%	CDK5RAP2/CEP76/TRIM37/NUP62/POC1B/NPM1/CEP192/ALMS1/CETN2/CDK2/SASS6/BRCA1/CNTROB/RTTN/CCP110/CEP152/SPICE1/PLK4/CEP72/CCDC57/PPP1R35/CEP85/STIL/WDR62/PLK2
GO:0060976	coronary vasculature development	48	0.514222	1.5061	0.0240396	0.154369	0.128799	3362	tags=38%, list=18%, signal=31%	MYOCD/HAND2/GPC3/ABCC9/SGCD/FGF2/TGFBR3/GATA6/SRF/TGFBR1/KCNJ8/APLNR/LRP2/MEGF8/SETD2/NDST1/GPER1/PRICKLE1
GO:0048678	response to axon injury	79	0.460463	1.48043	0.0238978	0.154369	0.128799	1682	tags=23%, list=9%, signal=21%	APOA4/APOD/RGMA/DPYSL3/PTN/FLNA/TNC/GIP/GAP43/MAP1B/SLC1A1/FGF2/NPPC/KCNB1/NEO1/PLCG2/KCNK2/MTR
GO:0034620	cellular response to unfolded protein	88	-0.387752	-1.40739	0.02386	0.154369	0.128799	4273	tags=36%, list=23%, signal=28%	PACRG/BAG3/ERN1/PARP16/TM7SF3/ERN2/MBTPS2/TMEM33/SELENOS/DNAJC10/EIF2AK3/DERL3/PARP6/STUB1/CREB3L1/BCL2L11/BHLHA15/YOD1/FICD/AGR2/ERMP1/RHBDD2/BAK1/TBL2/DDIT3/DDRGK1/CTH/CDK5RAP3/CCND1/HSPA1A/ERO1A/ABCA7
GO:0001676	long-chain fatty acid metabolic process	108	0.417394	1.40039	0.023889	0.154369	0.128799	2147	tags=19%, list=11%, signal=17%	CYP2B6/GSTA1/CYP3A4/CYP4F2/ADTRP/PTGIS/PLP1/AKR1C3/PTGS1/CYP2J2/CYP4F12/GSTM4/CYP1B1/CYP2U1/CPT1A/ALOX15/PLA2G4C/ELOVL5/MGLL/ACSL6/CYP2S1
GO:0030258	lipid modification	191	0.389451	1.39712	0.0238551	0.154369	0.128799	3945	tags=30%, list=21%, signal=24%	FABP1/APOD/ADH4/CYP3A4/CYP4F2/ACOX2/CNR1/EPHX2/PDK4/FABP3/ACAA2/ACACB/PIP4P2/PLPP1/PRKAG2/ADH5/ACADS/CROT/BDH2/CPT1A/ALOX15/INPP5A/HADH/IRS1/HADHA/MAPK14/ECHDC2/PLPP3/PPARA/ST3GAL2/ECHDC1/INPP5J/DGKG/DGKA/HSD17B4/GBA2/HADHB/CYP3A5/IRS2/SIRT4/ACOX1/ETFDH/LONP2/ABCD2/ACAD10/MTMR2/HACL1/ACADM/INPPL1/SYNJ1/APPL2/OCRL/MTMR6/DECR1/DGKZ/DGKI/ALOX5
GO:0071243	cellular response to arsenic-containing substance	18	-0.59573	-1.55329	0.0242827	0.155312	0.129586	2473	tags=28%, list=13%, signal=24%	UROS/MKNK2/PPIF/ZC3H12A/GSTO2
GO:0014910	regulation of smooth muscle cell migration	64	0.491448	1.52871	0.0242574	0.155312	0.129586	2207	tags=31%, list=12%, signal=28%	MYOCD/SEMA6D/VTN/TPM1/IGFBP5/DDR2/LRP1/CYP1B1/PRKG1/ADAMTS1/MEF2C/SLIT2/ITGB3/BMPR1A/FOXO4/IGF1/SORL1/BCL2/CCL5/LPAR1
GO:0030195	negative regulation of blood coagulation	48	0.514098	1.50574	0.0242837	0.155312	0.129586	2358	tags=40%, list=12%, signal=35%	ADTRP/SERPINE2/PROS1/VTN/FGB/PDGFRA/TSPAN8/APOH/F2/FGA/EDN1/FGG/C1QTNF1/PRKG1/THBS1/THBD/TFPI/F11/ADAMTS18
GO:0006497	protein lipidation	89	-0.3661	-1.33095	0.0242899	0.155312	0.129586	5696	tags=47%, list=30%, signal=33%	PIGO/ZDHHC7/ZDHHC4/ATG16L1/PGAP2/PIGH/PIGN/PIGS/ZDHHC16/ZDHHC11B/ZDHHC8/ZDHHC9/PIGB/SVIP/UGCG/PIGV/WDR45/MPPE1/SLC30A5/ATG7/ATG10/HHAT/PGAP4/ZDHHC18/PIGW/CWH43/WIPI1/ALOX12B/ZDHHC23/PIGQ/PIGF/ZDHHC24/ATG101/ZDHHC13/DPM2/ZDHHC11/WDR45B/DPM3/PIGA/ZDHHC12/ZDHHC1/PORCN
GO:0061298	retina vasculature development in camera-type eye	19	0.670189	1.62398	0.0243387	0.155465	0.129714	3977	tags=68%, list=21%, signal=54%	PDGFRA/RHOJ/CYP1B1/CLIC4/ACVRL1/VSTM4/FZD4/LARGE1/COL4A1/ARHGEF15/LAMA1/BMPR2/LRP5
GO:0045604	regulation of epidermal cell differentiation	59	-0.431148	-1.44382	0.024542	0.156605	0.130665	1517	tags=25%, list=8%, signal=23%	CYP27B1/KDF1/NME2/MAFF/HES5/OVOL2/ZBED2/MSX2/ABCA12/TP63/GRHL1/AQP3/FOXC1/SFN/SULT2B1
GO:0006301	postreplication repair	34	-0.499677	-1.52435	0.0245859	0.156726	0.130766	5524	tags=50%, list=29%, signal=36%	UBE2A/POLN/USP1/RAD18/BRCA1/MSH2/POLD3/POLH/PCNA/POLD1/POLD2/PCLAF/FAAP20/POLE2/USP43/DTL/MAD2L2
GO:0001767	establishment of lymphocyte polarity	16	0.694247	1.61816	0.0247945	0.157895	0.131741	2176	tags=44%, list=11%, signal=39%	CCL19/CCL21/CCR7/GSN/ABL1/RIPOR2/DOCK8
GO:0006956	complement activation	56	0.498193	1.50947	0.0248568	0.158132	0.131939	2106	tags=25%, list=11%, signal=22%	CR2/C7/CLU/C4B/C4A/A2M/SVEP1/C1S/C3/CFI/C1R/CFH/NCR3LG1/CR1
GO:0014033	neural crest cell differentiation	94	0.435491	1.43836	0.0249829	0.158773	0.132474	3439	tags=41%, list=18%, signal=34%	SEMA6A/HAND2/SFRP1/SEMA6D/FRZB/EDN3/EDNRB/SOX10/EDN1/ISL1/SEMA3C/ANXA6/MEF2C/SEMA6C/CORO1C/SEMA3G/CITED2/SEMA5A/SEMA3A/KBTBD8/BMPR1A/NRP2/EXT1/RET/BMP7/NRTN/NRG1/EDNRA/SEMA4G/SMO/GDNF/MAPK1/FGF19/SEMA3D/FN1/MAPK3/PITX2/LRP6/SMAD4
GO:0051057	positive regulation of small GTPase mediated signal transduction	66	0.475985	1.47644	0.0250175	0.158832	0.132523	3715	tags=41%, list=20%, signal=33%	APOA1/FGF10/F2RL2/ITPKB/F2R/ROBO1/GPR17/CDON/ARRB1/P2RY10/RELN/P2RY8/PIK3CG/GPR20/IGF1/ADCYAP1R1/GPR174/SOS1/LPAR1/TGM2/MAPRE2/F2RL1/GPR18/AUTS2/SOS2/CSF1/F2RL3
GO:0090497	mesenchymal cell migration	61	0.485242	1.49485	0.0251377	0.159434	0.133025	2555	tags=38%, list=13%, signal=33%	SEMA6A/HAND2/SEMA6D/EDN3/EDNRB/SOX10/EDN1/ISL1/SEMA3C/ANXA6/SEMA6C/CORO1C/SEMA3G/SEMA5A/SEMA3A/NRP2/RET/BMP7/NRTN/EDNRA/SEMA4G/SMO/GDNF
GO:0072176	nephric duct development	15	0.687252	1.5727	0.0251689	0.159471	0.133056	2588	tags=47%, list=14%, signal=40%	EPHA7/GPC3/WNT11/EFNB2/PKD2/GREB1L/PKD1
GO:1901077	regulation of relaxation of muscle	14	0.725117	1.64289	0.0252195	0.15963	0.133189	293	tags=14%, list=2%, signal=14%	PLN/CHGA
GO:0055078	sodium ion homeostasis	46	0.524424	1.52816	0.0252623	0.15974	0.133281	2458	tags=39%, list=13%, signal=34%	AGT/CYP4F2/ATP1A2/AGTR1/SCN7A/EDNRB/EDN1/ATP1B2/UPK3A/CYP4F12/SLC8A1/SLC12A2/EXT1/NPPB/EDNRA/MLLT6/ATP1A1/NPR1
GO:0051155	positive regulation of striated muscle cell differentiation	43	0.542237	1.54905	0.0253085	0.159871	0.13339	3097	tags=33%, list=16%, signal=27%	SMYD1/MYOCD/RBM24/AKAP6/EDN1/EFNB2/MEF2C/MAPK14/IGF1/BCL2/NRG1/PRKD1/ARRB2/LMOD3
GO:0033605	positive regulation of catecholamine secretion	12	0.739018	1.62205	0.0254187	0.160245	0.133702	1253	tags=42%, list=7%, signal=39%	CARTPT/VIP/CXCL12/SYT1/KCNB1
GO:0042832	defense response to protozoan	27	-0.518429	-1.49422	0.0253953	0.160245	0.133702	3624	tags=41%, list=19%, signal=33%	BATF/CCDC88B/GBP4/MYD88/CLEC7A/IL10/HRAS/BPGM/GBP6/PF4/SLC11A1
GO:0031668	cellular response to extracellular stimulus	274	0.358593	1.33702	0.0255949	0.161194	0.134494	2930	tags=21%, list=15%, signal=18%	KRT20/SLC39A5/PCK1/MYOCD/SFRP1/CARTPT/PDK4/AOC1/NR1H4/PRKAA2/SESN3/TNC/KANK2/MLXIPL/FAM107A/MN1/AKR1C3/PLIN2/SESN1/PRKAB2/FOLR2/SLC39A4/PTPRC/PENK/KLF10/PRKAG2/VDR/GPR155/KCNB1/IMPACT/LPL/SRF/HSPA8/NCOA1/NUAK2/ARHGAP35/FOXO3/LRRK2/TNRC6A/PRKAB1/ALB/BCL2/PPARA/ASGR1/WNT2B/PIM1/CYSLTR1/ITGA4/CREBBP/JMY/DSC2/MAP1LC3C/OGT/PRKD1/ADNP/MAPK1/TNFRSF11A/AXL
GO:0015837	amine transport	108	0.414807	1.39171	0.0256423	0.161331	0.134608	2555	tags=25%, list=13%, signal=22%	TACR2/ATP1A2/CNR1/RGS2/CHRNA3/CARTPT/PRKCB/VIP/CHGA/SLC38A1/ACE2/SYT11/CXCL12/ABAT/PRKG1/SYT1/KCNB1/SLC43A1/SLC12A2/SLC18A3/KCNA2/SV2A/ADRA2A/SYT3/P2RY1/ITGB1/GDNF
GO:0042326	negative regulation of phosphorylation	307	0.348407	1.30993	0.0258641	0.162563	0.135636	3480	tags=28%, list=18%, signal=23%	AGT/MYOCD/SFRP1/CEBPA/RGS2/DMD/PID1/FBLN1/RGN/PRKAR2B/NIBAN1/CAV1/MLXIPL/PKIG/RASSF2/PKIA/ANGPT1/KIRREL1/PTPRC/CDKN1C/HEG1/SLC8A1/PTPRB/PRKAG2/HGF/EPHB2/SPINK1/CORO1C/IMPACT/SLIT2/STAP1/PRNP/GRB10/WWTR1/PTPRO/DUSP3/XDH/DUSP22/HIPK3/CTDSP2/MICAL1/ZBED3/LAX1/SPRY2/CDKN1B/LRRK2/CALM1/CALM2/SORL1/ROCK1/PLPP3/NTF3/CADM1/SIRPA/SMPD1/ABL1/CNKSR3/INPP5J/SMAD7/CALM3/DEPTOR/IPO5/CHRNA7/IPO7/GSKIP/PTPN13/SP…
GO:1901020	negative regulation of calcium ion transmembrane transporter activity	26	0.60883	1.58139	0.0259336	0.162675	0.135729	2481	tags=35%, list=13%, signal=30%	PLN/ATP1A2/CASQ2/CLIC2/PKD2/CALM1/CALM2/ADRA2A/CALM3
GO:0060041	retina development in camera-type eye	159	0.402282	1.4126	0.0259219	0.162675	0.135729	3127	tags=26%, list=16%, signal=22%	IHH/RBP4/THRB/ATP2B4/PDGFRA/TSPAN12/NECTIN3/SLC1A1/RHOJ/TUB/CYP1B1/CLIC4/MERTK/CDON/PTPRM/NFIB/NFIA/USH1C/GPM6A/TGFB2/GDF11/ACVRL1/CRB2/FAT3/RET/SERPINF1/BMPR1B/VSTM4/SKI/CHD7/XRN2/FZD4/LARGE1/ZHX2/PRPH2/PDE6B/COL4A1/SMARCD3/ARHGEF15/NEUROD1/TGIF2/SLC17A8
GO:0003215	cardiac right ventricle morphogenesis	19	0.667416	1.61726	0.0259887	0.162697	0.135748	3233	tags=63%, list=17%, signal=52%	HAND2/GATA4/ISL1/SEMA3C/NKX2-5/TGFB2/BMPR1A/CHD7/ZFPM2/SMARCD3/FOXH1/HAND1
GO:0048857	neural nucleus development	66	0.474569	1.47205	0.025989	0.162697	0.135748	2481	tags=30%, list=13%, signal=26%	CKB/FOXP2/PLP1/MAOB/SYPL2/CASP5/NDRG2/FGF2/NFIB/GNB4/CALM1/ATP5PF/CALM2/BCL2/TTBK1/LARGE1/PHOX2A/PADI2/NKX2-1/CALM3
GO:0048259	regulation of receptor-mediated endocytosis	108	0.413699	1.38799	0.0260806	0.163108	0.136091	2207	tags=19%, list=12%, signal=17%	APOC3/CCL19/CLU/GREM1/VTN/CCL21/ANGPT1/RSPO1/DAB2/C3/SYNE1/TF/EFNB2/ITGB3/ARRB1/PLCG2/SFRP4/EGF/RIN3/NTF3/LPAR1
GO:0042551	neuron maturation	48	0.507623	1.48677	0.0262434	0.163962	0.136804	2232	tags=38%, list=12%, signal=33%	BCL11A/CNTNAP2/EDNRB/MYOC/C1QL1/C3/CDKN1C/B4GALT6/KCNB1/ANKS1A/NRCAM/LGI4/FEV/ADGRB3/RET/LRRK2/BCL2/EDNRA
GO:0046462	monoacylglycerol metabolic process	13	0.710482	1.59786	0.026393	0.164733	0.137447	456	tags=23%, list=2%, signal=23%	MOGAT3/MOGAT2/DGAT1
GO:0050792	regulation of viral process	164	-0.330886	-1.30087	0.0264444	0.16489	0.137578	3479	tags=26%, list=18%, signal=21%	TARBP2/CD74/P4HB/PPIH/RAD23A/FMR1/APOBEC3D/TNIP1/TRIM11/KPNA2/FCN3/TMEM39A/HLA-DRB1/APOBEC3F/IFNL3/TRIM62/LGALS9/OAS1/RSAD2/NECTIN2/SHFL/LAMP3/VPS37B/OAS3/TMPRSS4/APOBEC3B/BST2/HS3ST5/IFIH1/CIITA/TRIM59/LY6E/OAS2/ISG15/APOBEC3A/IFITM2/ISG20/TNF/SLPI/OASL/LRRC15/CXCL8
GO:0046459	short-chain fatty acid metabolic process	16	0.689895	1.60802	0.0264754	0.164896	0.137582	1737	tags=44%, list=9%, signal=40%	PCK1/THNSL2/TYRP1/ACSS2/PCK2/ACADS/ACSS1
GO:1900542	regulation of purine nucleotide metabolic process	44	0.53307	1.53421	0.0265465	0.164896	0.137582	501	tags=11%, list=3%, signal=11%	ALDOB/NOS2/PID1/PDK4/ME1
GO:0001937	negative regulation of endothelial cell proliferation	41	0.535079	1.51066	0.0265766	0.164896	0.137582	4355	tags=51%, list=23%, signal=40%	CAV1/APOH/NGFR/MEF2C/PTPRM/MMRN2/XDH/THBS1/TGFBR1/ACVRL1/SYNJ2BP/ATOH8/ATP5F1A/PRL/NR2F2/IL12A/ALOX5/COL4A3/SCG2/PPARG/CNMD
GO:0070527	platelet aggregation	72	0.466466	1.4851	0.0265183	0.164896	0.137582	2561	tags=32%, list=13%, signal=28%	MYL9/FLNA/SERPINE2/CSRP1/MMRN1/FGB/PDGFRA/CTSG/FGA/TLN1/FGG/C1QTNF1/EMILIN1/PRKG1/VCL/ITGB3/IL6ST/PIK3CG/SLC6A4/GNAS/ADAMTS18/HBB/P2RY12
GO:0031016	pancreas development	77	0.453829	1.4585	0.026559	0.164896	0.137582	1714	tags=21%, list=9%, signal=19%	IHH/ONECUT2/FGF10/FOXF1/WLS/NR5A2/NKX3-2/GIP/ISL1/IGF2/IL6R/GATA6/PDX1/HNF1A/RFX6/GDF11
GO:0046164	alcohol catabolic process	36	0.560702	1.53775	0.0266406	0.165006	0.137674	1233	tags=28%, list=6%, signal=26%	ADH4/SULT2A1/ALDH1B1/CYP27A1/SULT1C4/AKR1B10/SULT1E1/AKR1C3/SULT1B1/SULT1A2
GO:0019933	cAMP-mediated signaling	53	0.513775	1.53243	0.0266469	0.165006	0.137674	2416	tags=40%, list=13%, signal=35%	CAP2/PDE3A/AKAP6/GIP/GAL/PDE7B/PDE2A/SCT/POMC/RASD2/SCTR/ADCYAP1/ADCY2/ADCYAP1R1/PDE3B/APLNR/GLP1R/PDE7A/LPAR1/RAPGEF2/ADGRG6
GO:0048534	hematopoietic or lymphoid organ development	98	0.434868	1.45058	0.0267136	0.165256	0.137883	2171	tags=26%, list=11%, signal=23%	CDH17/HAND2/BARX1/FGF10/PBX1/NKX3-2/TOX/HOXA3/PTPRC/SBDS/STAT5B/SLC40A1/NKX2-5/NKX2-3/TCF21/SRF/CITED2/TGFBR1/ASXL1/LMO4/IL7R/RET/BCL2/LTB/ABL1
GO:0046519	sphingoid metabolic process	21	-0.587472	-1.61516	0.0267835	0.165525	0.138108	670	tags=29%, list=4%, signal=28%	DEGS2/ABCA2/SPHK1/SGPP2/PLPP2/SPTSSB
GO:0048566	embryonic digestive tract development	33	0.562751	1.52546	0.0269318	0.166278	0.138736	1533	tags=36%, list=8%, signal=33%	IHH/RBPMS2/SIX2/FGF10/FOXF1/PDGFRA/FOXF2/PCSK5/PKDCC/SCT/TCF21/TGFB2
GO:1902108	regulation of mitochondrial membrane permeability involved in apoptotic process	45	-0.47715	-1.51883	0.027114	0.166919	0.13927	3402	tags=40%, list=18%, signal=33%	STPG1/CHCHD10/BNIP3/BLOC1S2/BNIP3L/BCL2L11/BID/VDAC2/BAK1/ZNF205/SLC35F6/TMEM102/HIP1R/HSPA1A/GZMB/IER3/BBC3/EYA2
GO:0141060	disruption of anatomical structure in another organism	99	0.42668	1.42418	0.0271153	0.166919	0.13927	1590	tags=18%, list=8%, signal=17%	REG1A/NLRP6/C7/NOS2/PLA2G2A/REG3A/DEFA5/DEFA6/CHGA/LTF/FCER2/F2/CTSG/REG1B/SEMG1/ELANE/GSDMB/REG3G
GO:0043062	extracellular structure organization	318	0.351562	1.32595	0.027081	0.166919	0.13927	1660	tags=20%, list=9%, signal=18%	MYH11/IHH/AGT/MFAP4/ABI3BP/ADTRP/FBLN1/SMOC2/TNXB/ADAMTS8/FOXF1/ELN/GREM1/VTN/COL4A5/PAPLN/COL4A6/DPP4/PDGFRA/TPSAB1/FOXF2/NOX1/NID1/COL2A1/COL14A1/PHLDB2/CAV1/DDR2/LAMC1/CTSG/CCDC80/FBLN5/ADAMTSL3/NPNT/TGFBI/LRP1/CMA1/MATN2/DPT/EMILIN1/ANGPTL7/RAMP2/CYP1B1/ADAMTS1/LCP1/COL28A1/COL17A1/LAMB1/PBXIP1/COL15A1/ELANE/ITGB3/FMOD/COL4A2/ECM2/NDNF/RECK/TGFB2/LAMA2/CST3/TGFBR1/SCX/ITGA8
GO:0051258	protein polymerization	284	0.350544	1.30733	0.0272837	0.167791	0.139998	3258	tags=27%, list=17%, signal=23%	LMOD1/VIL1/SVIL/ELN/VTN/CASQ2/TMOD1/FGB/STMN2/CASQ1/KANK2/CLIP3/FAM107A/CCL21/MAP1B/FGA/WASF1/DAAM2/FGG/TUBA1A/ADD3/CCR7/KIRREL1/CDC42EP3/WASF3/FHOD3/KANK1/TUBB4A/SLIT2/CCL11/MAP7D3/ADD1/PTK2B/GAS7/TPPP/PFN2/ARHGAP6/CYFIP2/ALOX15/NCKAP1L/CORO1A/SPTBN1/BIN1/CDKN1B/CRACD/MSRB2/CAPZA2/PREX1/MAP4/CDH5/GSN/ABL1/PAK1/CYRIA/TTBK1/MAPRE1/ARHGAP28/NEFL/HDGFL3/EVL/ARFGEF1/HCLS1/GBA2/TENM1/TUBG2/CARMIL2/PLE…
GO:0043302	positive regulation of leukocyte degranulation	25	-0.548399	-1.56251	0.0273714	0.168001	0.140173	2867	tags=28%, list=15%, signal=24%	PTAFR/KLRC2/VAMP8/ADORA2B/STXBP1/PLA2G3/CD177
GO:0015669	gas transport	22	-0.561093	-1.54974	0.0273632	0.168001	0.140173	3017	tags=32%, list=16%, signal=27%	AQP6/MB/BPGM/HBA1/CA2/RHCG/AQP5
GO:0090075	relaxation of muscle	33	0.560838	1.52028	0.0274548	0.168348	0.140463	1125	tags=24%, list=6%, signal=23%	PLN/ATP1A2/RGS2/CHGA/PDE5A/GUCY1A1/PRKG1/SLC8A1
GO:0060314	regulation of ryanodine-sensitive calcium-release channel activity	26	0.606203	1.57457	0.0275026	0.168477	0.14057	2481	tags=38%, list=13%, signal=33%	JPH2/DMD/CASQ2/AKAP6/CLIC2/PKD2/CALM1/CALM2/NOS1/CALM3
GO:0051154	negative regulation of striated muscle cell differentiation	36	0.559318	1.53396	0.0276956	0.169329	0.141281	3569	tags=44%, list=19%, signal=36%	MYOCD/RGS2/PI16/CEACAM5/FZD7/NKX2-5/BHLHE41/HDAC5/PPARA/PLPP7/TMEM119/SOX6/HDAC4/YY1/SMAD4/CCN3
GO:0031345	negative regulation of cell projection organization	186	0.379986	1.35895	0.0276848	0.169329	0.141281	2630	tags=26%, list=14%, signal=22%	SEMA6A/EPHA7/RGMA/SEMA6D/DPYSL3/LRP4/BCL11A/FLNA/ITM2C/STMN2/NR2F1/CCL21/NTN1/SEMA3C/DENND5A/DAB2/EFNB2/KANK1/SEMA6C/EPHB2/SLIT2/SEMA3G/NEO1/STAP1/MYLIP/PFN2/PRNP/RTN4/PTPRO/SEMA5A/DPYSL5/SPART/SEMA3A/SPRY2/FAT3/LRRK2/MAP4/LPAR1/YAP1/RAPGEF2/PTPRG/INPP5J/NLGN1/SEMA4G/EVL/NFATC4/NEU4/CRMP1
GO:0046349	amino sugar biosynthetic process	11	-0.706434	-1.61273	0.0277669	0.169454	0.141386	1998	tags=45%, list=11%, signal=41%	NANP/GNPNAT1/AMDHD2/UAP1L1/GNE
GO:0007088	regulation of mitotic nuclear division	118	-0.361742	-1.3592	0.0277701	0.169454	0.141386	4791	tags=47%, list=25%, signal=35%	MAD2L1/NDC80/TOM1L1/KNTC1/UBE2C/PRMT5/NUSAP1/NEK2/GEN1/BMP4/PDXP/FGF8/AURKA/CDCA2/MTBP/AURKAIP1/FBXO5/FBXW5/BUB1/CCNB1/PLK1/XRCC3/CENPF/ESPL1/BUB1B/SPDL1/FBXO43/PIN1/KNL1/ZWILCH/RCC1/DLGAP5/BUB3/EPGN/NUF2/ANAPC11/PDGFB/HASPIN/CDC25C/CDC20/CDCA8/EREG/ZWINT/MKI67/TRIP13/SPC24/SPC25/BIRC5/MAD2L2/TNF/PKMYT1/SPHK1/IL1A/TGFA/IL1B
GO:0010631	epithelial cell migration	301	0.345585	1.29758	0.0278281	0.169643	0.141544	2577	tags=26%, list=14%, signal=23%	APOA1/AGT/VIL1/ADTRP/SMOC2/FGF10/PTN/GREM1/ATP2B4/DPP4/KANK2/APOH/DAAM2/EDN1/KIT/CXCL13/ENPP2/FGF7/ANGPT1/RHOJ/MEOX2/FSTL1/DCN/RHOB/TEK/AKT3/CYP1B1/EFNB2/FGFR1/ROBO1/KANK1/FGF2/MEF2C/CORO1C/PTPRM/MMRN2/SLIT2/ROCK2/ITGB3/SRF/STARD13/CLEC14A/PTK2B/PTP4A3/PFN2/RTN4/BMPER/TGFB2/THBS1/RRAS/TGFBR1/PLCG2/SEMA5A/CORO1A/PTPN11/ACVRL1/TGFBR2/PIK3CG/EGF/HDAC5/NRP2/ADGRA2/MCC/SERPINF1/ROCK1/PLPP3/CDH5/EPPK1/…
GO:0050848	regulation of calcium-mediated signaling	82	0.453511	1.46424	0.0278591	0.169651	0.14155	2586	tags=26%, list=14%, signal=22%	CHP2/RGN/TMEM100/ATP2B4/PDGFRA/SLC8A2/AKAP6/CD22/PRNP/CD3E/PLCG2/ITPR1/LRRK2/ZAP70/CALM1/CALM2/IGF1/P2RX2/PPP3CB/CALM3/P2RX5
GO:0033077	T cell differentiation in thymus	86	0.446506	1.46157	0.0278833	0.169651	0.14155	3753	tags=44%, list=20%, signal=36%	IHH/VNN1/ZEB1/FZD7/TOX/IL2RG/ITPKB/CCR7/PTPRC/STAT5B/FZD5/SRF/CD3E/IL7R/CD3D/CD3G/ZAP70/BCL2/BMI1/CD28/SOS1/ABL1/TESPA1/ERBB2/ZFP36L2/CTNNB1/ZFP36L1/TMEM131L/CARD11/AIRE/SPN/GLI3/DOCK2/RPS6/SOS2/PRKDC/ATG5/MR1
GO:0033194	response to hydroperoxide	18	0.652166	1.56057	0.0279652	0.169984	0.141828	3169	tags=44%, list=17%, signal=37%	APOA4/GPX3/TMIGD1/CD36/TP53INP1/MGST1/PRKD1/DAPK1
GO:0010965	regulation of mitotic sister chromatid separation	59	-0.421805	-1.41254	0.028076	0.170492	0.142252	5351	tags=56%, list=28%, signal=40%	KLHL22/ANAPC15/MAD1L1/AURKB/MAD2L1/NDC80/KNTC1/UBE2C/GEN1/FBXO5/BUB1/CCNB1/PLK1/XRCC3/CENPF/ESPL1/BUB1B/SPDL1/KNL1/ZWILCH/DLGAP5/BUB3/NUF2/ANAPC11/HASPIN/CDC20/CDCA8/ZWINT/TRIP13/SPC24/SPC25/BIRC5/MAD2L2
GO:0009262	deoxyribonucleotide metabolic process	42	-0.484984	-1.53414	0.0283092	0.171322	0.142944	5890	tags=62%, list=31%, signal=43%	SMUG1/NEIL1/NT5C/NUDT18/ADA/RRM1/GUK1/NTHL1/NT5M/ADK/DGUOK/NT5C2/SHMT1/RRM2B/DCTPP1/DTYMK/DCK/NEIL2/CMPK2/PNP/UPP1/TYMS/DUT/DPYD/RRM2/TYMP
GO:0019692	deoxyribose phosphate metabolic process	42	-0.484984	-1.53414	0.0283092	0.171322	0.142944	5890	tags=62%, list=31%, signal=43%	SMUG1/NEIL1/NT5C/NUDT18/ADA/RRM1/GUK1/NTHL1/NT5M/ADK/DGUOK/NT5C2/SHMT1/RRM2B/DCTPP1/DTYMK/DCK/NEIL2/CMPK2/PNP/UPP1/TYMS/DUT/DPYD/RRM2/TYMP
GO:0046596	regulation of viral entry into host cell	49	-0.441226	-1.42893	0.0282462	0.171322	0.142944	3403	tags=31%, list=18%, signal=25%	CD74/P4HB/TRIM11/FCN3/HLA-DRB1/TRIM62/LGALS9/NECTIN2/TMPRSS4/HS3ST5/CIITA/TRIM59/LY6E/IFITM2/LRRC15
GO:0051298	centrosome duplication	75	-0.390039	-1.35113	0.0283217	0.171322	0.142944	4976	tags=35%, list=26%, signal=26%	ARHGEF10/CHMP1A/SASS6/NDC80/BRCA1/CNTROB/GEN1/RTTN/NDE1/CCP110/CEP152/FBXW5/XRCC3/BRCA2/SPICE1/PLK4/CEP72/CCNF/CCDC57/SAC3D1/PPP1R35/CEP85/CEP131/STIL/WDR62/PLK2
GO:1901889	negative regulation of cell junction assembly	30	0.581791	1.54834	0.0285503	0.171877	0.143407	2064	tags=43%, list=11%, signal=39%	APOD/EPHA7/PHLDB2/FAM107A/DLC1/CORO1C/ROCK2/ARHGAP6/DUSP22/THBS1/ACVRL1/ROCK1/CBLN1
GO:0002396	MHC protein complex assembly	18	-0.58572	-1.52719	0.0285199	0.171877	0.143407	3215	tags=44%, list=17%, signal=37%	HLA-DPB1/HLA-DMB/HLA-DRB5/HLA-DRB1/HLA-DPA1/HLA-DQB2/HLA-DQB1/HLA-DMA
GO:0002501	peptide antigen assembly with MHC protein complex	18	-0.58572	-1.52719	0.0285199	0.171877	0.143407	3215	tags=44%, list=17%, signal=37%	HLA-DPB1/HLA-DMB/HLA-DRB5/HLA-DRB1/HLA-DPA1/HLA-DQB2/HLA-DQB1/HLA-DMA
GO:0071456	cellular response to hypoxia	132	0.412357	1.40716	0.0285441	0.171877	0.143407	2037	tags=19%, list=11%, signal=17%	FABP1/PCK1/SFRP1/SLC2A4/KCNMB1/PTGIS/CLCA1/AK4/DDR2/ACAA2/EDN1/KCNK3/SLC29A1/AQP1/FMN2/GATA6/ROCK2/NDNF/CITED2/DNMT3A/EPAS1/KCNK2/CDKN1B/BCL2/BMP7
GO:0002705	positive regulation of leukocyte mediated immunity	148	-0.334334	-1.29571	0.0285336	0.171877	0.143407	2998	tags=28%, list=16%, signal=24%	KMT5C/RAET1E/PTAFR/HFE/PRKCZ/TNFSF4/CLEC7A/TNFSF13/MICA/KLRD1/RAET1G/TAP2/HLA-DRB1/NSD2/RASGRP1/LAG3/KLRC1/CD55/KLRC2/SH2D1B/RSAD2/NECTIN2/NOD2/FADD/ULBP3/TREM2/ZP3/ULBP1/IL18/TRAF2/IL23A/TICAM1/KIR2DL4/FCGR1A/MAD2L2/TNF/MICB/CD177/IL1B/RAET1L/IL6/ULBP2
GO:0071621	granulocyte chemotaxis	126	-0.353613	-1.3384	0.0285797	0.171889	0.143417	1107	tags=23%, list=6%, signal=22%	CXCL10/CXCR2/PF4V1/IL23A/CCL4/SAA1/CCL18/CCL3L3/CCL13/CCL26/S100A12/CCL3/ANXA1/S100A9/TREM1/TRPV4/PF4/CCL7/IL1B/PPBP/CCL8/CXCL6/TNFAIP6/CXCL2/CXCL3/S100A8/CXCL8/S100A7/CXCL1
GO:0043462	regulation of ATP-dependent activity	63	0.487919	1.51469	0.0286261	0.172003	0.143512	1795	tags=17%, list=9%, signal=16%	ALDOB/PLN/TPM2/FGF10/LTF/RGN/TPM1/ATP1B2/RYR2/PFN2/TNNC1
GO:0050680	negative regulation of epithelial cell proliferation	134	0.404777	1.38529	0.0288128	0.17296	0.144311	2086	tags=25%, list=11%, signal=23%	SFRP1/GPC3/RGN/LIMS2/ZEB1/CAV1/APOH/NGFR/KLF9/DAB2/EFNB2/CDKN1C/ROBO1/MEF2C/PTCH1/TGFBR3/VDR/PTPRM/MMRN2/PDX1/NFIB/TMIGD1/TGFB2/XDH/THBS1/TGFBR1/ACVRL1/AQP11/AR/CDKN1B/OVOL1/MCC/SERPINF1/EPPK1
GO:1902969	mitotic DNA replication	16	-0.661934	-1.67875	0.0289305	0.1735	0.144761	3815	tags=81%, list=20%, signal=65%	ZMPSTE24/GINS1/MCM4/BCL6/BRCA2/RECQL5/POLA1/LIG1/RAD51/MCM2/CDC45/GINS3/TK1
GO:0042573	retinoic acid metabolic process	33	0.560396	1.51908	0.0290236	0.173726	0.14495	760	tags=18%, list=4%, signal=17%	CYP3A4/ADH1B/ADH1C/CYP2W1/AKR1C3/ADH6
GO:1903350	response to dopamine	73	0.470737	1.50476	0.0290183	0.173726	0.14495	3485	tags=32%, list=18%, signal=26%	ADCY5/CHRM2/GNAO1/FLNA/PALM/HTR1D/SLC1A1/GNAZ/GNA14/PTGER1/GNA11/LRRK2/GNAS/ABL1/GNG2/TGM2/NSG1/VPS35/ARRB2/HTR4/HTR2A/PRKN/HTR2C
GO:0009713	catechol-containing compound biosynthetic process	21	0.648279	1.59307	0.0292185	0.174374	0.145491	1908	tags=38%, list=10%, signal=34%	DDC/HAND2/PNMT/TGFB2/KL/HDC/MOXD1/PAH
GO:0042423	catecholamine biosynthetic process	21	0.648279	1.59307	0.0292185	0.174374	0.145491	1908	tags=38%, list=10%, signal=34%	DDC/HAND2/PNMT/TGFB2/KL/HDC/MOXD1/PAH
GO:0032604	granulocyte macrophage colony-stimulating factor production	17	-0.600754	-1.54927	0.0292429	0.174374	0.145491	2286	tags=41%, list=12%, signal=36%	CD80/RASGRP1/CARD9/IL18/IL23A/PAEP/IL1B
GO:0032645	regulation of granulocyte macrophage colony-stimulating factor production	17	-0.600754	-1.54927	0.0292429	0.174374	0.145491	2286	tags=41%, list=12%, signal=36%	CD80/RASGRP1/CARD9/IL18/IL23A/PAEP/IL1B
GO:0031573	mitotic intra-S DNA damage checkpoint signaling	17	-0.598636	-1.54381	0.029566	0.176134	0.146959	3553	tags=41%, list=19%, signal=33%	MSH2/FANCD2/RAD9A/TIPIN/EME1/EME2/NEK11
GO:0042541	hemoglobin biosynthetic process	14	-0.627432	-1.53498	0.0296392	0.176402	0.147183	3418	tags=43%, list=18%, signal=35%	SLC25A37/INHA/HIF1A/SLC6A9/KLF4/INHBA
GO:0097164	ammonium ion metabolic process	23	0.617265	1.55226	0.0297961	0.176717	0.147446	4553	tags=61%, list=24%, signal=46%	DDC/SLC22A3/SLC29A4/BCHE/HDC/HNMT/RNF180/ALDH2/GRIN2A/ENPP6/ALDH7A1/TPH1/BTBD9/DMGDH
GO:0010878	cholesterol storage	23	0.617065	1.55176	0.0297961	0.176717	0.147446	2059	tags=30%, list=11%, signal=27%	APOB/CES1/SOAT2/LPL/CD36/NR1H3/PPARA
GO:0007131	reciprocal meiotic recombination	58	-0.428277	-1.4342	0.0298046	0.176717	0.147446	5145	tags=43%, list=27%, signal=32%	CNTD1/RAD51AP1/SLX4/FANCM/TEX19/RAD51C/MSH4/RAD51B/RAD54B/RAD50/FANCD2/RMI1/RAD51D/HSF2BP/DMC1/EME1/EME2/CENPS/RAD54L/RAD51/TRIP13/PSMC3IP/SYCE3/CENPX/BRIP1
GO:0140527	reciprocal homologous recombination	58	-0.428277	-1.4342	0.0298046	0.176717	0.147446	5145	tags=43%, list=27%, signal=32%	CNTD1/RAD51AP1/SLX4/FANCM/TEX19/RAD51C/MSH4/RAD51B/RAD54B/RAD50/FANCD2/RMI1/RAD51D/HSF2BP/DMC1/EME1/EME2/CENPS/RAD54L/RAD51/TRIP13/PSMC3IP/SYCE3/CENPX/BRIP1
GO:0035050	embryonic heart tube development	84	0.447255	1.45367	0.0298415	0.176769	0.147489	2627	tags=27%, list=14%, signal=24%	IHH/HAND2/ASB2/GATA4/VANGL2/EDN1/TBX3/MICAL2/NKX2-5/MEF2C/RYR2/SRF/PKD2/CITED2/TGFBR2/APLNR/EDNRA/YAP1/MEGF8/CTNNB1/SMO/PLXNA4/TEAD2
GO:0010827	regulation of glucose transmembrane transport	73	0.467803	1.49538	0.0299322	0.176972	0.147659	2327	tags=30%, list=12%, signal=27%	SORBS1/GPC3/PID1/PRKCB/ITLN1/CLIP3/GIP/EDN1/C3/PIK3R1/SLC25A27/PRKAG2/GRB10/MEF2A/PTPN11/IRS1/C1QTNF12/MAPK14/IGF1/EDNRA/FABP5/KLF15
GO:0043086	negative regulation of catalytic activity	441	0.323892	1.25077	0.0299043	0.176972	0.147659	3229	tags=24%, list=17%, signal=20%	FABP1/DPEP1/APOC3/AGT/PLN/MYOCD/PPP1R14D/APOA2/CEBPA/RGS2/AOC3/LTF/SERPINE2/VTN/PRKAR2B/ATP2B4/BAG2/PPP1R1B/PALM/CAV1/PKIG/MAGEA3/EDNRB/TIMP4/PKIA/LRP1/NES/PPP1R12A/PTPRC/CDKN1C/HEG1/SLC8A1/PTPRB/AQP1/PRKAG2/HGF/SERPINA10/EPHB2/CORO1C/ROCK2/TIMP3/LGALS3/RECK/WWTR1/PTPRO/DUSP3/SORT1/TGFB2/DUSP22/HIPK3/THBS1/CST3/NCKAP1L/LRCH1/AHSG/LAX1/RPS6KA3/CRB2/SPRY2/BIN1/CDKN1B/RPL5/PLA2R1/LRRK2/SERPINF1/SORL…
GO:0007189	adenylate cyclase-activating G protein-coupled receptor signaling pathway	155	0.393042	1.37724	0.0299854	0.17712	0.147782	2443	tags=21%, list=13%, signal=19%	ADGRG7/PLN/ADCY5/CNR1/VIP/RAMP1/CHGA/ATP2B4/GIP/LGR5/ADGRD1/S1PR1/RAMP2/GCG/RAMP3/CNR2/LGR4/ADCYAP1/PTGER1/GPR161/PTGER3/ADCY2/ADGRB3/ADRA1D/S1PR3/GNAS/GLP1R/LPAR1/ADRA2A/RAPGEF2/ADGRG6/CALCRL/GNG2
GO:0031099	regeneration	184	0.379596	1.35433	0.0300284	0.177207	0.147855	2461	tags=23%, list=13%, signal=20%	APOA4/APOD/IHH/TM4SF4/APOA2/RGMA/FGF10/PTN/FLNA/RGN/SGCA/VTN/GATA4/FZD7/TNC/NR0B2/GAP43/MAP1B/F7/CXCL12/CPQ/LCP1/HSPG2/PTCH1/TGFBR3/SERPINA10/PDX1/NEO1/NFIB/CPT1A/MTR/CDKN1B/GLI1/IGF1/BCL2/EPPK1/YAP1/NEFL/LARGE1/BCL9/CLDN1/PTGFRN
GO:0009799	specification of symmetry	134	0.403299	1.38023	0.0301126	0.177371	0.147991	2697	tags=22%, list=14%, signal=19%	IHH/HAND2/GREM2/ASB2/FGF10/FOXF1/GREM1/GATA4/VANGL2/NKX3-2/DAAM2/SOSTDC1/TBX3/MICAL2/NKX2-5/MEF2C/SRF/PKD2/CITED2/TGFBR2/APLNR/CC2D2A/ACVR2A/MEGF8/CTNNB1/SMO/CER1/DAND5/BICC1
GO:0009855	determination of bilateral symmetry	134	0.403299	1.38023	0.0301126	0.177371	0.147991	2697	tags=22%, list=14%, signal=19%	IHH/HAND2/GREM2/ASB2/FGF10/FOXF1/GREM1/GATA4/VANGL2/NKX3-2/DAAM2/SOSTDC1/TBX3/MICAL2/NKX2-5/MEF2C/SRF/PKD2/CITED2/TGFBR2/APLNR/CC2D2A/ACVR2A/MEGF8/CTNNB1/SMO/CER1/DAND5/BICC1
GO:0035023	regulation of Rho protein signal transduction	82	0.450635	1.45495	0.0306219	0.180201	0.150353	2515	tags=30%, list=13%, signal=27%	APOA1/APOC3/F2RL2/KANK2/DLC1/MYOC/F2R/HEG1/ROBO1/GPR17/KANK1/ARRB1/STARD13/KCTD10/P2RY10/P2RY8/GPR20/ARHGAP35/ARHGDIB/GPR174/ABL1/RIPOR2/LPAR1/EPS8L3/ITGB1
GO:0019674	NAD metabolic process	42	0.538709	1.53497	0.0306678	0.180302	0.150437	501	tags=12%, list=3%, signal=12%	QPRT/HAAO/GPD1/PTGIS/ME1
GO:0006220	pyrimidine nucleotide metabolic process	52	-0.445324	-1.45994	0.0308129	0.180986	0.151008	4427	tags=44%, list=23%, signal=34%	NME3/NTHL1/CDA/CMPK1/CTPS1/NT5M/DHODH/SHMT1/UCK2/DCTPP1/DTYMK/DCK/UCK1/PRPS1/NEIL2/CMPK2/UPP1/TYMS/NME1/DUT/NME2/DPYD/TYMP
GO:0002759	regulation of antimicrobial humoral response	12	-0.693424	-1.62994	0.0308737	0.181174	0.151164	1699	tags=42%, list=9%, signal=38%	NOD2/PGC/KLK7/KLK5/SPINK5
GO:0050667	homocysteine metabolic process	13	0.702603	1.58014	0.0309205	0.181209	0.151193	56	tags=15%, list=0%, signal=15%	DPEP1/CPS1
GO:0035107	appendage morphogenesis	145	0.398116	1.37914	0.0309662	0.181209	0.151193	2696	tags=30%, list=14%, signal=26%	IHH/HAND2/GPC3/LRP4/FGF10/GREM1/SALL4/PBX1/COL2A1/PCSK5/MAP3K20/ZBTB16/CACNA1C/SEMA3C/HOXA13/HOXD13/TBX3/HOXD10/AFF3/PKDCC/PTCH1/ZNF219/MBNL1/NFIA/RECK/TGFB2/PBX2/BMPR1A/FREM2/EXT1/LEF1/BMP7/SKI/NPR2/CHD7/FRAS1/LARGE1/SP8/MEGF8/CTNNB1/RSPO2/CREBBP/ZNF358/RARB
GO:0035108	limb morphogenesis	145	0.398116	1.37914	0.0309662	0.181209	0.151193	2696	tags=30%, list=14%, signal=26%	IHH/HAND2/GPC3/LRP4/FGF10/GREM1/SALL4/PBX1/COL2A1/PCSK5/MAP3K20/ZBTB16/CACNA1C/SEMA3C/HOXA13/HOXD13/TBX3/HOXD10/AFF3/PKDCC/PTCH1/ZNF219/MBNL1/NFIA/RECK/TGFB2/PBX2/BMPR1A/FREM2/EXT1/LEF1/BMP7/SKI/NPR2/CHD7/FRAS1/LARGE1/SP8/MEGF8/CTNNB1/RSPO2/CREBBP/ZNF358/RARB
GO:0070293	renal absorption	33	0.558246	1.51325	0.0311153	0.181742	0.151638	2423	tags=39%, list=13%, signal=34%	SLC5A1/AMN/EDNRB/AKR1C3/EDN1/WNK4/KIRREL1/AQP1/HNF1A/GSN/EDNRA/MLLT6/HBB
GO:2001243	negative regulation of intrinsic apoptotic signaling pathway	106	-0.359912	-1.33849	0.0310904	0.181742	0.151638	3676	tags=32%, list=19%, signal=26%	GPX1/SELENOS/PIK3CB/IVNS1ABP/ELL3/CD74/TRAP1/CREB3L1/TMEM161A/ENO1/RRM2B/NOL3/BID/VDAC2/HIF1A/NDUFA13/ARMC10/ING2/HELLS/DDIAS/IL10/MDM2/CDKN2D/RTKN2/BCL2L1/PPIF/ZNF385A/TXNDC12/HSPA1A/MMP9/SNAI2/PYCR1/PLAUR/MUC1
GO:0032102	negative regulation of response to external stimulus	433	0.327961	1.26639	0.0311751	0.181922	0.151789	3187	tags=25%, list=17%, signal=21%	APOA1/SEMA6A/NLRP6/REG3A/RGMA/SEMA6D/ADTRP/IL33/PTGIS/CARTPT/FOXF1/LTF/GREM1/SERPINE2/PROS1/VTN/NR1H4/DPP4/FGL2/MMRN1/ST6GAL1/FGB/PDGFRA/CNTNAP2/A2M/PHLDB2/TSPAN8/APOH/F2/FGA/EDN1/ISL1/FGG/CXCL13/SEMA3C/SYT11/C1QTNF1/TEK/PTPRC/PRKG1/ROBO1/GPR17/FGF2/SEMA6C/HGF/SLIT2/ELANE/SEMA3G/TSPAN6/NEO1/STAP1/AOAH/ENPP3/PTPRO/DUSP3/THBS1/HSPA8/YTHDF3/NR1H3/SEMA5A/SEMA3A/THBD/SLC12A2/C1QTNF12/CLDN3/RIN3/MAPK14…
GO:0060339	negative regulation of type I interferon-mediated signaling pathway	20	-0.574717	-1.55125	0.0312349	0.182102	0.151939	2833	tags=45%, list=15%, signal=38%	DCST1/NLRC5/TTLL12/CACTIN/OAS1/OAS3/USP18/ISG15/MMP12
GO:0034310	primary alcohol catabolic process	15	0.676762	1.5487	0.0313694	0.182458	0.152235	1233	tags=53%, list=6%, signal=50%	SULT2A1/ALDH1B1/SULT1C4/AKR1B10/SULT1E1/AKR1C3/SULT1B1/SULT1A2
GO:1900047	negative regulation of hemostasis	49	0.513504	1.51516	0.0313831	0.182458	0.152235	2358	tags=39%, list=12%, signal=34%	ADTRP/SERPINE2/PROS1/VTN/FGB/PDGFRA/TSPAN8/APOH/F2/FGA/EDN1/FGG/C1QTNF1/PRKG1/THBS1/THBD/TFPI/F11/ADAMTS18
GO:0003351	epithelial cilium movement involved in extracellular fluid movement	39	-0.485263	-1.51456	0.0313342	0.182458	0.152235	6549	tags=51%, list=35%, signal=34%	DNAAF1/RSPH4A/DNAH11/DNAI1/NPHP3/DAW1/SPEF2/DNAAF4/CFAP43/SPAG17/RFX3/KIF27/GAS8/CFAP53/SPA17/DPCD/CCDC40/TTLL1/DNAH5/CFAP45
GO:0018212	peptidyl-tyrosine modification	270	0.347535	1.29484	0.0314861	0.182888	0.152594	2873	tags=26%, list=15%, signal=22%	AGT/EPHA7/THBS4/SFRP1/GFRA1/LRP4/FGF10/GREM1/EFEMP1/VTN/PDGFRA/EPHA3/CAV1/DDR2/PRLR/CSPG4/KIT/ISL1/ENPP2/BLK/FGF7/ITGA5/ANGPT1/PECAM1/IGF2/TEK/PTPRC/PKDCC/IL34/FGFR1/HGF/BANK1/EPHB2/IL6R/SPINK1/ITGB3/CD36/PTK2B/PRNP/CD3E/DUSP22/RELN/PLCG2/PTPN11/IL6ST/EGF/ZAP70/GHR/IGF1/PLPP3/NTF3/CCL5/CRLF1/LTK/ABL1/TTBK1/ERBB2/ADRA2A/CSF1R/TNFSF18/PDGFD/JAK3/HCLS1/BMP6/HPX/BTK/ADNP/AATK/FLT3
GO:0009226	nucleotide-sugar biosynthetic process	19	-0.58379	-1.54323	0.031522	0.182927	0.152627	3638	tags=53%, list=19%, signal=43%	GFPT2/GMDS/UXS1/GFUS/GMPPB/PMM2/GNPNAT1/AMDHD2/NANS/UAP1L1
GO:0051445	regulation of meiotic cell cycle	65	-0.39804	-1.36371	0.0316932	0.18375	0.153314	3613	tags=34%, list=19%, signal=27%	CDC26/FBXO5/ASPM/CDC25A/ANAPC10/ANAPC2/FZR1/FBXO43/CDC25B/ANAPC11/CDC25C/CDC20/RAD1/LFNG/MAPK15/TRIP13/HORMAD1/MSX1/LIF/MSX2/GPR3/PKMYT1
GO:0060456	positive regulation of digestive system process	12	0.727844	1.59752	0.0318211	0.184322	0.153791	1452	tags=42%, list=8%, signal=39%	PRAP1/SCT/AQP1/SPINK1/ENPP7
GO:0018108	peptidyl-tyrosine phosphorylation	268	0.348507	1.29513	0.0319693	0.185009	0.154365	2873	tags=26%, list=15%, signal=22%	AGT/EPHA7/THBS4/SFRP1/GFRA1/LRP4/FGF10/GREM1/EFEMP1/VTN/PDGFRA/EPHA3/CAV1/DDR2/PRLR/CSPG4/KIT/ISL1/ENPP2/BLK/FGF7/ITGA5/ANGPT1/PECAM1/IGF2/TEK/PTPRC/PKDCC/IL34/FGFR1/HGF/BANK1/EPHB2/IL6R/SPINK1/ITGB3/CD36/PTK2B/PRNP/CD3E/DUSP22/RELN/PLCG2/PTPN11/IL6ST/EGF/ZAP70/GHR/IGF1/PLPP3/NTF3/CCL5/CRLF1/LTK/ABL1/TTBK1/ERBB2/ADRA2A/CSF1R/TNFSF18/PDGFD/JAK3/HCLS1/BMP6/HPX/BTK/ADNP/AATK/FLT3
GO:0002455	humoral immune response mediated by circulating immunoglobulin	47	0.51884	1.51423	0.0320251	0.185162	0.154491	1415	tags=26%, list=7%, signal=24%	CR2/C7/CLU/C4B/C4A/FCER2/SVEP1/C1S/C3/PTPRC/CFI/C1R
GO:0010976	positive regulation of neuron projection development	152	0.404435	1.41356	0.0321271	0.18558	0.154841	2459	tags=23%, list=13%, signal=20%	CNR1/RGMA/DPYSL3/RGS2/PTN/FLNA/NEGR1/STMN2/EPHA3/DDR2/ROR2/TOX/AMIGO1/ATP1B2/TNN/CAMK1D/ALKAL1/RAP1A/EPHB2/TUBB2B/NDNF/PTK2B/CNTN1/MUSK/RELN/ARHGAP35/RET/SERPINF1/BMP7/LTK/FEZ1/ABL1/RAPGEF2/NLGN1/NPTN
GO:0002683	negative regulation of immune system process	489	0.323932	1.2549	0.0322581	0.186166	0.155329	3187	tags=24%, list=17%, signal=20%	CCL25/APOA1/APOD/IHH/CR2/NLRP6/PLA2G2A/APOA2/SFRP1/CNR1/CEBPA/ADTRP/IL33/CARTPT/ASCL2/FOXF1/LTF/GREM1/DPP4/FGL2/A2M/PDE5A/GAL/CCL21/SVEP1/CTSG/CD22/SYT11/ANGPT1/CXCL12/EMILIN1/TMEM176A/FCRL3/PTPRC/PIK3R1/GPR17/MERTK/PAG1/PLCB1/PLA2G2D/CNR2/BANK1/SLIT2/TNFRSF13B/LGR4/TSPAN6/TMEM176B/LGALS3/STAP1/PRNP/ENPP3/DUSP3/TGFB2/DUSP22/THBS1/ALOX15/NCKAP1L/LRCH1/HSPA8/YTHDF3/RARA/NR1H3/LAX1/ELF1/IL7R/TSC22D3…
GO:0071514	genomic imprinting	18	0.646911	1.548	0.0323952	0.186786	0.155847	1868	tags=39%, list=10%, signal=35%	NDN/ZFP57/CDKN1C/DNMT3A/CTCFL/ZDBF2/KDM1B
GO:0050685	positive regulation of mRNA processing	35	0.551143	1.50017	0.0324433	0.186891	0.155935	5967	tags=43%, list=31%, signal=29%	SLC39A5/HSPA8/CELF3/WDR77/CIRBP/NUP98/RBMX/NCBP2/PRPF19/THRAP3/CLNS1A/TRA2A/CELF4/SNW1/DHX36
GO:0097104	postsynaptic membrane assembly	10	0.743972	1.56752	0.0326586	0.187933	0.156804	2748	tags=60%, list=14%, signal=51%	LRP4/NLGN4X/NRXN2/EPHB2/NLGN1/NRXN1
GO:1904705	regulation of vascular associated smooth muscle cell proliferation	59	0.48451	1.48427	0.032684	0.187933	0.156804	2583	tags=34%, list=14%, signal=29%	CNN1/MYOCD/TPM1/IGFBP5/DDR2/EDN1/NDRG2/PRKG1/ADAMTS1/HPGD/FGF2/MEF2C/GJA1/BMPR1A/CDKN1B/IGF1/EFEMP2/CALCRL/JUN/MFN2
GO:0097529	myeloid leukocyte migration	234	-0.298078	-1.22198	0.0327866	0.188351	0.157152	1855	tags=22%, list=10%, signal=20%	CXCL11/CKLF/CCL20/NOD2/MMP28/SLAMF8/ADGRE2/CNN2/MCU/SERPINE1/TREM2/MMP14/EMP2/PGF/CXCL10/CXCR2/FPR2/PF4V1/IL23A/CCL4/SAA1/CD47/CCL18/RAC3/CCL3L3/CCL13/CCL26/VEGFA/S100A12/CCL3/IL1A/ANXA1/S100A9/TREM1/TRPV4/PF4/ADAM8/CCL7/CD177/IL1B/PPBP/IL6/CCL8/CXCL6/TNFAIP6/CXCL2/CXCL3/S100A8/CXCL8/S100A7/CXCL1
GO:2000846	regulation of corticosteroid hormone secretion	16	0.680751	1.5867	0.0329412	0.189066	0.157749	1709	tags=44%, list=9%, signal=40%	AGT/AGTR1/GAL/C1QTNF1/DAB2/POMC/PTPN11
GO:0002385	mucosal immune response	38	0.541651	1.51426	0.0331534	0.19011	0.15862	294	tags=16%, list=2%, signal=16%	APOA4/NOS2/DEFA5/DEFA6/PIGR/LTF
GO:1901991	negative regulation of mitotic cell cycle phase transition	176	-0.316784	-1.26631	0.0332153	0.190291	0.158771	4263	tags=35%, list=22%, signal=27%	BLM/RINT1/VPS4A/BRCA1/BTN2A2/EZH2/GEN1/MBTPS2/ZFYVE19/CASP2/PIDD1/FBXO5/ORC1/CDKN1A/BUB1/CCNB1/RAD50/PLK1/PINX1/CCL2/XRCC3/PML/BABAM1/CENPF/BUB1B/SPDL1/DCUN1D3/FZR1/KNL1/ZWILCH/BARD1/GTSE1/BUB3/NUF2/HASPIN/CDC20/DONSON/CDCA8/TPRA1/MDM2/ZWINT/CDC6/TICRR/CDK1/TRIP13/RBBP8/SPC24/SPC25/CDK5RAP3/BIRC5/PLK3/CCND1/DTL/CLSPN/KLF4/INHBA/E2F7/IER3/MAD2L2/PLK2/MUC1
GO:0035581	sequestering of extracellular ligand from receptor	11	0.725826	1.56729	0.0333777	0.191047	0.159402	2621	tags=55%, list=14%, signal=47%	GREM2/GREM1/LTBP1/FBN1/CER1/DAND5
GO:0055021	regulation of cardiac muscle tissue growth	50	0.509977	1.50811	0.0334375	0.191215	0.159542	2614	tags=44%, list=14%, signal=38%	RBP4/RGS2/PI16/AKAP6/EDN1/FGF2/NKX2-5/MEF2C/TGFBR3/GATA6/CITED2/TGFBR1/KCNK2/BMPR1A/MAPK14/GLI1/IGF1/PPARA/YAP1/PIM1/ZFPM2/JARID2
GO:0061037	negative regulation of cartilage development	30	0.577117	1.53591	0.0337887	0.192872	0.160925	3259	tags=57%, list=17%, signal=47%	IHH/GREM1/EFEMP1/FRZB/NKX3-2/WNT9A/WNT11/LTBP3/TGFBR1/RARA/PTPN11/RFLNB/CTNNB1/RFLNA/RARB/GLI3/NOG
GO:1904019	epithelial cell apoptotic process	129	0.408226	1.39664	0.0337688	0.192872	0.160925	2673	tags=31%, list=14%, signal=27%	HAND2/PRKAA2/FGB/AKR1C3/FGA/FGG/ANGPT1/RAMP2/WNT11/CASP6/TEK/NKX2-5/RYR2/ITGB3/PDX1/NDNF/ANO6/THBS1/DNMT3A/SFRP4/SEMA5A/TGFBR2/PIK3CG/CDKN1B/LEF1/PLA2R1/CD40LG/BCL2/PPARA/CDH5/GSN/HLA-G/ABL1/EDNRA/YAP1/STK4/PLCG1/ITGA4/TIA1/ZFP36L1
GO:0002478	antigen processing and presentation of exogenous peptide antigen	38	-0.489351	-1.5231	0.0339038	0.193353	0.161326	3403	tags=42%, list=18%, signal=35%	CD74/HLA-DPB1/HLA-DMB/HLA-DRB5/TAP2/FCER1G/HLA-DRB1/HLA-DPA1/HLA-DQB2/CTSL/HLA-DQB1/MFSD6/CTSD/UNC93B1/HLA-DMA/FCGR1A
GO:0097623	potassium ion export across plasma membrane	19	0.654816	1.58672	0.0339939	0.193515	0.161462	1924	tags=37%, list=10%, signal=33%	KCNH2/WNK4/KCNA5/KCNK5/KCNB1/ANO6/KCNA2
GO:1901881	positive regulation of protein depolymerization	19	0.654738	1.58654	0.0339939	0.193515	0.161462	1836	tags=42%, list=10%, signal=38%	VIL1/CFL2/STMN2/ACTN2/NES/DSTN/SEMA5A/CRACD
GO:0006271	DNA strand elongation involved in DNA replication	15	-0.637515	-1.58282	0.034228	0.194672	0.162426	6888	tags=100%, list=36%, signal=64%	MCM3/LIG3/DNA2/POLE/GINS1/MCM4/MCM7/POLD3/POLE3/RFC4/PCNA/POLA1/POLD2/LIG1
GO:2000042	negative regulation of double-strand break repair via homologous recombination	23	-0.541965	-1.5098	0.0342606	0.194681	0.162434	5267	tags=61%, list=28%, signal=44%	UBQLN4/PARPBP/MAGEF1/RIF1/KMT5A/SHLD3/HELB/RADX/RECQL5/POLQ/FANCB/CGAS/RMI2/MAD2L2
GO:0048026	positive regulation of mRNA splicing, via spliceosome	30	0.576621	1.53458	0.0343126	0.1948	0.162533	5889	tags=43%, list=31%, signal=30%	SLC39A5/HSPA8/CELF3/WDR77/CIRBP/NUP98/RBMX/PRPF19/THRAP3/CLNS1A/TRA2A/CELF4/SNW1
GO:0043542	endothelial cell migration	216	0.371671	1.35072	0.0343461	0.194814	0.162545	2290	tags=25%, list=12%, signal=22%	APOA1/AGT/ADTRP/SMOC2/PTN/GREM1/ATP2B4/DPP4/APOH/EDN1/CXCL13/ANGPT1/RHOJ/MEOX2/FSTL1/DCN/RHOB/TEK/AKT3/CYP1B1/EFNB2/FGFR1/ROBO1/FGF2/MEF2C/PTPRM/MMRN2/SLIT2/ROCK2/ITGB3/SRF/STARD13/CLEC14A/PTK2B/PTP4A3/BMPER/THBS1/RRAS/TGFBR1/SEMA5A/ACVRL1/PIK3CG/EGF/HDAC5/NRP2/ADGRA2/SERPINF1/PLPP3/CDH5/VSTM4/ABL1/PIK3C2A/TNFSF12
GO:0090132	epithelium migration	304	0.34283	1.28758	0.0347826	0.197112	0.164462	2577	tags=26%, list=14%, signal=23%	APOA1/AGT/VIL1/ADTRP/SMOC2/FGF10/PTN/GREM1/ATP2B4/DPP4/KANK2/APOH/DAAM2/EDN1/KIT/CXCL13/ENPP2/FGF7/ANGPT1/RHOJ/MEOX2/FSTL1/DCN/RHOB/TEK/AKT3/CYP1B1/EFNB2/FGFR1/ROBO1/KANK1/FGF2/MEF2C/CORO1C/PTPRM/MMRN2/SLIT2/ROCK2/ITGB3/SRF/STARD13/CLEC14A/PTK2B/PTP4A3/PFN2/RTN4/BMPER/TGFB2/THBS1/RRAS/TGFBR1/PLCG2/SEMA5A/CORO1A/PTPN11/ACVRL1/TGFBR2/PIK3CG/EGF/HDAC5/NRP2/ADGRA2/MCC/SERPINF1/ROCK1/PLPP3/CDH5/EPPK1/…
GO:0090043	regulation of tubulin deacetylation	21	0.636475	1.56406	0.0348918	0.197553	0.16483	3708	tags=48%, list=20%, signal=38%	PRKAA2/BEX4/NEK3/TPPP/KAT14/KAT2B/EP300/MAPT/TADA2A/MBIP
GO:0048864	stem cell development	87	0.445762	1.45624	0.0349905	0.197933	0.165147	3103	tags=40%, list=16%, signal=34%	SEMA6A/HAND2/SEMA6D/EDN3/EDNRB/SOX10/EDN1/ISL1/SEMA3C/PTPRC/ANXA6/FGF2/SEMA6C/CORO1C/SEMA3G/CITED2/SEMA5A/SEMA3A/KBTBD8/BMPR1A/NRP2/RET/BCL2/BMP7/NRTN/NRG1/EDNRA/SEMA4G/SMO/GDNF/SETD2/MAPK1/FGF19/SEMA3D/FN1
GO:0045060	negative thymic T cell selection	12	0.720752	1.58196	0.0353242	0.199309	0.166295	3694	tags=83%, list=19%, signal=67%	CCR7/PTPRC/CD3E/ZAP70/CD28/AIRE/SPN/GLI3/DOCK2/ATG5
GO:0035567	non-canonical Wnt signaling pathway	68	0.457705	1.43718	0.0352781	0.199309	0.166295	2405	tags=32%, list=13%, signal=28%	SFRP1/GPC3/FRZB/FZD7/VANGL2/SFRP5/DAAM2/MYOC/PLEKHA4/DAB2/WNT11/PRICKLE2/FZD5/RSPO3/SFRP4/DACT1/NKD1/ABL1/MED12/FZD3/FZD4/MLLT3
GO:0045471	response to ethanol	120	0.411796	1.40147	0.0353607	0.199309	0.166295	3005	tags=30%, list=16%, signal=25%	HMGCS2/CNR1/SLC2A4/KCNMB1/RGS2/PRKCB/ST6GAL1/TNC/NR0B2/MAOB/ADH6/ABAT/HPGD/PENK/NPPC/SPINK1/CDO1/CLDN5/CD27/PTK2B/CPT1A/DNMT3A/RARA/CLDN3/ADCYAP1R1/TP53INP1/PPARA/CAT/CLDN1/CYBB/CHRNA7/SETD7/GRIN2A/TNFRSF11A/FGF19/FYN
GO:0030518	intracellular steroid hormone receptor signaling pathway	120	0.411663	1.40101	0.0353607	0.199309	0.166295	3341	tags=30%, list=18%, signal=25%	SFRP1/KANK2/ISL1/PLPP1/DAB2/KDM5D/LMO3/NR3C2/ESRRG/PPARGC1B/TCF21/CALCOCO1/PGR/NCOR1/RBFOX2/AR/NCOA4/HEYL/NR3C1/PAK1/UBR5/YAP1/NEDD4/LBH/PER1/ARID1A/FOXA1/PADI2/DDX17/MAPK1/FOXH1/CRY2/CNOT1/GPER1/LATS1/EP300
GO:0072659	protein localization to plasma membrane	280	0.340335	1.26975	0.035443	0.199594	0.166533	2577	tags=22%, list=14%, signal=19%	SORBS1/VIL1/PID1/PDZK1/RAMP1/FLNA/ATP2B4/ANK2/PALM/EPHA3/CLIP3/DCHS1/NECTIN3/AMN/ACTN2/SEC23A/WNK4/LRP1/SLMAP/RAMP2/DPP6/DAB2/RAP1A/PKDCC/PIK3R1/KIF5B/CACNB2/RAMP3/TNIK/PKP2/TMEM88/PTCH1/EPHB2/KCNB1/ROCK2/STX3/LGALS3/ZDHHC2/PRNP/EFR3A/RAB3C/DENND4C/RAB34/SPTBN1/AR/KIF13A/NHLRC1/SORL1/ROCK1/EPB41L3/CNST/FYB1/STAC/RAPGEF2/LARGE1/EHD2/TSPAN33/P2RY1/PRPH2/ITGB1/MACF1
GO:2001251	negative regulation of chromosome organization	94	-0.36646	-1.34217	0.0356102	0.200355	0.167168	5436	tags=45%, list=29%, signal=32%	POT1/SRC/KLHL22/ANAPC15/MAD1L1/AURKB/H3-3B/SLX4/MAD2L1/NDC80/KNTC1/ERCC1/GEN1/FBXO5/BUB1/CCNB1/RAD50/PLK1/PINX1/XRCC3/CENPF/ESPL1/BUB1B/SPDL1/ACD/RTEL1/KNL1/ZWILCH/MNAT1/BUB3/NUF2/HASPIN/CDC20/CDCA8/ZWINT/STN1/NAA10/TRIP13/SPC24/SPC25/BIRC5/MAD2L2
GO:0003281	ventricular septum development	72	0.454701	1.44764	0.0357418	0.200689	0.167447	2621	tags=36%, list=14%, signal=31%	SALL4/GATA4/SLIT3/HOXA13/TBX3/WNT11/HEG1/ROBO1/PDE2A/NKX2-5/TGFBR3/SLIT2/TGFB2/CITED2/TGFBR1/TGFBR2/LMO4/BMPR1A/APLNR/HEYL/LRP2/SMAD7/LUZP1/MDM4/ZFPM2/DAND5
GO:0007266	Rho protein signal transduction	136	0.399209	1.37108	0.0357654	0.200689	0.167447	2262	tags=26%, list=12%, signal=23%	APOA1/APOC3/F2RL2/AGTR1/KANK2/NTN1/NGFR/DLC1/MYOC/F2R/RHOJ/RHOB/CDC42EP3/HEG1/ROBO1/GPR17/KANK1/ROCK2/ARRB1/STARD13/ARHGAP6/KCTD10/RHOU/P2RY10/P2RY8/GPR20/ARHGAP35/CTNNAL1/ROCK1/ARHGDIB/GPR174/ABL1/RIPOR2/LPAR1/ADRA2A
GO:0007162	negative regulation of cell adhesion	290	0.346259	1.29421	0.0357426	0.200689	0.167447	2454	tags=22%, list=13%, signal=19%	CCL25/APOA1/APOD/SEMA6A/IHH/PLA2G2A/ADTRP/FBLN1/ASCL2/SERPINE2/FGL2/ZNF703/FZD7/TNC/PHLDB2/JAM3/PDE5A/FAM107A/CCL21/DLC1/CTSG/MYOC/TGFBI/ANGPT1/C1QTNF1/CXCL12/PTPRC/CYP1B1/PRKG1/PIK3R1/KANK1/HSPG2/PAG1/PLA2G2D/EPHB2/CORO1C/LGALS3/PRNP/PTPRO/ARHGAP6/DUSP3/DUSP22/THBS1/NCKAP1L/LAX1/SEMA5A/PTPN11/CD164/ACVRL1/PDE3B/PPARA/GCNT2/CR1/HLA-G/ABL1/RIPOR2/ERBB2/EPCAM/FZD4/ADAMTS18/SMAD7/TNFSF18/SWAP70
GO:2001234	negative regulation of apoptotic signaling pathway	232	-0.303221	-1.24199	0.0358173	0.200801	0.16754	2622	tags=21%, list=14%, signal=18%	CREB3L1/TMEM161A/ENO1/RRM2B/NOL3/SH3RF1/BID/VDAC2/HIF1A/PELI3/NDUFA13/ARMC10/ING2/HELLS/DDIAS/IL10/GCLM/MDM2/BAK1/CDKN2D/RTKN2/BCL2L1/ITPRIP/SLC35F6/NR4A2/PPIF/SERPINE1/CTH/ITGA6/HSPA1B/ZNF385A/TXNDC12/HSPA1A/MMP9/SNAI2/UNC5B/ICAM1/IER3/PYCR1/TNF/MAPK8IP2/IL1A/PLAUR/PF4/IFI6/CSF2/IL1B/EYA2/MUC1
GO:2000671	regulation of motor neuron apoptotic process	15	0.673004	1.5401	0.0358911	0.201035	0.167735	2326	tags=40%, list=12%, signal=35%	CNTFR/KCNB1/ROCK1/BCL2/CRLF1/NEFL
GO:0031279	regulation of cyclase activity	53	0.502037	1.49742	0.0359365	0.20111	0.167798	2455	tags=25%, list=13%, signal=21%	NOS2/CAP2/PALM/CACNA1C/EDNRB/LGR5/LGR4/ADCYAP1/MAPK14/GLP1R/EDNRA/NOS1/AVPR2
GO:0043589	skin morphogenesis	12	-0.684315	-1.60853	0.0361203	0.201959	0.168506	3118	tags=58%, list=16%, signal=49%	VPS33B/COL1A2/ITGA2/ITGA6/COL1A1/TP63/ITGB4
GO:0045663	positive regulation of myoblast differentiation	42	0.533752	1.52084	0.036153	0.201961	0.168508	2370	tags=26%, list=12%, signal=23%	SMYD1/RBM24/BOC/MEF2C/PLCB1/PBRM1/PHF10/MAPK14/SMARCC1/RIPOR2/ARID1A
GO:0002685	regulation of leukocyte migration	225	0.364939	1.33621	0.0365059	0.203751	0.170002	2561	tags=27%, list=13%, signal=24%	CCL25/APOD/CCL19/THBS4/ADTRP/IL33/ASCL2/PTN/GREM1/SELP/EDN3/DPP4/JAM2/JAM3/GCNT1/CCL21/MADCAM1/EDN1/CXCL13/CCR7/CAMK1D/F7/CXCL12/EMILIN1/IL34/PIK3R1/PLCB1/IL6R/CXCR3/MPP1/SLIT2/ELANE/ITGB3/LGALS3/ANO6/STAP1/PTK2B/S100A14/THBS1/NCKAP1L/LRCH1/CORO1A/PLVAP/IL1R1/RAC2/MSN/RIN3/CD99/CCL5/ABL1/RIPOR2/DOCK8/DAPK2/CSF1R/PADI2/TNFSF18/SWAP70/PDGFD/LYVE1/ITGA4/P2RY12
GO:0033005	positive regulation of mast cell activation	21	-0.576007	-1.58364	0.0366312	0.204075	0.170272	1773	tags=24%, list=9%, signal=22%	NECTIN2/VAMP8/ADORA2B/STXBP1/PLA2G3
GO:0072132	mesenchyme morphogenesis	57	0.490931	1.49661	0.0366874	0.204075	0.170272	2527	tags=39%, list=13%, signal=34%	ACTG2/ACTA2/FOXF1/TMEM100/DCHS1/ACTC1/ISL1/TBX3/WNT11/ROBO1/TGFB2/TGFBR1/ACVRL1/TGFBR2/ACTA1/BMPR1A/LEF1/APLNR/BMP7/HEYL/MYC/MDM4
GO:0007035	vacuolar acidification	34	-0.48175	-1.46966	0.0367983	0.204075	0.170272	6745	tags=65%, list=36%, signal=42%	ATP6V1D/TMEM9/ATP6V0E1/CLN3/TMEM106B/ATP6AP2/CLN5/CREG1/CCDC115/ATP6V1A/ATP6V0C/GRN/ATP6V0A4/TMEM199/ATP6V0E2/RNASEK/ATP6AP1/TCIRG1/ATP6V1F/ATP6V0B/CLN6/SLC11A1
GO:0071868	cellular response to monoamine stimulus	86	0.435149	1.4244	0.0368058	0.204075	0.170272	3165	tags=29%, list=17%, signal=24%	ADCY5/CHRM2/GNAO1/FLNA/ATP2B4/PALM/PKLR/HTR1D/SLC1A1/GNAZ/GNA14/RYR2/PTGER1/GNA11/LRRK2/GNAS/ABL1/GNG2/TGM2/PRKD1/NSG1/VPS35/ARRB2/HTR4/HTR2A
GO:0071870	cellular response to catecholamine stimulus	86	0.435149	1.4244	0.0368058	0.204075	0.170272	3165	tags=29%, list=17%, signal=24%	ADCY5/CHRM2/GNAO1/FLNA/ATP2B4/PALM/PKLR/HTR1D/SLC1A1/GNAZ/GNA14/RYR2/PTGER1/GNA11/LRRK2/GNAS/ABL1/GNG2/TGM2/PRKD1/NSG1/VPS35/ARRB2/HTR4/HTR2A
GO:0090090	negative regulation of canonical Wnt signaling pathway	132	0.406068	1.3857	0.0368239	0.204075	0.170272	1969	tags=23%, list=10%, signal=21%	SFRP1/GPC3/LRP4/GREM1/SHISA3/FRZB/DACT3/TLE2/CAV1/SFRP5/SOX10/IGFBP4/SOSTDC1/TNN/ISL1/DAB2/WNT11/NKX2-5/TMEM88/RBMS3/WWTR1/PTPRO/TMEM170B/SFRP4/DACT1/MCC/TLE4/NKD1/MAPK14/GLI1
GO:0048167	regulation of synaptic plasticity	197	0.37545	1.35331	0.0366972	0.204075	0.170272	3803	tags=33%, list=20%, signal=27%	CHRDL1/PTN/SERPINE2/SCGN/SLC38A1/SLC8A2/FAM107A/GIP/PDE9A/MAP1B/MAP1A/KIT/SLC1A1/RIMS3/SCT/MEF2C/EPHB2/KCNB1/SRF/STX3/SCTR/CNTN4/ZDHHC2/PTK2B/S100B/MPP2/PRNP/RELN/RARA/IGSF11/RIMS1/SLC18A3/SNAP25/TSHZ3/EIF4EBP2/CBLN1/ABL1/RAPGEF2/ERC1/LARGE1/PPP3CB/NPTN/NFATC4/PRRT1/RASGRF2/SORCS2/CHRNA7/CX3CR1/MAPK1/GRIN2A/SHISA9/NSG1/NPAS4/CAMK2A/NOG/APP/MAPT/RAB3GAP1/CNTN2/KMT2A/RIMS4/BRSK1/SYNGR1/AGER/JPH4
GO:0002819	regulation of adaptive immune response	205	-0.312983	-1.27093	0.0367838	0.204075	0.170272	3027	tags=29%, list=16%, signal=24%	LILRB4/KMT5C/PKN1/RAET1E/AHR/HFE/PRKCZ/TNFSF4/CLEC7A/TNFSF13/MICA/KLRD1/IRF1/RAET1G/TAP2/HLA-DRB1/HLX/JAK2/CD80/NSD2/KLRC1/CD55/RIPK2/PYCARD/SKAP1/JUNB/TRPM4/IL10/RSAD2/NECTIN2/NOD2/C4BPA/FADD/ULBP3/CARD9/DUSP10/HAVCR2/TREM2/ZP3/IRF7/ZC3H12A/ULBP1/IL18/TRAF2/IL23A/IL4I1/FCGR1A/MAD2L2/TNF/MICB/CD274/IL20RB/ANXA1/SUSD4/IL1B/RAET1L/SLC11A1/IL6/ULBP2
GO:0016339	calcium-dependent cell-cell adhesion via plasma membrane cell adhesion molecules	47	0.514546	1.5017	0.0369143	0.204396	0.17054	2624	tags=30%, list=14%, signal=26%	CDH17/SELP/PCDHB5/CDH19/DCHS1/SELL/PCDHB4/CDH16/PCDHB3/PCDHGC3/CDH5/NLGN1/KIFAP3/CDH9
GO:0071361	cellular response to ethanol	13	0.690908	1.55384	0.0371612	0.205204	0.171214	3540	tags=38%, list=19%, signal=31%	KCNMB1/DNMT3A/TP53INP1/CYBB/UGT1A1
GO:0046326	positive regulation of glucose import	36	0.549857	1.50801	0.037191	0.205204	0.171214	3126	tags=39%, list=16%, signal=33%	SORBS1/GPC3/ITLN1/PIK3R1/MEF2A/PTPN11/IRS1/C1QTNF12/MAPK14/IGF1/KLF15/FGF19/IRS2/RHOQ
GO:0050819	negative regulation of coagulation	51	0.505994	1.50392	0.0371615	0.205204	0.171214	2358	tags=39%, list=12%, signal=34%	ADTRP/SERPINE2/PROS1/VTN/FGB/PDGFRA/TSPAN8/APOH/F2/FGA/EDN1/FGG/C1QTNF1/PRKG1/PROCR/THBS1/THBD/TFPI/F11/ADAMTS18
GO:0032481	positive regulation of type I interferon production	70	-0.403682	-1.3924	0.0370944	0.205204	0.171214	4047	tags=36%, list=21%, signal=28%	CD14/G3BP1/POLR3A/IRF3/IKBKE/GAPDH/TRIM65/MYD88/NMB/POLR3G/IRF1/RIPK2/OAS1/TLR2/OAS3/DHX58/IRF7/IRF5/IRAK1/IFIH1/CGAS/OAS2/TICAM1/ISG15/MMP12
GO:0001886	endothelial cell morphogenesis	10	0.73922	1.55751	0.037366	0.205448	0.171417	1102	tags=40%, list=6%, signal=38%	ARHGEF26/HOXA13/HEG1/CLIC4
GO:1904063	negative regulation of cation transmembrane transport	75	0.441206	1.41636	0.0373574	0.205448	0.171417	2823	tags=25%, list=15%, signal=22%	PLN/KCNH2/ATP1A2/CASQ2/CAV1/ACTN2/CLIC2/PKD2/BIN1/CALM1/CALM2/BCL2/ADRA2A/NOS1/NEDD4/PPP3CB/CALM3/ISCU/SESTD1
GO:0036294	cellular response to decreased oxygen levels	143	0.392671	1.35628	0.0373027	0.205448	0.171417	2037	tags=17%, list=11%, signal=16%	FABP1/PCK1/SFRP1/SLC2A4/KCNMB1/PTGIS/CLCA1/AK4/DDR2/ACAA2/EDN1/KCNK3/SLC29A1/AQP1/FMN2/GATA6/ROCK2/NDNF/CITED2/DNMT3A/EPAS1/KCNK2/CDKN1B/BCL2/BMP7
GO:0021543	pallium development	190	0.372833	1.3371	0.0372836	0.205448	0.171417	2561	tags=23%, list=13%, signal=20%	IGF2BP1/FLNA/ATP2B4/FOXP2/DIXDC1/CNTNAP2/PAX5/NPY/FAT4/TACC1/TUBA1A/EOMES/BMERB1/KCNA1/ROBO1/SCT/CDON/PLCB1/BTG2/TUBB2B/LAMB1/SLIT2/SRF/DCLK2/RTN4/RELN/LHX6/NCOA1/RARA/PHLPP2/LEF1/KCNA2/OGDH/FEZ1/XRN2/NEFL/LARGE1/EZH1/CTNNB1/NKX2-1/TUBB2A/SMO/P2RY12
GO:0009176	pyrimidine deoxyribonucleoside monophosphate metabolic process	11	-0.686698	-1.56767	0.0375105	0.206062	0.17193	3648	tags=64%, list=19%, signal=51%	NT5M/SHMT1/UPP1/TYMS/DUT/DPYD/TYMP
GO:0072073	kidney epithelium development	150	0.390623	1.3609	0.0376569	0.206505	0.172299	2849	tags=37%, list=15%, signal=31%	AGT/SIX2/EPHA7/SFRP1/GPC3/GREM1/PBX1/KANK2/DCHS1/EDNRB/NPNT/WNK4/PECAM1/WNT11/EFNB2/FGF2/AQP1/MEF2C/PTCH1/TCF21/SLIT2/LGR4/PKD2/WWTR1/PTPRO/BMPER/TMEM59L/ASXL1/RARA/GDF11/AQP11/EXT1/RET/GREB1L/BCL2/BMP7/CRLF1/HEYL/CD34/WNT2B/EDNRA/EPCAM/YAP1/KLF15/MYC/SMAD7/CTNNB1/CAT/SMO/GDNF/PKD1/CER1/RARB/SPRY1/HOXB7
GO:1903311	regulation of mRNA metabolic process	293	0.337283	1.26227	0.0376412	0.206505	0.172299	4647	tags=30%, list=24%, signal=23%	SLC39A5/A1CF/IGF2BP1/VIP/RBM24/CELF2/APOBEC1/ZC3H12D/NOVA1/TRIM71/RBFOX3/BTG2/ROCK2/SAMD4A/TUT4/CSDE1/HSPA8/YTHDF3/CELF3/RBFOX2/TNRC6A/MAPK14/ROCK1/CASC3/MLH1/PAN3/ZFP36L2/RBM46/TRAF5/AHCYL1/TNRC6B/DDX17/TIA1/GDNF/ZFP36L1/PUM2/DCP1B/RBM5/WDR77/CELF1/DCP1A/SON/PABPC1/TENT5A/CNOT1/KHDRBS2/AGO2/VIM/SYNCRIP/CSDC2/C1QBP/SRSF6/CIRBP/RIDA/MAPKAPK2/TENT5B/TENT4B/RC3H1/SF1/LARP7/DYRK1A/RBM25/RBM39/DHX9/RN…
GO:0032271	regulation of protein polymerization	202	0.373993	1.35214	0.0378096	0.207161	0.172847	3314	tags=29%, list=17%, signal=24%	LMOD1/VIL1/SVIL/ELN/TMOD1/STMN2/KANK2/CLIP3/CCL21/MAP1B/DAAM2/ADD3/CCR7/KIRREL1/CDC42EP3/FHOD3/KANK1/TUBB4A/SLIT2/CCL11/ADD1/PTK2B/TPPP/PFN2/CYFIP2/ALOX15/NCKAP1L/CORO1A/SPTBN1/BIN1/CDKN1B/CRACD/CAPZA2/PREX1/CDH5/GSN/ABL1/PAK1/CYRIA/TTBK1/MAPRE1/ARHGAP28/EVL/ARFGEF1/HCLS1/GBA2/TENM1/CARMIL2/PLEKHG2/RDX/NUMA1/SNX9/TMSB4Y/LMOD3/BAIAP2L2/PFN1/LATS1/NCK2/SPTAN1
GO:0051383	kinetochore organization	21	-0.572326	-1.57352	0.0379053	0.207504	0.173133	4807	tags=62%, list=25%, signal=46%	RNF4/NDC80/KNTC1/SMC4/SMC2/CENPF/CENPE/DLGAP5/NUF2/CENPH/CENPK/CENPA/CENPX
GO:0070286	axonemal dynein complex assembly	32	-0.504255	-1.49575	0.0380311	0.208012	0.173557	4179	tags=59%, list=22%, signal=46%	CFAP100/DNAAF5/DNAH2/DNAH7/DNAAF1/DNAI1/DNAH17/DRC1/DAW1/DNAAF4/DNAI4/DNAL1/LRRC61/CCDC40/ZMYND10/DNAH5/SPAG1/CFAP73/DNAAF3
GO:0043383	negative T cell selection	13	0.690327	1.55253	0.0382958	0.209277	0.174613	3694	tags=77%, list=19%, signal=62%	CCR7/PTPRC/CD3E/ZAP70/CD28/AIRE/SPN/GLI3/DOCK2/ATG5
GO:0007422	peripheral nervous system development	80	0.43393	1.39825	0.0384025	0.209677	0.174946	2591	tags=30%, list=14%, signal=26%	HAND2/GFRA3/ONECUT2/NFASC/NEUROG3/CNTNAP1/EDNRB/SOX10/GSTM3/MYOC/ISL1/HOXD10/NEFH/LGI4/LAMA2/CITED2/NTF3/SKI/MED12/ERBB2/ADGRG6/CLDN1/GDNF/PLXNA4
GO:0030890	positive regulation of B cell proliferation	45	0.526363	1.52398	0.0385063	0.210019	0.175231	3096	tags=36%, list=16%, signal=30%	VAV3/PRLR/GPR183/FCRL3/PTPRC/NFATC2/MEF2C/EPHB2/TNFRSF13C/NCKAP1L/SASH3/BCL2/BMI1/BTK/CARD11/IRS2
GO:0051489	regulation of filopodium assembly	51	0.502026	1.49212	0.0386188	0.210019	0.175231	1636	tags=25%, list=9%, signal=23%	DPYSL3/PALM/GAP43/CCL21/DAAM2/DOCK11/CCR7/PPP1R16B/PIK3R1/EPHB2/SRF/GPM6A/TGFBR1
GO:0014032	neural crest cell development	81	0.4352	1.40041	0.0385802	0.210019	0.175231	3103	tags=38%, list=16%, signal=32%	SEMA6A/HAND2/SEMA6D/EDN3/EDNRB/SOX10/EDN1/ISL1/SEMA3C/ANXA6/SEMA6C/CORO1C/SEMA3G/CITED2/SEMA5A/SEMA3A/KBTBD8/BMPR1A/NRP2/RET/BMP7/NRTN/NRG1/EDNRA/SEMA4G/SMO/GDNF/MAPK1/FGF19/SEMA3D/FN1
GO:1903008	organelle disassembly	142	-0.329512	-1.27791	0.0386322	0.210019	0.175231	4645	tags=32%, list=24%, signal=24%	HAX1/KLC1/FUNDC1/PARL/CTTN/ATG3/PLAAT3/AURKA/STX5/WDR45/MCTS1/ASCC2/MRRF/GABARAP/GFM2/ATG7/ULK3/SPATA18/BNIP3/BNIP3L/PLIN3/RETREG2/PELO/RRP7A/HIF1A/KIF9/WIPI1/MAP1LC3B2/TIGAR/TEX264/NOD2/GOLGA2/DYRK3/SREBF1/DDRGK1/ATP13A2/CISD2/CDK1/ATG4D/SPATA33/WDR45B/PLK3/ATG9B/TSPO/HK2
GO:0017157	regulation of exocytosis	189	-0.309628	-1.25031	0.03858	0.210019	0.175231	3670	tags=29%, list=19%, signal=24%	HGS/PRAM1/CD300A/SYT12/CADPS2/SNF8/WDR41/CPLX2/FMR1/RPH3AL/PTAFR/PRKCG/SLC4A8/RABGEF1/STX1A/DVL1/RAB13/GIT1/CDK5/BAIAP3/FBXO45/BCR/IFNG/KLRC2/RAB3A/LGALS9/ANXA2/SYP/VAMP8/CPLANE2/ADGRE2/ATP13A2/CSPG5/ZP3/SYT7/HYAL3/STXBP2/SYTL4/SYT17/CPLX1/CBARP/HTR1B/SYT13/ADORA2B/RAB27B/EXPH5/STXBP1/VSNL1/PLA2G3/ANXA1/SDC1/DOC2B/CD177/RAB26/SYT8
GO:0046626	regulation of insulin receptor signaling pathway	64	0.473561	1.47308	0.0386673	0.210028	0.175239	2819	tags=33%, list=15%, signal=28%	SORBS1/PID1/PRKCB/NR1H4/SESN3/IGF2/TNS2/KANK1/GRB10/VWA2/AHSG/PTPN11/IRS1/C1QTNF12/SORL1/SIK2/NUCKS1/PIP4K2B/NCOA5/GRB14/OGT
GO:0050714	positive regulation of protein secretion	143	0.392167	1.35453	0.0387374	0.210227	0.175405	1971	tags=24%, list=10%, signal=22%	RBP4/CFTR/PRKCB/F2RL2/WLS/NR1H4/NNAT/APBB1/FGB/NR0B2/GIP/MYOM1/F2/FGA/SYBU/ISL1/FGG/BLK/SLC2A2/GCG/ABAT/PLCB1/PCK2/PDX1/MYRIP/TGFB2/RFX6/GNA11/SNAP25/MYH10/MPC2/C1QTNF12/ITPR1/PFKM/IGF1
GO:0071379	cellular response to prostaglandin stimulus	21	0.631404	1.5516	0.0388632	0.210648	0.175756	647	tags=19%, list=3%, signal=18%	SFRP1/PRKAA2/TNC/AKR1C3
GO:0019693	ribose phosphate metabolic process	376	0.328305	1.25758	0.0388821	0.210648	0.175756	3240	tags=22%, list=17%, signal=19%	GUCY2C/HMGCS2/SULT2A1/ATP1A2/ADCY5/PIPOX/PID1/PDK4/ABCC6/VNN1/AK4/RAB23/DGAT1/SULT1C4/PDE5A/SULT1E1/PDE9A/GUCY1A1/PDE7B/SULT1B1/GUCY1B1/ACACB/GDA/GIMAP7/ACOT11/FAR2/PDE2A/PRKAG2/NPPC/SULT1A2/PAPSS2/ACSS2/PDE1A/MPP1/CROT/ENPP3/XDH/HACD1/HSPA8/ADCY2/SUCLG1/ACSS1/AK3/SUCLG2/ELOVL5/MPC2/LRRK2/ATP5PF/OGDH/PPARA/NPPB/SULT1A1/SDHC/ACSL6/PDE7A/NPR2/NME4/NUDT10/ENTPD5/NUDT11/SULT1C3/AASS/FITM2/NPR1/BPNT1/…
GO:0022616	DNA strand elongation	37	-0.479058	-1.48705	0.0389919	0.210879	0.175949	6987	tags=73%, list=37%, signal=46%	INO80D/RFC3/MCM3/ACTR5/ACTL6A/LIG3/DNA2/POT1/POLE/INO80C/GINS1/RUVBL1/INO80E/MCM4/TERT/MCM7/INO80B/POLD3/RAD50/TFPT/POLE3/RFC4/PCNA/POLA1/POLD2/LIG1/DCLRE1B
GO:0046148	pigment biosynthetic process	55	-0.432246	-1.42892	0.0389683	0.210879	0.175949	2781	tags=24%, list=15%, signal=20%	PPOX/SLC25A39/CPOX/UROS/MC1R/CDH3/SLC6A9/PMEL/GPR143/GIPC1/MFSD12/TSPO/SLC7A11
GO:0033555	multicellular organismal response to stress	91	0.423161	1.38997	0.0390977	0.211269	0.176275	2448	tags=25%, list=13%, signal=22%	HMGCS2/ATP1A2/THBS4/TAC1/DPP4/EDNRB/SLC1A1/PENK/MEF2C/EPHB2/GRPR/THBS1/RELN/EXT1/RET/GNG7/ADCYAP1R1/BCL2/P2RX2/ADRA2A/NOS1/LARGE1/TRPA1
GO:0010749	regulation of nitric oxide mediated signal transduction	11	0.716322	1.54677	0.0392851	0.211917	0.176815	1577	tags=45%, list=8%, signal=42%	ATP2B4/PDE5A/GUCY1A1/SPINK1/THBS1
GO:0007127	meiosis I	125	-0.340059	-1.28489	0.0392782	0.211917	0.176815	4118	tags=30%, list=22%, signal=23%	TEX19/RAD51C/AURKA/MSH4/FBXO5/RAD51B/RAD54B/RAD50/PLK1/FANCD2/ESPL1/SYCP2/BRCA2/RMI1/RAD51D/CDC25B/BCL2L11/HSF2BP/DMC1/EME1/SYCE2/EME2/ING2/CENPS/RAD54L/M1AP/RAD51/SIRT7/CCNE2/CKS2/TRIP13/HORMAD1/PSMC3IP/PTTG1/SYCE3/CENPX/BRIP1
GO:1901342	regulation of vasculature development	283	0.337549	1.2564	0.0395913	0.213385	0.17804	2574	tags=27%, list=14%, signal=23%	HSPB6/SEMA6A/THBS4/SFRP1/TSPAN18/PTGIS/SMOC2/PRKCB/GREM1/ATP2B4/GATA4/TSPAN12/APOH/TNN/ISL1/CXCL13/GAB1/ITGA5/CMA1/RHOJ/PPP1R16B/DCN/EMILIN1/ISM1/ANGPTL7/RHOB/RAMP2/C3/TEK/AKT3/CYP1B1/ADAMTS1/FGF2/HSPG2/AQP1/GATA6/PTPRM/ROCK2/ITGB3/CXCR4/COL4A2/CLDN5/RECK/PTK2B/BMPER/TGFB2/THBS1/RRAS/SEMA5A/ACVRL1/TGFBR2/PIK3CG/ADGRB3/SPRY2/SLC12A2/FOXO4/ADGRA2/SERPINF1/ROCK1/PDE3B/APLNR/NPPB/CDH5/CD34/HLA-G/ABL1…
GO:0034766	negative regulation of monoatomic ion transmembrane transport	83	0.428647	1.38411	0.0396947	0.213759	0.178352	2823	tags=25%, list=15%, signal=22%	PLN/KCNH2/ATP1A2/CASQ2/CAV1/ANO9/ACTN2/EPHB2/CLIC2/PKD2/BIN1/CALM1/CALM2/BCL2/ADRA2A/NOS1/NEDD4/PPP3CB/CALM3/ISCU/SESTD1
GO:0015749	monosaccharide transmembrane transport	118	0.406792	1.3863	0.0398293	0.2143	0.178803	2327	tags=26%, list=12%, signal=23%	SORBS1/GPC3/SLC2A4/PID1/SLC5A9/PRKCB/SLC5A1/ITLN1/CLIP3/GIP/SLC23A1/EDN1/SLC2A2/C3/PIK3R1/SLC25A27/PRKAG2/HNF1A/GRB10/SORT1/MEF2A/PTPN11/IRS1/SGCB/C1QTNF12/MAPK14/IGF1/SLC5A11/EDNRA/FABP5/KLF15
GO:0006140	regulation of nucleotide metabolic process	45	0.52568	1.522	0.0399779	0.214915	0.179317	501	tags=11%, list=3%, signal=11%	ALDOB/NOS2/PID1/PDK4/ME1
GO:0021675	nerve development	96	0.412824	1.37206	0.0400593	0.214985	0.179375	2591	tags=31%, list=14%, signal=27%	SERPINE2/NPTX1/NGFR/EDN1/ISL1/EPHB1/LRIG1/HOXA3/KCNA1/EPHB2/NAV2/CITED2/SEMA3A/KCNA3/ATP8B1/NRP2/EXT1/RET/KCNA2/NTF3/NRTN/NPR2/CHD7/LPAR1/EDNRA/LARGE1/PHOX2A/CTNNB1/ITGA4/PLXNA4
GO:1903313	positive regulation of mRNA metabolic process	136	0.394953	1.35646	0.0400572	0.214985	0.179375	3625	tags=24%, list=19%, signal=20%	SLC39A5/IGF2BP1/RBM24/ZC3H12D/TRIM71/BTG2/ROCK2/SAMD4A/TUT4/CSDE1/HSPA8/YTHDF3/CELF3/TNRC6A/ROCK1/MLH1/PAN3/ZFP36L2/TNRC6B/ZFP36L1/PUM2/DCP1B/WDR77/CELF1/DCP1A/PABPC1/CNOT1/AGO2/SYNCRIP/CIRBP/RIDA/TENT4B/RC3H1
GO:0044837	actomyosin contractile ring organization	10	-0.706857	-1.56002	0.0401129	0.215041	0.179422	4759	tags=50%, list=25%, signal=37%	RACGAP1/VPS4A/IQGAP3/ANLN/ECT2
GO:0051145	smooth muscle cell differentiation	62	0.48499	1.49814	0.0401725	0.215041	0.179422	2830	tags=39%, list=15%, signal=33%	RBPMS2/MYOCD/FGF10/FOXF1/ZEB1/EDNRB/NPNT/KIT/TBX3/RAMP2/NFATC2/MEF2C/GATA6/SRF/ITGA8/SGCB/FOXO4/APLNR/EDNRA/EFEMP2/CTNNB1/NFATC4/MRTFB/SMARCD3
GO:1904659	glucose transmembrane transport	112	0.407838	1.37835	0.0401722	0.215041	0.179422	2327	tags=27%, list=12%, signal=24%	SORBS1/GPC3/SLC2A4/PID1/SLC5A9/PRKCB/SLC5A1/ITLN1/CLIP3/GIP/EDN1/SLC2A2/C3/PIK3R1/SLC25A27/PRKAG2/HNF1A/GRB10/SORT1/MEF2A/PTPN11/IRS1/SGCB/C1QTNF12/MAPK14/IGF1/SLC5A11/EDNRA/FABP5/KLF15
GO:0018208	peptidyl-proline modification	40	-0.46717	-1.47125	0.0402134	0.215076	0.179451	4399	tags=45%, list=23%, signal=35%	PPIA/PPIAL4G/PPIC/PPIL6/P4HB/PPIH/PPIAL4A/FKBP1B/PIN1/FKBP4/EGLN3/P4HA2/PPIF/P4HA3/FKBP1C/P4HTM/NTMT1/P4HA1
GO:0098659	inorganic cation import across plasma membrane	128	0.399513	1.3642	0.0402878	0.215108	0.179477	1847	tags=18%, list=10%, signal=16%	SLC39A5/KCNH2/ATP1A2/MS4A1/KCNJ3/CACNA1H/SLC5A1/ATP2B4/SLC8A2/SCN7A/CACNA1C/ABCC9/ATP1B2/CACNA2D1/SLC39A4/SLC8A1/RAMP3/KCNK5/SLC9A9/PRNP/P2RX1/SLC12A2/KCNJ8
GO:0099587	inorganic ion import across plasma membrane	128	0.399513	1.3642	0.0402878	0.215108	0.179477	1847	tags=18%, list=10%, signal=16%	SLC39A5/KCNH2/ATP1A2/MS4A1/KCNJ3/CACNA1H/SLC5A1/ATP2B4/SLC8A2/SCN7A/CACNA1C/ABCC9/ATP1B2/CACNA2D1/SLC39A4/SLC8A1/RAMP3/KCNK5/SLC9A9/PRNP/P2RX1/SLC12A2/KCNJ8
GO:0045778	positive regulation of ossification	53	0.49639	1.48058	0.0403368	0.215187	0.179543	4111	tags=51%, list=22%, signal=40%	PTN/LTF/ZBTB16/PKDCC/SLC8A1/MEF2C/VDR/ANO6/KL/PTPN11/BMPR1A/BMP7/BMPR1B/ACVR2A/TMEM119/BMP6/SETD2/SLC20A2/TENT5A/ATP2B1/FAM20C/BMPR2/ALOX5/ADRB2/FBN2/RXRB/OSR2
GO:0006775	fat-soluble vitamin metabolic process	45	0.524782	1.5194	0.0404684	0.215348	0.179678	924	tags=18%, list=5%, signal=17%	RBP2/CYP3A4/CYP4F2/CYP27A1/NPC1L1/CYP2W1/PLTP/CYP4F12
GO:0051651	maintenance of location in cell	230	0.361024	1.3242	0.04047	0.215348	0.179678	3501	tags=31%, list=18%, signal=26%	PLN/CCL19/ATP1A2/JPH2/DMD/FLNA/CASQ2/ANK2/CASQ1/CAV1/AKAP6/CACNA1C/CCL21/CD19/F2/F2R/ATP7B/PLCB4/CCR7/PTPRC/SYNE1/ANXA6/SLC8A1/FGF2/PLCB1/RYR2/DZIP1/ITGB3/CLIC2/PLCE1/PTK2B/PKD2/BDH2/PLCG2/CORO1A/RYR3/TRPC1/ITPR1/CALM1/CALM2/SORL1/ALB/APLNR/GSN/ABL1/MCOLN3/CHD7/NOS1/MYZAP/TRPA1/PLCG1/CALM3/PLCB3/VPS13A/UVRAG/GPAA1/SLC30A8/PRKD1/SRGN/TPCN1/TMSB4Y/FTHL17/HTR2A/GPER1/HSP90B1/SUN2/PDIA2/PAFAH1B1/MORC…
GO:0044706	multi-multicellular organism process	212	0.363664	1.32179	0.04047	0.215348	0.179678	2057	tags=21%, list=11%, signal=19%	A1CF/IHH/CNR1/TAC3/RGS2/FBLN1/PTN/TAC1/SERPINE2/SLC38A1/PCSK5/IGFBP5/GIP/PRLR/ACE2/EDN1/CLIC5/ITGA5/IGFBP7/STAT5B/HPGD/HSPG2/TEAD3/VDR/SEMG1/ITGB3/PGR/RECK/ADCYAP1/GJA1/LDOC1/P2RX1/CITED2/PLA2G4C/ACVR1B/YTHDF3/OVGP1/RARA/FOSB/THBD/AR/SLC6A4/BCL2/ARHGDIB
GO:0072524	pyridine-containing compound metabolic process	85	0.42966	1.40081	0.0406525	0.215953	0.180183	536	tags=9%, list=3%, signal=9%	ALDOB/QPRT/HAAO/GPD1/PTGIS/NOX1/ME1/FMO5
GO:0071674	mononuclear cell migration	201	0.370877	1.3397	0.0406291	0.215953	0.180183	3003	tags=32%, list=16%, signal=27%	CCL25/APOD/CCL19/ASB2/ADTRP/ASCL2/GREM1/CCL15/JAM2/JAM3/CCL21/CTSG/MADCAM1/CXCL13/CCR7/GPR183/PECAM1/CXCL12/S1PR1/IL34/PLCB1/IL6R/SLIT2/ITGB3/CXCR4/CCL11/LGALS3/ANO6/PTK2B/S100A14/PTPRO/THBS1/LRCH1/CORO1A/PIK3CG/SLC12A2/CH25H/EXT1/RET/ZAP70/MSN/CD99/ITGAL/CCL5/SIRPA/CCL14/ABL1/RIPOR2/DOCK8/JAML/CSF1R/PADI2/TNFSF18/PDGFD/ITGA4/PIK3CD/CCL23/CCL16/GPR15/CX3CR1/MAPK1/TNFRSF11A/AIRE/SPN
GO:1903376	regulation of oxidative stress-induced neuron intrinsic apoptotic signaling pathway	18	-0.572258	-1.49209	0.0409441	0.216769	0.180864	2288	tags=22%, list=12%, signal=20%	HIF1A/IL10/TREM2/PYCR1
GO:0120316	sperm flagellum assembly	41	-0.446853	-1.41817	0.0409033	0.216769	0.180864	5616	tags=34%, list=30%, signal=24%	MNS1/NEURL1/SPEF2/CFAP65/MEIG1/CFAP43/CFAP69/IQCG/TPGS1/TTLL1/KLC3/CFAP157/CEP131/PLA2G3
GO:0072676	lymphocyte migration	119	0.405003	1.38121	0.0409027	0.216769	0.180864	2762	tags=33%, list=15%, signal=28%	CCL25/APOD/CCL19/ADTRP/ASCL2/CCL15/JAM2/CCL21/MADCAM1/CXCL13/CCR7/GPR183/CXCL12/S1PR1/ITGB3/CCL11/PTK2B/LRCH1/CORO1A/PIK3CG/SLC12A2/CH25H/EXT1/RET/ZAP70/MSN/CD99/ITGAL/CCL5/CCL14/ABL1/RIPOR2/DOCK8/PADI2/ITGA4/PIK3CD/CCL23/CCL16/GPR15
GO:1990778	protein localization to cell periphery	343	0.329849	1.25399	0.0409429	0.216769	0.180864	3368	tags=26%, list=18%, signal=22%	SORBS1/VIL1/PID1/PDZK1/RAMP1/FLNA/EPB41L2/ATP2B4/ANK2/PALM/EPHA3/CAV1/CLIP3/DCHS1/NPTX1/NECTIN3/AMN/ACTN2/SEC23A/WNK4/SLC1A1/LRP1/SLMAP/RAMP2/DPP6/DAB2/RAP1A/TUB/GPC6/PKDCC/PIK3R1/KIF5B/CACNB2/RAMP3/TNIK/PKP2/TMEM88/PTCH1/EPHB2/KCNB1/ROCK2/STX3/MISP/LGALS3/ZDHHC2/PRNP/EFR3A/RAB3C/DENND4C/RAB34/SPTBN1/AR/SNAP25/MAL/KIF13A/NHLRC1/SORL1/ROCK1/EPB41L3/CNST/ERBB2/FYB1/STAC/RAPGEF2/LARGE1/EHD2/TSPAN33/…
GO:0048704	embryonic skeletal system morphogenesis	94	-0.360939	-1.32195	0.0409852	0.216804	0.180892	2838	tags=31%, list=15%, signal=26%	MTHFD1/SOX11/MTHFD1L/GRHL2/HOXB2/PRRX1/HOXC4/TBX1/CHST11/SHOX2/IFT140/FGFR2/MMP14/FOXC2/TBX15/HYAL1/SLC39A1/GSC/RUNX2/SLC39A3/HOXB6/SIX4/IRX5/TWIST1/HOXC9/SIX1/MDFI/TFAP2A/COL11A1
GO:0070167	regulation of biomineral tissue development	100	0.414924	1.3843	0.0412059	0.217788	0.181714	4129	tags=43%, list=22%, signal=34%	CFTR/PTN/LTF/GREM1/MGP/ASPN/DDR2/S1PR1/PKDCC/ANKH/SLC8A1/MEF2C/VDR/ROCK2/ANO6/PTK2B/LTBP3/KL/AHSG/BMPR1A/ROCK1/BMP7/BMPR1B/RFLNB/ACVR2A/TMEM119/BMP6/RFLNA/SRGN/SLC20A2/TENT5A/ATP2B1/NBR1/FAM20C/FGF23/BMPR2/ALOX5/ADRB2/FBN2/TXLNG/RXRB/OSR2/STATH
GO:0044774	mitotic DNA integrity checkpoint signaling	86	-0.379074	-1.3522	0.0412788	0.21799	0.181882	4263	tags=38%, list=22%, signal=30%	BLM/RINT1/BRCA1/MBTPS2/CASP2/PIDD1/MSH2/ORC1/CDKN1A/PLK1/FANCD2/PML/BABAM1/FZR1/RAD9A/TIPIN/GTSE1/EME1/EME2/NEK11/DONSON/MDM2/CDC6/TICRR/CDK1/CDK5RAP3/PLK3/CCND1/DTL/CLSPN/IER3/PLK2/MUC1
GO:0071453	cellular response to oxygen levels	159	0.385619	1.35409	0.0413793	0.218153	0.182018	2683	tags=21%, list=14%, signal=19%	FABP1/PCK1/SFRP1/SLC2A4/KCNMB1/PTGIS/CLCA1/AK4/NOX1/CAV1/DDR2/ACAA2/EDN1/KCNK3/SLC29A1/AQP1/FMN2/GATA6/ROCK2/NDNF/CITED2/DNMT3A/EPAS1/KCNK2/CDKN1B/BCL2/BMP7/LPAR1/MYC/MDM4/CYSLTR1/ZFP36L1/USP19/CYBB
GO:0044773	mitotic DNA damage checkpoint signaling	82	-0.374368	-1.33737	0.041367	0.218153	0.182018	4263	tags=38%, list=22%, signal=29%	BLM/RINT1/BRCA1/MBTPS2/CASP2/PIDD1/MSH2/CDKN1A/PLK1/FANCD2/PML/BABAM1/FZR1/RAD9A/TIPIN/GTSE1/EME1/EME2/NEK11/DONSON/MDM2/TICRR/CDK1/CDK5RAP3/PLK3/CCND1/DTL/CLSPN/IER3/PLK2/MUC1
GO:0007339	binding of sperm to zona pellucida	38	-0.484903	-1.50926	0.0414626	0.218409	0.182232	2722	tags=21%, list=14%, signal=18%	TEX101/VDAC2/SPA17/ASTL/ZP3/ATP8B3/PAEP/ALDOA
GO:0042593	glucose homeostasis	233	0.35581	1.30742	0.0415584	0.21873	0.1825	2393	tags=21%, list=13%, signal=19%	PCK1/RBP4/ADCY5/CNR1/CEBPA/SLC2A4/CFTR/CARTPT/PDK4/HNF4A/NR1H4/PRKAA2/SESN3/GATA4/IGFBP5/MLXIPL/HKDC1/NPTX1/NGFR/SYBU/SLC2A2/CMA1/SLC29A1/GCG/PIK3R1/PTCH1/POMC/KCNB1/KLF7/SRF/PCK2/PDX1/HNF1A/RFX6/PTPN11/SLC16A1/IRS1/SGCB/MPC2/C1QTNF12/PFKM/SERPINF1/FABP5/ADRA2A/KLF15/PPP3CB/FOXA1/SLC39A14/NUCKS1
GO:0006026	aminoglycan catabolic process	34	-0.477321	-1.45615	0.0417046	0.218852	0.182602	4723	tags=47%, list=25%, signal=35%	GUSB/CEMIP2/PGLYRP1/CHI3L1/HEXB/IDS/PGLYRP3/HMMR/HEXA/CTBS/CHIA/HYAL3/HYAL1/IDUA/LYG1/CEMIP
GO:0030500	regulation of bone mineralization	79	0.434892	1.39822	0.0416667	0.218852	0.182602	4129	tags=49%, list=22%, signal=39%	PTN/LTF/GREM1/MGP/DDR2/S1PR1/PKDCC/ANKH/SLC8A1/MEF2C/VDR/ANO6/PTK2B/LTBP3/KL/AHSG/BMPR1A/BMP7/BMPR1B/RFLNB/ACVR2A/TMEM119/BMP6/RFLNA/SRGN/SLC20A2/TENT5A/ATP2B1/NBR1/FAM20C/FGF23/BMPR2/ALOX5/ADRB2/FBN2/TXLNG/RXRB/OSR2/STATH
GO:0044703	multi-organism reproductive process	202	0.36895	1.33391	0.041721	0.218852	0.182602	2057	tags=22%, list=11%, signal=20%	A1CF/IHH/CNR1/TAC3/RGS2/FBLN1/PTN/TAC1/SERPINE2/SLC38A1/PCSK5/IGFBP5/GIP/PRLR/ACE2/EDN1/CLIC5/ITGA5/IGFBP7/STAT5B/HPGD/HSPG2/TEAD3/VDR/SEMG1/ITGB3/PGR/RECK/ADCYAP1/GJA1/LDOC1/P2RX1/CITED2/PLA2G4C/ACVR1B/YTHDF3/OVGP1/RARA/FOSB/THBD/AR/SLC6A4/BCL2/ARHGDIB
GO:0021537	telencephalon development	275	0.340408	1.2694	0.0417193	0.218852	0.182602	3007	tags=25%, list=16%, signal=22%	ATP1A2/IGF2BP1/FLNA/ATP2B4/FOXP2/DIXDC1/CNTNAP2/EFNA2/PAX5/NPY/FAT4/TACC1/ATP1B2/TUBA1A/CXCL12/EOMES/BMERB1/KCNA1/ROBO1/SCT/AQP1/CDON/PLCB1/BTG2/EPHB2/TUBB2B/CORO1C/LAMB1/SLIT2/SRF/CXCR4/NFIB/DCLK2/RTN4/RELN/LHX6/NCOA1/RARA/SEMA3A/KCNA3/EXT1/PHLPP2/LEF1/KCNA2/LRRK2/OGDH/FEZ1/SKI/CHD7/LPAR1/XRN2/CSF1R/NEFL/LARGE1/EZH1/CTNNB1/NKX2-1/AVPR2/TUBB2A/SMO/P2RY12/PLXNA4/HERC1/RARB/SLITRK5/PRDM8/KDM6B/NEUR…
GO:0045765	regulation of angiogenesis	280	0.336771	1.25646	0.0417722	0.218938	0.182673	2574	tags=26%, list=14%, signal=23%	HSPB6/SEMA6A/THBS4/SFRP1/TSPAN18/PTGIS/SMOC2/PRKCB/GREM1/ATP2B4/GATA4/TSPAN12/APOH/TNN/ISL1/CXCL13/GAB1/ITGA5/CMA1/RHOJ/PPP1R16B/DCN/EMILIN1/ISM1/RHOB/RAMP2/C3/TEK/AKT3/CYP1B1/ADAMTS1/FGF2/HSPG2/AQP1/GATA6/PTPRM/ROCK2/ITGB3/CXCR4/COL4A2/CLDN5/RECK/PTK2B/BMPER/TGFB2/THBS1/RRAS/SEMA5A/ACVRL1/TGFBR2/PIK3CG/ADGRB3/SPRY2/SLC12A2/FOXO4/ADGRA2/SERPINF1/ROCK1/PDE3B/APLNR/NPPB/CDH5/CD34/HLA-G/ABL1/ERBB2/T…
GO:0045823	positive regulation of heart contraction	38	0.535053	1.49581	0.0418913	0.219196	0.182889	1533	tags=29%, list=8%, signal=27%	ATP1A2/RGS2/CHGA/EDN3/TPM1/ACE2/EDN1/SLC1A1/NKX2-5/RYR2/TGFB2
GO:0009064	glutamine family amino acid metabolic process	78	0.433981	1.39261	0.0418605	0.219196	0.182889	735	tags=12%, list=4%, signal=11%	OTC/CPS1/NOS2/NR1H4/ATP2B4/GLS/SLC38A1/AGMAT/OAT
GO:0032516	positive regulation of phosphoprotein phosphatase activity	19	0.642176	1.55609	0.0422849	0.220396	0.18389	2672	tags=47%, list=14%, signal=41%	PPP1R14D/ITGA1/PPP1R12A/FCRL3/PTPRC/CALM1/CALM2/CALM3/HSP90AB1
GO:0043568	positive regulation of insulin-like growth factor receptor signaling pathway	13	0.686157	1.54315	0.0422672	0.220396	0.18389	1971	tags=38%, list=10%, signal=34%	IGFBP5/MYORG/IGFBP4/AR/IGF1
GO:0010596	negative regulation of endothelial cell migration	53	0.493466	1.47186	0.0422925	0.220396	0.18389	1973	tags=28%, list=10%, signal=25%	ATP2B4/APOH/CXCL13/MEOX2/DCN/FGF2/MEF2C/PTPRM/MMRN2/SLIT2/STARD13/THBS1/ACVRL1/HDAC5/SERPINF1
GO:0014812	muscle cell migration	85	0.422567	1.37768	0.0422961	0.220396	0.18389	2528	tags=32%, list=13%, signal=28%	MYOCD/THBS4/SEMA6D/VTN/TPM1/IGFBP5/DDR2/PARVA/LRP1/PLEKHO1/CYP1B1/PRKG1/ADAMTS1/MEF2C/SLIT2/ITGB3/GRB10/BMPR1A/FOXO4/IGF1/SORL1/ROCK1/BCL2/CCL5/LPAR1/SMO/PDGFD
GO:0048608	reproductive structure development	302	0.335404	1.25954	0.0421836	0.220396	0.18389	2987	tags=27%, list=16%, signal=24%	RBP4/MYOCD/SFRP1/GFRA1/FGF10/FLNA/RHOBTB3/SERPINE2/PDGFRA/FOXF2/GATA4/TNC/A2M/AFP/ROR2/AKR1C3/SLIT3/PRLR/KIT/HOXA13/HOXD13/TBX3/ARID5B/C3/STAT5B/CYP1B1/ADAMTS1/CDKN1C/MERTK/PTCH1/NPPC/RNF38/TCF21/GATA6/SLIT2/ZFP42/LGR4/PGR/PLAG1/CSDE1/TGFB2/CITED2/TGFBR1/SCX/NCOA1/RARA/PTPN11/HOXB13/AR/CDKN1B/NCOA4/GREB1L/GLI1/SERPINF1/BCL2/SMARCC1/BMP7/BMPR1B/LRP2/WNT2B/NPR2/CHD7/FEM1B/AMHR2/AGO4/FZD4/ACVR2A/FOX…
GO:0003334	keratinocyte development	13	-0.637698	-1.51451	0.0423646	0.220474	0.183955	1321	tags=38%, list=7%, signal=36%	KDF1/DNASE1L2/EXPH5/ABCA12/SFN
GO:2001259	positive regulation of cation channel activity	48	0.498949	1.46137	0.0424144	0.220474	0.183955	2481	tags=33%, list=13%, signal=29%	JPH2/ANK2/CASQ1/AKAP6/GAL/ACTN2/EDN1/CACNA2D1/CACNB2/PKD2/CALM1/CALM2/CTSS/EDNRA/STAC/CALM3
GO:0060560	developmental growth involved in morphogenesis	242	0.350309	1.29573	0.0424165	0.220474	0.183955	2591	tags=27%, list=14%, signal=24%	SEMA6A/EPHA7/SFRP1/RGMA/SEMA6D/FGF10/BCL11A/L1CAM/EDN3/TNC/NTN1/MAP1B/SLIT3/NDN/WASF1/EDN1/TNN/SEMA3C/HOXD13/CXCL12/S1PR1/WNT11/PRKG1/SYT1/SEMA6C/RND2/VCL/IMPACT/SLIT2/SRF/CXCR4/SEMA3G/NRCAM/S100B/DCLK1/RTN4/CYFIP2/NRN1/SEMA5A/SPART/TGFBR2/RIMS1/SEMA3A/FLRT1/SPRY2/NRP2/EXT1/NKD1/OLFM1/NPR2/EIF4G2/ABL1/CPNE1/MED12/ISLR2/EDNRA/YAP1/SYT3/PPP3CB/SEMA4G/MEGF8/CTNNB1/ITGB1/ITGA4/MACF1/PLXNA4
GO:0034340	response to type I interferon	87	-0.381162	-1.3698	0.0425223	0.220841	0.184261	4345	tags=30%, list=23%, signal=23%	IFNE/RBM47/DCST1/IRF3/IKBKE/TRIM65/MYD88/NLRC5/TTLL12/IFNAR2/SHMT2/CACTIN/TRIM41/OAS1/SHFL/OAS3/FADD/IFI27/USP18/IRF7/IRAK1/IFIH1/OAS2/ISG15/IFITM2/MMP12
GO:0051306	mitotic sister chromatid separation	62	-0.4242	-1.43655	0.0426715	0.221168	0.184534	5383	tags=56%, list=28%, signal=41%	DIS3L2/KLHL22/ANAPC15/MAD1L1/AURKB/MAD2L1/NDC80/KNTC1/UBE2C/GEN1/FBXO5/BUB1/CCNB1/PLK1/XRCC3/CENPF/ESPL1/BUB1B/SPDL1/KNL1/ZWILCH/DLGAP5/NCAPH2/BUB3/NUF2/ANAPC11/HASPIN/CDC20/CDCA8/ZWINT/TRIP13/SPC24/SPC25/BIRC5/MAD2L2
GO:0035304	regulation of protein dephosphorylation	75	0.4352	1.39708	0.0426829	0.221168	0.184534	3471	tags=33%, list=18%, signal=27%	PPP1R14D/PPP1R1B/ITGA1/DLC1/PPP1R16B/PPP1R12A/FCRL3/PTPRC/ROCK2/LGALS3/NCKAP1L/CALM1/CALM2/ROCK1/CDH5/SMPD1/SWAP70/CALM3/YWHAB/HSP90AB1/PPP6R3/CRY2/HSP90B1/GNA12/SPPL3
GO:0016485	protein processing	241	0.35006	1.29257	0.0426908	0.221168	0.184534	1591	tags=15%, list=8%, signal=14%	MEP1A/IHH/SPON1/PCSK1N/CPA3/CPXM2/MYRFL/SERPINE2/DPP4/FGB/BAG2/PCSK5/APOH/MAGEA3/CTSG/FGA/CPE/ACE2/BCHE/PRKACB/FGG/CMA1/F7/CASP1/TMEM98/CASP6/CLEC3B/CPN1/PTCH1/LDLRAD3/NLRP7/C1R/ADAM19/PRNP/CYFIP2/THBS1/TMPRSS2
GO:0099010	modification of postsynaptic structure	21	0.624352	1.53427	0.0428345	0.22173	0.185002	1493	tags=38%, list=8%, signal=35%	FILIP1/CTTNBP2/WASF1/SYNPO/RHOB/CAMKV/WASF3/PFN2
GO:0050691	regulation of defense response to virus by host	43	-0.460343	-1.46807	0.0430097	0.222453	0.185606	2330	tags=26%, list=12%, signal=22%	APOBEC3F/AIM2/PYCARD/ZDHHC11/ZC3H12A/CGAS/IL23A/ZDHHC1/MMP12/MICB/IL1B
GO:0038179	neurotrophin signaling pathway	39	0.532117	1.49407	0.0431384	0.222935	0.186008	3397	tags=44%, list=18%, signal=36%	AGT/GFRA1/NDN/WASF1/RAP1A/CYFIP2/SORT1/CORO1A/PTPN11/SPRY2/NTF3/SOS1/RAPGEF2/SPRY1/DOCK3/ZDHHC17/KIDINS220
GO:0010644	cell communication by electrical coupling	32	0.552114	1.49358	0.0431779	0.222956	0.186025	2481	tags=50%, list=13%, signal=44%	ATP1A2/CASQ2/CAV1/CACNA1C/ATP1B2/GJC1/KCNA1/SLC8A1/PKP2/RYR2/GJA1/CALM1/CALM2/GJC2/ATP1A1/CALM3
GO:2000479	regulation of cAMP-dependent protein kinase activity	14	0.699622	1.58513	0.0432425	0.223106	0.18615	4018	tags=57%, list=21%, signal=45%	PRKAR2B/ATP2B4/PKIG/PKIA/RAPGEF2/PRKAR2A/ADRB2/MST1
GO:0060343	trabecula formation	26	0.598844	1.55545	0.043554	0.224031	0.186922	1325	tags=38%, list=7%, signal=36%	RBP4/SFRP1/GREM1/TEK/ADAMTS1/SLC40A1/NKX2-5/TGFBR3/PPARGC1B/SRF
GO:0007212	dopamine receptor signaling pathway	37	0.533102	1.47781	0.043554	0.224031	0.186922	3025	tags=38%, list=16%, signal=32%	ADCY5/GNAO1/FLNA/PALM/SLC1A1/GNA14/PTGER1/GNA11/LRRK2/GNAS/GNG2/NSG1/VPS35/ARRB2
GO:0002827	positive regulation of T-helper 1 type immune response	18	-0.565965	-1.47568	0.0435645	0.224031	0.186922	2109	tags=28%, list=11%, signal=25%	RIPK2/IL18/IL23A/IL1B/SLC11A1
GO:0001101	response to acid chemical	132	0.394629	1.34667	0.0434783	0.224031	0.186922	2718	tags=23%, list=14%, signal=20%	HMGCS2/CPS1/PCK1/BCL11A/SST/COL4A6/ATP2B4/PDGFRA/SESN3/ZEB1/GIP/SESN1/AMIGO1/EDN1/TUBA1A/F7/KCNB1/PDX1/CDO1/PKD2/DNMT3A/CDKN1B/CASTOR2/BCL2/GDF10/STAMBPL1/UBR2/PDGFD/IPO5/CYBB/COL4A1
GO:0006027	glycosaminoglycan catabolic process	28	-0.506687	-1.46001	0.0437179	0.224636	0.187427	4723	tags=46%, list=25%, signal=35%	GUSB/CEMIP2/PGLYRP1/HEXB/IDS/PGLYRP3/HMMR/HEXA/HYAL3/HYAL1/IDUA/LYG1/CEMIP
GO:1903018	regulation of glycoprotein metabolic process	47	0.496366	1.44864	0.0439024	0.225215	0.187911	2547	tags=32%, list=13%, signal=28%	SLC51B/CCL19/IL33/RAMP1/ITM2C/CCL21/NECAB1/CCR7/ITM2A/PLCB1/CST3/IGF1/BCL2/CTNNB1/JAK3
GO:0002761	regulation of myeloid leukocyte differentiation	120	-0.343277	-1.29109	0.0438679	0.225215	0.187911	1675	tags=18%, list=9%, signal=17%	LRRC17/RUNX1/FADD/PIAS3/TREM2/GPR68/IRF7/CEBPB/LILRB3/IL23A/CTNNBIP1/INHBA/LIF/TNF/ERFE/CCL3/PLA2G3/UBASH3B/PF4/TNFAIP6/TESC/CLDN18
GO:1990253	cellular response to leucine starvation	13	0.684465	1.53935	0.0439692	0.225374	0.188043	3927	tags=46%, list=21%, signal=37%	SESN3/SESN1/IMPACT/GCN1/RNF167/RRAGB
GO:0043616	keratinocyte proliferation	56	-0.415988	-1.3825	0.0440331	0.225517	0.188162	1746	tags=34%, list=9%, signal=31%	IFT80/EREG/CDH3/FGFR2/KDF1/AREG/FERMT1/FST/HAS2/SNAI2/LRG1/OVOL2/CRNN/TP63/KLK8/SDR16C5/TGM1/SFN/SLURP1
GO:0043200	response to amino acid	118	0.402629	1.37211	0.0440967	0.225659	0.188281	2718	tags=25%, list=14%, signal=21%	HMGCS2/CPS1/PCK1/BCL11A/SST/COL4A6/PDGFRA/SESN3/ZEB1/GIP/SESN1/AMIGO1/EDN1/TUBA1A/F7/KCNB1/PDX1/CDO1/DNMT3A/CDKN1B/CASTOR2/BCL2/GDF10/STAMBPL1/UBR2/PDGFD/IPO5/CYBB/COL4A1
GO:1903524	positive regulation of blood circulation	39	0.528861	1.48493	0.0441426	0.22571	0.188323	1533	tags=28%, list=8%, signal=26%	ATP1A2/RGS2/CHGA/EDN3/TPM1/ACE2/EDN1/SLC1A1/NKX2-5/RYR2/TGFB2
GO:0045059	positive thymic T cell selection	14	0.698307	1.58215	0.0443879	0.226099	0.188648	1940	tags=57%, list=10%, signal=51%	TOX/ITPKB/PTPRC/SRF/CD3E/CD3D/CD3G/ZAP70
GO:0060416	response to growth hormone	38	0.529406	1.48003	0.0444444	0.226099	0.188648	1095	tags=16%, list=6%, signal=15%	HMGCS2/CPS1/IGFBP5/F7/STAT5B/PIK3R1
GO:0017015	regulation of transforming growth factor beta receptor signaling pathway	136	0.392812	1.3491	0.0443491	0.226099	0.188648	2819	tags=26%, list=15%, signal=23%	MYOCD/ONECUT2/TNXB/LTBP1/ZNF703/ASPN/ZEB1/LTBP4/CILP/PEG10/PBLD/TGFB1I1/NPNT/EMILIN1/CDKN1C/TGFBR3/SKIL/LDLRAD4/THBS1/CITED2/ITGA8/SPRY2/TET1/PPARA/SKI/SMAD7/NKX2-1/FBN1/ARID4A/SDCBP/CREBBP/DAND5/HSP90AB1/HTRA1/SPRY1/OGT
GO:1903844	regulation of cellular response to transforming growth factor beta stimulus	139	0.391476	1.34411	0.0444126	0.226099	0.188648	2819	tags=26%, list=15%, signal=22%	MYOCD/ONECUT2/TNXB/LTBP1/ZNF703/ASPN/ZEB1/LTBP4/CILP/PEG10/PBLD/TGFB1I1/NPNT/EMILIN1/CDKN1C/TGFBR3/SKIL/LDLRAD4/THBS1/CITED2/ITGA8/SPRY2/TET1/PPARA/SKI/SMAD7/NKX2-1/FBN1/ARID4A/SDCBP/CREBBP/DAND5/HSP90AB1/HTRA1/SPRY1/OGT
GO:0033500	carbohydrate homeostasis	234	0.354646	1.30255	0.0443286	0.226099	0.188648	2393	tags=21%, list=13%, signal=19%	PCK1/RBP4/ADCY5/CNR1/CEBPA/SLC2A4/CFTR/CARTPT/PDK4/HNF4A/NR1H4/PRKAA2/SESN3/GATA4/IGFBP5/MLXIPL/HKDC1/NPTX1/NGFR/SYBU/SLC2A2/CMA1/SLC29A1/GCG/PIK3R1/PTCH1/POMC/KCNB1/KLF7/SRF/PCK2/PDX1/HNF1A/RFX6/PTPN11/SLC16A1/IRS1/SGCB/MPC2/C1QTNF12/PFKM/SERPINF1/FABP5/ADRA2A/KLF15/PPP3CB/FOXA1/SLC39A14/NUCKS1
[truncated: 5,046 more rows]

## Sheet: COAD_GSEA_GO
ID	Description	setSize	enrichmentScore	NES	pvalue	p.adjust	qvalue	rank	leading_edge	core_enrichment
[truncated: 6,279 more rows]

## Sheet: GBM_GSEA_GO
ID	Description	setSize	enrichmentScore	NES	pvalue	p.adjust	qvalue	rank	leading_edge	core_enrichment
[truncated: 6,279 more rows]

[truncated: 1 more sheets: LGG_GSEA_GO]
