# Supplementary material for: Pan-cancer analysis reveals MTTP as a prognostic and immunotherapeutic biomarker in human tumors
Source: Front Immunol. 2025 Mar 27;16:1549965. doi: 10.3389/fimmu.2025.1549965 (PMC11983653; doi:10.3389/fimmu.2025.1549965)
Supplement: Supplementary file 3 [file Table2.xls]

## Sheet: STAD_GSEA_KEGG
ID	Description	setSize	enrichmentScore	NES	pvalue	p.adjust	qvalue	rank	leading_edge	core_enrichment
hsa04657	IL-17 signaling pathway	94	-0.67025	-2.40663	1e-10	1.71e-08	1.11e-08	1792	tags=37%, list=9%, signal=34%	CCL20/S100A7A/TRADD/FADD/IKBKG/MAPK15/MAPK12/CXCL10/CEBPB/IL17RB/TRAF2/MAPK11/FOSL1/MMP9/DEFB4A/TNF/MUC5AC/S100A9/MMP1/CCL7/CSF3/CSF2/MMP13/IL1B/IL17C/IL6/LCN2/CXCL6/CXCL2/CXCL3/MUC5B/S100A8/CXCL8/S100A7/CXCL1
hsa04270	Vascular smooth muscle contraction	134	0.653919	2.24129	1e-10	1.71e-08	1.11e-08	2481	tags=40%, list=13%, signal=35%	ACTG2/MYH11/PLA2G12B/AGT/PPP1R12B/MYLK/PLA2G2A/MYL9/PPP1R14A/ADCY5/IRAG1/KCNMB1/ACTA2/CALD1/PRKCB/RAMP1/KCNMA1/EDN3/AGTR1/CACNA1C/GUCY1A1/EDN1/GUCY1B1/PRKACB/PLCB4/PPP1R12A/RAMP2/PPP1R12C/PRKG1/RAMP3/PLCB1/PLA2G2D/NPPC/ROCK2/PLA2G4F/GNA11/PLA2G4C/ADCY2/MYL6/ADRA1D/MYH10/ITPR1/CALM1/CALM2/ROCK1/GNAS/PLA2G2C/NPPB/NPR2/EDNRA/CALCRL/NPR1/CALM3
hsa04820	Cytoskeleton in muscle cells	231	0.539239	1.9665	7.12e-09	8.12e-07	5.27e-07	1898	tags=29%, list=10%, signal=26%	DES/ACTG2/MYH11/SYNPO2/FLNC/LMOD1/FHL1/MYL9/ATP1A2/THBS4/LDB3/TPM2/ITGA7/DMD/FBLN1/ITGA9/ELN/SGCA/CSRP1/COL4A5/PDLIM3/COL4A6/TMOD1/TNNC2/ANK2/DTNA/ITGA1/TPM1/NID1/LBR/ACTC1/MYOM1/SGCD/DAAM2/ACTN2/ATP1B2/TLN1/ITGA5/MYOM3/DCN/SSPN/SYNE1/SDC2/HSPG2/PKP2/MYBPHL/VCL/FMN2/PDLIM4/ITGB3/COL4A2/TRIM54/LAMA2/THBS1/ITGA8/FHL3/ZYX/SNTA1/COL4A4/SPTBN1/TNNC1/ACTA1/SGCB/MYH10/CAPZA2/SDC3
hsa04022	cGMP-PKG signaling pathway	166	0.585008	2.04629	1.29e-08	1.1e-06	7.15e-07	2504	tags=34%, list=13%, signal=30%	CREB3L3/MYLK/PLN/MYL9/ATP1A2/ADCY5/IRAG1/KCNMB1/RGS2/KCNMA1/AGTR1/ATP2B4/SLC8A2/GATA4/PDE3A/PDE5A/CACNA1C/EDNRB/GUCY1A1/ATP1B2/GUCY1B1/PLCB4/PPP1R12A/AKT3/NFATC2/PRKG1/PDE2A/SLC8A1/SLC25A4/MEF2C/PLCB1/NPPC/ROCK2/SRF/MEF2A/GNA11/ADCY2/PIK3CG/ADRA1D/IRS1/KCNJ8/CREB3L2/CNGA1/ITPR1/CALM1/CALM2/ROCK1/PDE3B/NPPB/NPR2/EDNRA/ADRA2A/PPP3CB/ATP1A1/NPR1/CALM3/NFATC4
hsa05323	Rheumatoid arthritis	89	-0.599329	-2.13283	4.82e-08	3.3e-06	2.14e-06	3225	tags=46%, list=17%, signal=38%	CCL2/ATP6V1E2/HLA-DPB1/ATP6V0A4/HLA-DMB/ATP6V0E2/TNFSF13/HLA-DRB5/HLA-DRB1/HLA-DPA1/CD80/IFNG/ATP6AP1/TCIRG1/CTSL/ATP6V1F/CCL20/TLR2/HLA-DQB1/ATP6V0B/CTLA4/ATP6V1G1/IL18/IL23A/HLA-DMA/CCL3L3/ICAM1/VEGFA/TNF/CCL3/IL1A/MMP1/CSF2/IL11/IL1B/IL6/CXCL6/CXCL2/CXCL3/CXCL8/CXCL1
hsa04975	Fat digestion and absorption	42	0.776729	2.24306	1.88e-07	1.07e-05	6.98e-06	1230	tags=40%, list=6%, signal=38%	FABP1/MTTP/FABP2/APOA4/APOA1/APOB/PLA2G12B/MOGAT3/MOGAT2/CEL/PLA2G2A/NPC1L1/DGAT1/PLPP1/ABCG5/PLA2G2D/ABCG8
hsa04261	Adrenergic signaling in cardiomyocytes	153	0.549739	1.90592	8.93e-07	4.36e-05	2.83e-05	2010	tags=25%, list=11%, signal=23%	CREB3L3/AGT/PLN/ATP1A2/ADCY5/TPM2/BVES/PPP1R1A/POPDC2/AGTR1/ATP2B4/SLC8A2/SCN7A/TPM1/ACTC1/CACNA1C/CAMK2G/ATP1B2/PRKACB/CACNA2D1/PLCB4/CACNG4/AKT3/CACNB2/SLC8A1/PLCB1/RYR2/SCN4B/KCNK2/ADCY2/PIK3CG/TNNC1/ADRA1D/CREB3L2/CALM1/CALM2/MAPK14/BCL2/GNAS
hsa03320	PPAR signaling pathway	74	0.660331	2.07394	1.17e-06	5.02e-05	3.26e-05	1781	tags=30%, list=9%, signal=27%	FABP1/FABP2/APOA1/HMGCS2/APOC3/PCK1/SORBS1/APOA2/ACOX2/PLIN4/CYP27A1/PLTP/FABP3/ME1/PLIN2/FABP4/LPL/PCK2/CD36/CPT1A/NR1H3/SCD5
hsa05414	Dilated cardiomyopathy	104	0.608	2.02291	1.32e-06	5.02e-05	3.26e-05	2010	tags=33%, list=11%, signal=29%	DES/AGT/PLN/ADCY5/TPM2/ITGA7/DMD/ITGA9/SGCA/DTNA/ITGA1/SLC8A2/TPM1/ACTC1/CACNA1C/SGCD/PRKACB/ITGA5/CACNA2D1/CACNG4/SSPN/CACNB2/SLC8A1/RYR2/ITGB3/TGFB2/LAMA2/ITGA8/ADCY2/SNTA1/TNNC1/SGCB/IGF1/GNAS
hsa05410	Hypertrophic cardiomyopathy	99	0.600895	1.97841	2e-06	6.83e-05	4.44e-05	1990	tags=34%, list=10%, signal=31%	DES/AGT/TPM2/ITGA7/DMD/ITGA9/SGCA/PRKAA2/DTNA/ITGA1/SLC8A2/TPM1/ACTC1/CACNA1C/SGCD/EDN1/PRKAB2/ITGA5/CACNA2D1/CACNG4/SSPN/CACNB2/SLC8A1/PRKAG2/RYR2/ITGB3/TGFB2/LAMA2/ITGA8/SNTA1/TNNC1/SGCB/IGF1/PRKAB1
hsa04921	Oxytocin signaling pathway	154	0.538137	1.86949	5.77e-06	0.000179286	0.000116434	2603	tags=31%, list=14%, signal=27%	PPP1R12B/MYLK/MYL9/ADCY5/RGS2/PRKCB/GNAO1/KCNJ3/PRKAA2/CACNA1C/GUCY1A1/CAMK2G/GUCY1B1/PRKACB/PRKAB2/CACNA2D1/PLCB4/CAMK1D/PPP1R12A/CACNG4/PPP1R12C/NFATC2/CACNB2/PRKAG2/MEF2C/PLCB1/RYR2/ROCK2/OXT/PLA2G4F/PLA2G4C/ADCY2/PIK3CG/MYL6/RYR3/ITPR1/CALM1/CALM2/PRKAB1/ROCK1/GNAS/NPR2/PPP3CB/NPR1/CALM3/NFATC4/JUN/PLCB3
hsa00982	Drug metabolism - cytochrome P450	68	0.648379	1.99251	7.81e-06	0.000190852	0.000123945	1269	tags=28%, list=7%, signal=26%	CYP2B6/GSTA1/ADH4/UGT2A3/GSTA2/CYP3A4/ADH1B/ADH1C/MAOA/UGT2B17/FMO5/MAOB/GSTM3/ADH6/UGT2B7/GSTM4/GSTA4/ADH5/AOX1
hsa04972	Pancreatic secretion	101	0.594672	1.97134	7.07e-06	0.000190852	0.000123945	2016	tags=28%, list=11%, signal=25%	SLC26A3/PLA2G12B/CEL/PLA2G2A/ATP1A2/ADCY5/CFTR/CPA3/CLCA1/PRKCB/KCNMA1/CPA2/ATP2B4/ATP1B2/PLCB4/RAP1A/CCKAR/SCT/PLCB1/PLA2G2D/RYR2/SCTR/ADCY2/SLC12A2/TRPC1/ITPR1/GNAS/PLA2G2C
hsa04024	cAMP signaling pathway	225	0.489117	1.77547	7.57e-06	0.000190852	0.000123945	3399	tags=37%, list=18%, signal=31%	CREB3L3/PLN/MYL9/ATP1A2/ADCY5/CFTR/CHRM2/BVES/VIP/POPDC2/SST/EDN3/VAV3/ATP2B4/PPP1R1B/PDE3A/GIP/CACNA1C/NPY/CAMK2G/EDN1/ATP1B2/PRKACB/HTR1D/F2R/PPP1R12A/VIPR2/GCG/RAP1A/AKT3/PIK3R1/PTCH1/POMC/RYR2/ROCK2/HHIP/OXT/PLCE1/ADCYAP1/HCAR1/RRAS/KCNK2/PTGER3/ADCY2/RRAS2/ABCC4/CREB3L2/CNGA1/RAC2/CALM1/CALM2/GLI1/ADCYAP1R1/ROCK1/PDE3B/GNAS/GLP1R/PPARA/PAK1/EDNRA/ATP1A1/NPR1/CALM3/PIK3CD/LIPE/JUN/CREBBP/PTGE…
hsa04977	Vitamin digestion and absorption	26	0.802656	2.08086	1.26e-05	0.00028802	0.000187049	739	tags=27%, list=4%, signal=26%	RBP2/APOA4/APOA1/APOB/AMN/SLC23A1/SLC19A3
hsa05412	Arrhythmogenic right ventricular cardiomyopathy	86	0.597691	1.91399	1.94e-05	0.000415424	0.000269789	2605	tags=38%, list=14%, signal=33%	DES/ITGA7/DMD/ITGA9/SGCA/DTNA/ITGA1/SLC8A2/TCF7L1/CACNA1C/SGCD/CTNNA3/ACTN2/ITGA5/CACNA2D1/CACNG4/SSPN/CACNB2/SLC8A1/PKP2/RYR2/ITGB3/GJA1/LAMA2/ITGA8/SNTA1/SGCB/LEF1/NOS1/CTNNB1/ITGB1/ITGA4/DSC2
hsa04020	Calcium signaling pathway	253	0.45941	1.69431	2.39e-05	0.000481696	0.000312828	2603	tags=28%, list=14%, signal=25%	TACR2/MYLK/PLN/NOS2/CHRM2/FGF10/PRKCB/CACNA1H/AGTR1/CASQ2/ATP2B4/TNNC2/PDGFRA/SLC8A2/CASQ1/CACNA1C/EDNRB/ITPKB/CAMK2G/PRKACB/F2R/FGF7/PLCB4/CAMK1D/PDE1C/CCKAR/NFATC2/GNA14/FGFR1/SLC8A1/SLC25A4/FGF2/PLCB1/HGF/RYR2/PDE1A/GNAL/GRPR/CXCR4/PLCE1/PTK2B/PTGER1/P2RX1/PLCD4/GNA11/PLCG2/PTGER3/ADCY2/TNNC1/EGF/ADRA1D/RET/RYR3/ITPR1/CALM1/CALM2/GNAS/P2RX2/MCOLN3/EDNRA/ERBB2/NOS1/PPP3CB/PLCG1/CALM3/NFATC4/PDG…
hsa04925	Aldosterone synthesis and secretion	98	0.569959	1.87296	3.61e-05	0.000686777	0.000446014	2883	tags=34%, list=15%, signal=29%	CREB3L3/AGT/ATP1A2/ADCY5/PRKCB/CACNA1H/AGTR1/ATP2B4/CACNA1C/CAMK2G/ATP1B2/PRKACB/PLCB4/CAMK1D/KCNK3/PRKD3/PDE2A/PLCB1/POMC/GNA11/ADCY2/CREB3L2/ITPR1/CALM1/CALM2/GNAS/ATP1A1/NPR1/CALM3/LIPE/PLCB3/PRKD1/SCARB1
hsa04979	Cholesterol metabolism	50	0.669158	1.98273	7.01e-05	0.00114177	0.000741499	1532	tags=34%, list=8%, signal=31%	APOA4/APOA1/APOB/APOC3/APOA2/CYP27A1/SOAT2/LIPC/PLTP/APOH/LRP1/ABCG5/ABCG8/LPL/CD36/MYLIP/SORT1
hsa05204	Chemical carcinogenesis - DNA adducts	68	0.61848	1.90063	6.63e-05	0.00114177	0.000741499	3291	tags=34%, list=17%, signal=28%	GSTA1/NAT2/UGT2A3/GSTA2/SULT2A1/CYP3A4/UGT2B17/GSTM3/UGT2B7/GSTM4/CYP1B1/GSTA4/SULT1A2/NAT1/SULT1A1/MGST1/UGT1A8/UGT1A10/GSTM5/CYP3A5/MGST2/HPGDS/CBR1
hsa04060	Cytokine-cytokine receptor interaction	294	-0.361351	-1.51896	6.86e-05	0.00114177	0.000741499	1981	tags=23%, list=10%, signal=21%	IL36G/TNFRSF10A/BMP8B/IL10/CXCL11/CCL20/CCL28/CSF2RA/RELL2/CCL4L2/BMP8A/GDF15/IFNGR2/RELL1/FAS/IL36A/EPOR/OSMR/CXCL10/TNFSF10/CXCR2/IL17RB/IL15RA/TNFRSF4/PF4V1/IL18/IL23A/CCL4/CCL18/AMH/IL1RAP/CCL3L3/CD70/INHBA/RELT/TNFRSF21/IL20RA/CCL13/CCL26/IL24/LIF/TNF/INHBB/CCL3/IL20RB/IL1A/PF4/OSM/CCL7/IL1R2/CSF3/CSF2/IL11/IL1B/IL17C/EDAR/PPBP/TNFRSF18/IL6/CCL8/CXCL6/TNFSF9/CXCL2/IL1RN/CXCL3/CXCL8/CXCL1
hsa04927	Cortisol synthesis and secretion	65	0.62478	1.89393	8.35e-05	0.00124162	0.000806348	2010	tags=28%, list=11%, signal=25%	CREB3L3/AGT/ADCY5/CACNA1H/AGTR1/PBX1/CACNA1C/PRKACB/PLCB4/KCNK3/PLCB1/POMC/GNA11/KCNK2/ADCY2/CREB3L2/ITPR1/GNAS
hsa00980	Metabolism of xenobiotics by cytochrome P450	73	0.603885	1.8874	8.31e-05	0.00124162	0.000806348	1255	tags=25%, list=7%, signal=23%	CYP2B6/GSTA1/ADH4/UGT2A3/GSTA2/SULT2A1/CYP3A4/ADH1B/ADH1C/UGT2B17/GSTM3/ADH6/UGT2B7/GSTM4/AKR1C1/CYP1B1/GSTA4/ADH5
hsa05207	Chemical carcinogenesis - receptor activation	197	0.470557	1.6856	9.36e-05	0.00133333	0.000865903	3149	tags=28%, list=17%, signal=24%	CYP2B6/CREB3L3/GSTA1/UGT2A3/GSTA2/CYP3A4/ADCY5/EPHX2/CHRNA3/FGF10/PRKCB/UGT2B17/CACNA1C/GSTM3/PRKACB/UGT2B7/FGF7/GSTM4/AKT3/STAT5B/CYP1B1/PIK3R1/GSTA4/FGF2/VDR/RPS6KA6/ARRB1/PGR/PAQR8/RPS6KA3/ADCY2/EGF/AR/CREB3L2/BCL2/GNAS/PPARA/KPNA3/SOS1/RPS6KA2/MYC/MGST1/PIK3CD/JUN/HSP90AB1/RXRG/CHRNA7/UGT1A8/MAPK1/UGT1A10/EPHX4/GSTM5/ARRB2/MGST2/TNFSF11
hsa04976	Bile secretion	90	0.573431	1.8583	0.000105309	0.00144063	0.000935589	2890	tags=37%, list=15%, signal=31%	SLC51B/UGT2A3/SULT2A1/CYP3A4/ATP1A2/ADCY5/ABCG2/CFTR/SLC5A1/UGT2B17/NR1H4/ABCC2/ABCB1/NR0B2/ATP1B2/PRKACB/UGT2B7/ABCG5/SCT/AQP1/ABCG8/SCTR/SLC51A/ADCY2/ABCC4/GNAS/SLC10A2/SLC9A3/ATP1A1/ABCB4/UGT1A8/SCARB1/UGT1A10
hsa04620	Toll-like receptor signaling pathway	106	-0.474025	-1.7338	0.000118572	0.00155967	0.0010129	4665	tags=36%, list=25%, signal=27%	MAP2K2/AKT1/CHUK/CD86/CXCL9/LBP/CD14/MAP3K8/IRF3/MAPK9/IKBKE/IRF9/PIK3CB/MYD88/IFNAR2/TLR5/CD80/MAP2K1/CXCL11/TLR2/CCL4L2/FADD/IKBKG/MAPK12/CXCL10/IRF7/IRF5/IRAK1/CCL4/MAPK11/TICAM1/CCL3L3/TNF/CCL3/IL1B/IL6/SPP1/CXCL8
hsa05134	Legionellosis	56	-0.575831	-1.89216	0.000135304	0.00165264	0.00107328	2058	tags=27%, list=11%, signal=24%	PYCARD/TLR2/NFKB2/HSPA1B/IL18/HSPA1A/EEF1A2/TNF/HSPA6/IL1B/IL6/CXCL2/CXCL3/CXCL8/CXCL1
hsa04510	Focal adhesion	201	0.466715	1.67689	0.000130474	0.00165264	0.00107328	3348	tags=38%, list=18%, signal=31%	PPP1R12B/MYLK/MYL9/THBS4/CCND2/ITGA7/ITGA9/TNXB/PRKCB/FLNA/VTN/VAV3/COL4A5/COL4A6/PDGFRA/ITGA1/TNC/COL2A1/CAV1/LAMC1/TNN/TLN1/ITGA5/PARVA/PPP1R12A/LAMA4/RAP1A/AKT3/PPP1R12C/VWF/PIK3R1/ACTN1/HGF/VCL/LAMB1/ROCK2/ITGB3/COL4A2/LAMA2/THBS1/RELN/ITGA8/ZYX/COL4A4/EGF/ARHGAP35/RAC2/IGF1/ROCK1/BCL2/COL9A1/SOS1/PIP5K1B/PAK1/ERBB2/COL6A2/CTNNB1/ITGB1/PDGFD/ITGA4/PIK3CD/JUN/TLN2/COL4A1/MAPK1/FYN/FN1/MAPK10/C…
hsa04614	Renin-angiotensin system	23	0.771877	1.93149	0.00014527	0.00165608	0.00107551	847	tags=30%, list=4%, signal=29%	ANPEP/AGT/CPA3/AGTR1/CTSG/ACE2/CMA1
hsa04974	Protein digestion and absorption	103	0.551037	1.8311	0.000142662	0.00165608	0.00107551	1363	tags=25%, list=7%, signal=24%	MEP1A/XPNPEP2/SLC7A9/SLC6A19/ATP1A2/MEP1B/CPA3/ELN/CPA2/COL4A5/COL4A6/DPP4/SLC8A2/COL2A1/COL14A1/SLC15A1/ACE2/ATP1B2/SLC1A1/SLC8A1/COL28A1/SLC7A8/KCNK5/COL17A1/COL15A1/COL4A2
hsa04911	Insulin secretion	86	0.56514	1.80976	0.000174213	0.00192196	0.00124818	2035	tags=31%, list=11%, signal=28%	CREB3L3/ATP1A2/ADCY5/KCNMB1/PRKCB/KCNMA1/GIP/CACNA1C/CAMK2G/ATP1B2/PRKACB/PLCB4/SLC2A2/GCG/CCKAR/PLCB1/RYR2/PDX1/ADCYAP1/KCNN3/GNA11/ADCY2/SNAP25/CREB3L2/ADCYAP1R1/GNAS/GLP1R
hsa05322	Systemic lupus erythematosus	126	-0.442176	-1.66221	0.000208442	0.00222772	0.00144675	4007	tags=50%, list=21%, signal=40%	H4C1/H4C13/H3C6/H2BC10/H2BC8/C5/H3C1/H4C3/SNRPD1/H4C12/HLA-DPB1/H2BC6/H4C6/H2AX/H2AC17/C6/HLA-DMB/H4C8/H4C11/HLA-DRB5/H3C3/HLA-DRB1/HLA-DPA1/CD80/IFNG/H2BC14/C8G/H4C2/H4C5/IL10/H2AC14/FCGR2A/H2AC16/H2AC11/H2AC20/FCGR3B/HLA-DQB1/H4C4/H3C2/H2BC11/H2BC13/H3C11/H3C7/H2BC18/H2BC15/H2BC7/H2AC8/H2BC12/FCGR3A/H2BC5/HLA-DMA/H2BC17/H3-5/H4C9/H2AC13/H2BC4/H2BC9/H3C10/H2AC19/FCGR1A/H2BC21/H2AC18/TNF
hsa04610	Complement and coagulation cascades	86	0.561281	1.7974	0.000221822	0.00229888	0.00149296	2337	tags=35%, list=12%, signal=31%	CR2/C7/CLU/F2RL2/SERPINE2/PROS1/VTN/C4B/FGB/C4A/A2M/F10/F2/FGA/F2R/FGG/C1S/F7/F13A1/C3/VWF/PROCR/CFI/C1R/THBD/CFH/SERPINA1/CR1/TFPI/F11
hsa00830	Retinol metabolism	68	0.587357	1.80499	0.000356421	0.00348274	0.0022618	1482	tags=22%, list=8%, signal=20%	CYP2B6/ADH4/UGT2A3/CYP3A4/ADH1B/ADH1C/UGT2B17/CYP2W1/DGAT1/ADH6/UGT2B7/ALDH1A1/ADH5/AOX1/HSD17B6
hsa03420	Nucleotide excision repair	62	-0.530872	-1.78095	0.000348518	0.00348274	0.0022618	6511	tags=60%, list=34%, signal=39%	ERCC3/RBX1/GTF2H4/CETN2/POLR2E/POLR2L/ERCC6/POLE/POLR2J3/POLR2J2/GTF2H2/RFC5/GTF2H2C/CCNH/ERCC1/POLR2H/POLR2F/POLR2J/POLD3/ERCC8/POLR2I/RAD23A/CDK7/ERCC5/DDB2/UVSSA/POLE3/RPA3/MNAT1/RFC4/PCNA/POLD1/POLD2/RFC2/LIG1/POLD4/POLE2
hsa03030	DNA replication	36	-0.626	-1.88182	0.000417789	0.00377423	0.0024511	4373	tags=56%, list=23%, signal=43%	RFC5/RNASEH2A/MCM4/MCM7/POLD3/MCM5/POLA2/POLE3/RPA3/RFC4/PCNA/POLD1/FEN1/POLA1/POLD2/RFC2/LIG1/POLD4/POLE2/MCM2
hsa04611	Platelet activation	124	0.512785	1.74737	0.00042122	0.00377423	0.0024511	3367	tags=40%, list=18%, signal=33%	MYLK/ADCY5/FGB/RASGRP2/GUCY1A1/F2/FGA/PTGS1/GUCY1B1/PRKACB/F2R/TLN1/FGG/PLCB4/PPP1R12A/RAP1A/AKT3/VWF/PRKG1/PIK3R1/PLCB1/ROCK2/ITGB3/PLA2G4F/P2RX1/PLCG2/PLA2G4C/ADCY2/PIK3CG/ARHGAP35/ITPR1/MAPK14/ROCK1/GNAS/P2RY1/ITGB1/PIK3CD/P2RY12/APBB1IP/PLCB3/TLN2/BTK/MAPK1/FYN/PLA2G4A/ACTB/PPP1CC/MAPK3/GNAI1
hsa04514	Cell adhesion molecules	153	0.46675	1.6182	0.000430395	0.00377423	0.0024511	2861	tags=37%, list=15%, signal=31%	CLDN15/ITGA9/NRXN3/NFASC/SELP/NEGR1/L1CAM/CLDN6/CNTNAP2/JAM2/JAM3/NECTIN3/CNTNAP1/CLDN2/MADCAM1/CD22/NCAM1/CADM3/PECAM1/SELL/PTPRC/NLGN4X/SDC2/NRXN2/MPZ/CD2/PTPRM/NRCAM/NEO1/CLDN5/CNTN1/CD8B/ITGA8/IGSF11/SDC3/CD40LG/CLDN3/CD99/ITGAL/CADM1/CLDN19/CDH5/CD28/CD34/HLA-G/LRRC4B/CD8A/NLGN1/CLDN9/CLDN1/ITGB1/ITGA4/CD6/NRXN1/SLITRK5/VSIR
hsa04810	Regulation of actin cytoskeleton	228	0.438193	1.59225	0.000410974	0.00377423	0.0024511	3443	tags=33%, list=18%, signal=27%	MYH11/PPP1R12B/C7/MYLK/MYL9/ITGA7/CHRM2/ITGA9/CFL2/FGF10/VAV3/PDGFRA/ITGA1/F2/WASF1/ENAH/F2R/FGF7/GNG12/ITGA5/PPP1R12A/CXCL12/AKT3/PPP1R12C/PIK3R1/FGFR1/FGF2/ACTN1/VCL/ARHGEF6/ROCK2/FGD3/ITGB3/CXCR4/PFN2/CYFIP2/RRAS/NCKAP1L/ITGA8/RRAS2/EGF/MYH10/ARHGAP35/RAC2/MSN/ITGAL/ROCK1/SOS1/GSN/PIP5K1B/LPAR1/PAK1/ITGB1/PIP4K2B/PDGFD/ITGA4/PIK3CD/MRAS/MAPK1/FGF19/RDX/WASF2/TMSB4Y/FN1/KNG1/PFN1/ACTB/PPP1CC/PD…
hsa03460	Fanconi anemia pathway	54	-0.549212	-1.79777	0.000445802	0.0038116	0.00247537	5426	tags=63%, list=29%, signal=45%	ATR/POLN/FAAP100/SLX4/PALB2/USP1/FAN1/FANCM/TELO2/PMS2/BLM/BRCA1/ERCC1/RAD51C/FANCC/FANCL/FANCD2/ATRIP/BRCA2/RMI1/RPA3/FANCA/EME1/EME2/POLH/CENPS/FANCG/RAD51/FANCB/FANCI/UBE2T/CENPX/RMI2/BRIP1
hsa04973	Carbohydrate digestion and absorption	46	0.645427	1.89603	0.000525147	0.0042773	0.00277781	1505	tags=30%, list=8%, signal=28%	SI/ATP1A2/PRKCB/MGAM2/SLC5A1/HKDC1/ATP1B2/PLCB4/SLC2A2/LCT/AKT3/PIK3R1/PLCB1/MGAM
hsa04728	Dopaminergic synapse	131	0.488409	1.67335	0.000525283	0.0042773	0.00277781	3140	tags=30%, list=17%, signal=25%	CREB3L3/DDC/ADCY5/PRKCB/MAOA/GNAO1/KCNJ3/PPP1R1B/GNG4/CACNA1C/MAOB/CAMK2G/PRKACB/GNG12/PLCB4/AKT3/KIF5B/PLCB1/GNAL/ARRB1/GNB4/CREB3L2/GNG7/ITPR1/CALM1/CALM2/MAPK14/GNAS/KIF5A/GNG11/PPP3CB/GNG2/CALM3/PLCB3/GNG8/GRIN2A/ARRB2/CAMK2A/MAPK10
hsa05164	Influenza A	168	-0.396525	-1.54387	0.000540194	0.00429643	0.00279023	3598	tags=33%, list=19%, signal=27%	IKBKE/TNFRSF10B/IRF9/PIK3CB/NLRP3/MYD88/CCL2/HLA-DPB1/PML/HLA-DMB/PRSS2/KPNA2/CPSF4/IFNAR2/NXT1/HLA-DRB5/HLA-DRB1/BID/HLA-DPA1/JAK2/IFNG/MAP2K1/CPSF4L/PYCARD/SOCS3/TNFRSF10A/KPNA7/OAS1/RSAD2/BAK1/TRADD/OAS3/FADD/HLA-DQB1/IKBKG/IFNGR2/FAS/TMPRSS4/CXCL10/NXT2/IRF7/TNFSF10/IFIH1/CIITA/IL18/TMPRSS11D/OAS2/HLA-DMA/TICAM1/ICAM1/DNAJB1/TNF/IL1A/IL1B/IL6/CXCL8
hsa03440	Homologous recombination	41	-0.594582	-1.83001	0.000620501	0.00471581	0.00306259	4263	tags=56%, list=22%, signal=44%	BLM/BRCA1/RAD51C/POLD3/RAD51B/RAD54B/RAD50/XRCC2/XRCC3/BABAM1/BRCA2/SEM1/RAD51D/RPA3/BARD1/EME1/POLD1/POLD2/RAD54L/POLD4/RAD51/RBBP8/BRIP1
hsa05152	Tuberculosis	176	-0.390977	-1.52312	0.000608445	0.00471581	0.00306259	2712	tags=28%, list=14%, signal=24%	LAMP2/PPP3CC/IRAK2/IL10RB/CLEC7A/RFXANK/HLA-DRB5/FCER1G/HLA-DRB1/BID/HLA-DPA1/JAK2/IFNG/RIPK2/ATP6AP1/TCIRG1/CALML3/IL10/FCGR2A/TLR2/NOD2/TRADD/FCGR3B/FADD/HLA-DQB1/CYP27B1/IFNGR2/CARD9/CLEC4E/ATP6V0B/MAPK12/CEBPB/CTSD/PLK3/IRAK1/CIITA/IL18/IL23A/FCGR3A/HLA-DMA/MAPK11/BAD/FCGR1A/TNF/SPHK1/IL1A/CALML5/IL1B/IL6
hsa04924	Renin secretion	69	0.568743	1.75383	0.000723255	0.00524359	0.00340535	2623	tags=43%, list=14%, signal=38%	AGT/ADCY5/CLCA1/KCNMA1/EDN3/AGTR1/PDE3A/CACNA1C/GUCY1A1/EDN1/GUCY1B1/PRKACB/PLCB4/PDE1C/AQP1/PLCB1/PDE1A/ADCYAP1/ITPR1/CALM1/CALM2/ADCYAP1R1/PDE3B/GNAS/EDNRA/PPP3CB/NPR1/CALM3/PLCB3/PTGER2
hsa04713	Circadian entrainment	97	0.519891	1.70367	0.000730268	0.00524359	0.00340535	3367	tags=40%, list=18%, signal=33%	ADCY5/PRKCB/GNAO1/KCNJ3/CACNA1H/GNG4/CACNA1C/GUCY1A1/CAMK2G/GUCY1B1/PRKACB/GNG12/PLCB4/PRKG1/PLCB1/RYR2/ADCYAP1/ADCY2/GNB4/RYR3/GNG7/ITPR1/CALM1/CALM2/ADCYAP1R1/GNAS/GNG11/NOS1/PER1/GNG2/CALM3/PLCB3/GNG8/MAPK1/GRIN2A/CAMK2A/RPS6KA5/MAPK3/GNAI1
hsa04668	TNF signaling pathway	118	-0.441526	-1.63573	0.000735943	0.00524359	0.00340535	3334	tags=33%, list=18%, signal=27%	CASP7/JAG1/CCL2/CX3CL1/ADAM17/FRMD8/CREB3L1/MLKL/IRF1/MAP2K1/SOCS3/JUNB/RPS6KA4/CCL20/NOD2/TRADD/RHBDF1/FADD/IKBKG/FAS/MMP14/MAPK12/CXCL10/CEBPB/CREB3L4/TRAF2/MAPK11/MMP9/RHBDF2/ICAM1/LIF/TNF/CSF2/IL1B/IL6/CXCL6/CXCL2/CXCL3/CXCL1
hsa04080	Neuroactive ligand-receptor interaction	366	0.387663	1.48506	0.000783451	0.00546817	0.0035512	2710	tags=22%, list=14%, signal=19%	AGT/TACR2/CNR1/MLN/TAC3/CHRM2/CHRNA3/THRB/VIP/F2RL2/TAC1/SST/EDN3/AGTR1/GRIK5/MLNR/GIP/GAL/EDNRB/GLP2R/F2/CTSG/PRLR/NPY/EDN1/HTR1D/P2RY14/F2R/VIPR1/VIPR2/S1PR1/GCG/C3/CCKAR/GABRE/PENK/THRA/SCT/POMC/CNR2/GRPR/OXT/SCTR/GLRB/ADCYAP1/P2RY10/NMUR1/PTGER1/P2RX1/NTS/P2RY8/PTGER3/ADRA1D/S1PR3/GHR/GRID1/ADCYAP1R1/APLNR/GLP1R/GRIK3/NR3C1/P2RX2/LPAR1/P2RY13/EDNRA/ADRA2A/P2RY1/UTS2R/CALCRL/AVPR2/LYNX1/NPFFR2…
hsa04110	Cell cycle	158	-0.390902	-1.50996	0.000922156	0.00630754	0.00409631	4059	tags=37%, list=21%, signal=30%	CDKN2A/TGFB3/ZBTB17/MCM4/GADD45B/MCM7/CCNB3/ORC5/MTBP/CDC26/FBXO5/ORC1/ESCO2/CDC25A/HDAC8/CDKN1A/MCM5/BUB1/CCNB1/PLK1/ANAPC10/ESPL1/ANAPC2/GADD45G/ORC6/BUB1B/CDK7/FZR1/SKP2/SGO1/DBF4/KNL1/CDC25B/BUB3/CDC7/ANAPC11/PCNA/CDC25C/CDC20/MDM2/CDKN2D/DDX11/CDC6/E2F2/TICRR/MCM2/CDKN2C/CCNE2/CDK1/CDC45/TRIP13/CDCA5/PTTG1/CCND1/E2F1/CDT1/MAD2L2/PKMYT1/SFN
hsa00620	Pyruvate metabolism	47	0.619306	1.81968	0.000976157	0.00654599	0.00425117	1340	tags=26%, list=7%, signal=24%	ADH4/PCK1/ADH1B/ADH1C/ALDH1B1/ME1/PKLR/ADH6/ACACB/ADH5/ACSS2/PCK2
hsa05332	Graft-versus-host disease	38	-0.586623	-1.77824	0.00114048	0.00735931	0.00477936	4449	tags=55%, list=23%, signal=42%	CD86/HLA-C/PRF1/KIR2DL3/HLA-DPB1/HLA-DMB/KLRD1/HLA-DRB5/HLA-DRB1/HLA-DPA1/CD80/KLRC1/IFNG/HLA-DQB1/FAS/HLA-DMA/GZMB/TNF/IL1A/IL1B/IL6
hsa00240	Pyrimidine metabolism	56	-0.534048	-1.75486	0.00112085	0.00735931	0.00477936	4427	tags=52%, list=23%, signal=40%	NME3/NUDT2/NT5C1B/CDA/CMPK1/CTPS1/NT5M/ENTPD6/NT5C2/DHODH/UCK2/RRM2B/DCTPP1/DTYMK/DCK/UCK1/CMPK2/NT5C3A/UPP1/TYMS/NME1/DUT/NME2/DPYD/TK2/RRM2/TK1/ENTPD8/TYMP
hsa00520	Amino sugar and nucleotide sugar metabolism	49	-0.546219	-1.73916	0.0011914	0.00754553	0.0049003	4042	tags=47%, list=21%, signal=37%	HEXB/CYB5RL/CYB5R1/GPI/GMDS/UXS1/GFUS/GMPPB/PMM2/HEXA/GALE/NANP/CHIA/GNPNAT1/GMPPA/AMDHD2/HK1/NANS/HK3/UAP1L1/GNE/CYB5R2/HK2
hsa04918	Thyroid hormone synthesis	75	0.541344	1.7068	0.00129387	0.00804554	0.00522502	2603	tags=29%, list=14%, signal=25%	CREB3L3/ATP1A2/ADCY5/TTR/PRKCB/ATP1B2/IYD/PRKACB/PLCB4/PLCB1/DUOX2/GPX3/ADCY2/CREB3L2/ITPR1/ALB/GNAS/ASGR1/LRP2/GPX7/ATP1A1/PLCB3
hsa04540	Gap junction	89	0.520741	1.68379	0.00133972	0.0081271	0.00527798	3509	tags=37%, list=18%, signal=30%	ADCY5/TUBAL3/PRKCB/PDGFRA/GUCY1A1/GUCY1B1/PRKACB/PLCB4/TUBA1A/TUBA3C/PRKG1/PLCB1/TUBB2B/TUBB4A/TUBB6/GJA1/GNA11/ADCY2/EGF/ITPR1/GNAS/SOS1/LPAR1/TUBB2A/PDGFD/PLCB3/MAPK1/HTR2A/PDGFC/MAPK3/GNAI1/HTR2C/SOS2
hsa04530	Tight junction	167	0.449732	1.57908	0.00135452	0.0081271	0.00527798	2641	tags=26%, list=14%, signal=23%	MYH11/CLDN15/MYL9/CFTR/TUBAL3/BVES/PRKAA2/CLDN6/GATA4/JAM2/JAM3/CLDN2/SYNPO/PRKACB/AMOTL1/PRKAB2/TUBA1A/CD1C/TUBA3C/MPDZ/RAP1A/ACTN1/PRKAG2/ROCK2/CD1E/CLDN5/ARHGAP17/MYL6/MYH10/MSN/CLDN3/PRKAB1/ROCK1/CLDN19/ERBB2/NEDD4/CD1D/RAPGEF2/CGNL1/CLDN9/CLDN1/ITGB1/JUN/HCLS1
hsa04725	Cholinergic synapse	114	0.490707	1.65037	0.00169425	0.00999022	0.00648795	3057	tags=32%, list=16%, signal=27%	CREB3L3/ADCY5/CHRM2/CHRNA3/PRKCB/GNAO1/KCNJ3/GNG4/CACNA1C/CAMK2G/PRKACB/GNG12/PLCB4/AKT3/PIK3R1/PLCB1/GNA11/ADCY2/GNB4/PIK3CG/SLC18A3/CREB3L2/KCNQ4/GNG7/ITPR1/BCL2/GNG11/GNG2/SLC5A7/PIK3CD/PLCB3/CHRNA7/GNG8/MAPK1/FYN/CAMK2A
hsa03410	Base excision repair	44	-0.548211	-1.71072	0.00181308	0.0105097	0.00682533	6105	tags=68%, list=32%, signal=46%	LIG3/TDP1/SMUG1/NEIL1/PARP2/POLL/POLE/ADPRS/MUTYH/RFC5/NTHL1/APTX/PARP3/POLD3/NEIL3/POLG/PNKP/POLE3/RFC4/NEIL2/PCNA/POLD1/FEN1/POLD2/RFC2/LIG1/POLD4/POLE2/POLB/MPG
hsa04371	Apelin signaling pathway	139	0.465338	1.60105	0.00186444	0.0106273	0.00690169	2881	tags=34%, list=15%, signal=29%	MYLK/NOS2/ADCY5/ACTA2/AGTR1/PRKAA2/SLC8A2/GNG4/PRKACB/PRKAB2/GNG12/PLCB4/AKT3/SLC8A1/PRKAG2/MEF2C/PLCB1/RYR2/CCN2/MEF2A/RRAS/TGFBR1/ADCY2/GNB4/RRAS2/PIK3CG/HDAC5/RYR3/GNG7/ITPR1/CALM1/CALM2/PRKAB1/PDE3B/APLNR/GNG11/NOS1/GNG2/CALM3/LIPE/PLCB3/MRAS/MAP1LC3C/GNG8/HDAC4/EGR1/MAPK1
hsa04919	Thyroid hormone signaling pathway	121	0.477222	1.6231	0.00198121	0.0111078	0.00721372	3348	tags=35%, list=18%, signal=29%	PLN/ATP1A2/THRB/PRKCB/GATA4/RCAN2/ATP1B2/DIO2/PRKACB/PLCB4/AKT3/PIK3R1/THRA/PLCB1/ITGB3/PLCE1/NCOA2/SLC16A2/PLCD4/PLCG2/NCOA1/NCOR1/PFKM/MED12/MED13L/TBC1D4/MYC/CTNNB1/ATP1A1/PLCG1/PIK3CD/CREBBP/PLCB3/RXRG/MED12L/MAPK1/SLC16A10/RCAN1/KAT2B/ACTB/EP300/MAPK3
hsa04978	Mineral absorption	60	0.563767	1.69633	0.00253677	0.0139931	0.00908758	2445	tags=37%, list=13%, signal=32%	SLC26A3/HEPH/SLC6A19/ATP1A2/CYBRD1/SLC5A1/ATP2B4/SLC8A2/TRPM6/ATP1B2/ATP7B/SLC39A4/TF/SLC40A1/SLC8A1/VDR/MT1A/MT1G/MT1H/S100G/SLC9A3/ATP1A1
hsa04622	RIG-I-like receptor signaling pathway	71	-0.473386	-1.62417	0.00315685	0.0168694	0.0109555	1686	tags=18%, list=9%, signal=17%	TRADD/DHX58/FADD/IKBKG/MAPK12/CXCL10/IRF7/IFIH1/TRAF2/MAPK11/ISG15/TNF/CXCL8
hsa04623	Cytosolic DNA-sensing pathway	80	-0.441883	-1.54391	0.0031513	0.0168694	0.0109555	4117	tags=38%, list=22%, signal=29%	DDX41/G3BP1/POLR3A/POLR2H/IRF3/IKBKE/POLR2F/NLRP3/CASP7/POLR3H/POLR3G/MEFV/MLKL/AIM2/PYCARD/CCL4L2/FADD/IKBKG/PCBP1/POLR3K/ZDHHC11/CXCL10/DNASE2/IRF7/CGAS/IL18/CCL4/ZDHHC1/IL1B/IL6
hsa04613	Neutrophil extracellular trap formation	182	-0.35406	-1.39336	0.00364319	0.0191688	0.0124488	3922	tags=39%, list=21%, signal=31%	H4C13/H3C6/ITGAM/H2BC10/H2BC8/C5/H3C1/HAT1/PIK3CB/ATG7/H4C3/HDAC8/H4C12/H2BC6/H4C6/H2AX/H2AC17/C5AR1/CYBA/PRKCG/H4C8/CLEC7A/SIGLEC9/H4C11/H3C3/VDAC2/MAP2K1/H2BC14/H4C2/H4C5/H2AC14/HDAC10/FCGR2A/H2AC16/H2AC11/TLR2/H2AC20/NCF2/FCGR3B/FPR1/PPIF/H4C4/H3C2/CASP4/H2BC11/MAPK12/H2BC13/H3C11/H3C7/H2BC18/FPR2/H2BC15/H2BC7/H2AC8/H2BC12/FCGR3A/H2BC5/MAPK11/H2BC17/H3-5/H4C9/H2AC13/H2BC4/H2BC9/H3C10/H2AC19/FC…
hsa04670	Leukocyte transendothelial migration	113	0.481506	1.61737	0.00374293	0.0193952	0.0125958	2683	tags=35%, list=14%, signal=30%	CLDN15/MYL9/PRKCB/VAV3/CLDN6/JAM2/JAM3/CLDN2/CTNNA3/PECAM1/CXCL12/RAP1A/PIK3R1/ACTN1/VCL/ROCK2/CXCR4/CLDN5/PTK2B/PLCG2/PTPN11/ARHGAP35/RAC2/MSN/CLDN3/CD99/MAPK14/ITGAL/ROCK1/CLDN19/CDH5/CLDN9/CTNNB1/CLDN1/PLCG1/ITGB1/ITGA4/PIK3CD/CYBB
hsa04726	Serotonergic synapse	112	0.468935	1.57464	0.00401215	0.0204799	0.0133003	3485	tags=34%, list=18%, signal=28%	DDC/ADCY5/PRKCB/MAOA/GNAO1/KCNJ3/GNG4/CACNA1C/MAOB/PTGS1/PRKACB/HTR1D/GNG12/PLCB4/CYP2J2/PLCB1/PLA2G4F/ALOX15/PLA2G4C/GNB4/SLC6A4/GNG7/TRPC1/ITPR1/GNAS/GNG11/GNG2/PLCB3/GNG8/MAPK1/HTR4/PLA2G4A/DUSP1/HTR2A/MAPK3/GNAI1/APP/HTR2C
hsa05120	Epithelial cell signaling in Helicobacter pylori infection	70	-0.460362	-1.58043	0.00409225	0.0205816	0.0133663	3220	tags=33%, list=17%, signal=27%	ATP6V1E2/HBEGF/ADAM17/ATP6V0A4/F11R/CXCR1/ATP6V0E2/GIT1/ATP6AP1/TCIRG1/ATP6V1F/PTPRZ1/IKBKG/ADAM10/ATP6V0B/MAPK12/ATP6V1G1/CXCR2/MAPK11/CXCL2/CXCL3/CXCL8/CXCL1
hsa01250	Biosynthesis of nucleotide sugars	37	-0.545837	-1.65056	0.00444251	0.0220194	0.0143001	3709	tags=46%, list=20%, signal=37%	GPI/GMDS/UXS1/GFUS/GMPPB/PMM2/GALE/NANP/GNPNAT1/GMPPA/HK1/MIOX/NANS/HK3/UAP1L1/GNE/HK2
hsa05205	Proteoglycans in cancer	200	0.410736	1.47391	0.00460338	0.0224908	0.0146062	2641	tags=30%, list=14%, signal=27%	IHH/PPP1R12B/GPC3/PRKCB/FLNA/VTN/VAV3/ANK2/FZD7/CAV1/CAMK2G/PRKACB/GAB1/ITGA5/PPP1R12A/IGF2/DCN/HOXD10/WNT9A/WNT11/AKT3/PPP1R12C/PIK3R1/FGFR1/SDC2/FZD5/FGF2/HSPG2/PTCH1/HGF/ROCK2/ITGB3/TIMP3/PLCE1/TGFB2/THBS1/RRAS/PLCG2/PTPN11/RRAS2/ITPR1/MSN/MAPK14/IGF1/ROCK1/LUM/SOS1/WNT2B/PAK1/ERBB2/FZD3/FZD4/EIF4B/MYC/CTNNB1/PLCG1/ITGB1/SMO/PIK3CD/MRAS/HCLS1
hsa00071	Fatty acid degradation	43	0.595468	1.732	0.00481335	0.0225502	0.0146448	2860	tags=37%, list=15%, signal=32%	ADH4/ADH1B/ADH1C/ALDH1B1/ACAA2/ADH6/CYP2U1/ADH5/ACADS/CPT1A/HADH/HADHA/ACSL6/ACSL5/HADHB/ALDH2
hsa00220	Arginine biosynthesis	23	0.680956	1.70397	0.00476457	0.0225502	0.0146448	397	tags=17%, list=2%, signal=17%	OTC/CPS1/NOS2/GLS
hsa05321	Inflammatory bowel disease	63	-0.48757	-1.64655	0.00478599	0.0225502	0.0146448	2449	tags=38%, list=13%, signal=33%	IL12RB2/IL18RAP/TGFB3/IL21R/HLA-DPB1/HLA-DMB/HLA-DRB5/TLR5/HLA-DRB1/HLA-DPA1/IFNG/IL10/TLR2/NOD2/HLA-DQB1/IFNGR2/IL18/IL23A/HLA-DMA/TNF/IL1A/RORC/IL1B/IL6
hsa00020	Citrate cycle (TCA cycle)	30	0.635899	1.69825	0.00529532	0.024473	0.0158935	4084	tags=57%, list=22%, signal=45%	PCK1/PCK2/IDH2/SUCLG1/SUCLG2/OGDHL/OGDH/SDHC/ACO1/DLD/SDHD/PDHB/DLST/CS/IDH3B/FH/SUCLA2
hsa01232	Nucleotide metabolism	83	-0.423055	-1.48649	0.00610842	0.0278544	0.0180895	5413	tags=54%, list=29%, signal=39%	APRT/NME6/CANT1/ADA/RRM1/AK6/ASMTL/GUK1/ADSL/NME3/NT5C1B/GMPS/CDA/CMPK1/CTPS1/NT5M/ADK/ENTPD6/DGUOK/NT5C2/HPRT1/UCK2/RRM2B/DCTPP1/DTYMK/DCK/AMPD3/UCK1/CMPK2/PNP/NT5C3A/UPP1/TYMS/NME1/DUT/NME2/AK7/TK2/RRM2/TK1/ADSS1/ENTPD8/TYMP/AK1/ENTPD2
hsa03430	Mismatch repair	23	-0.603767	-1.64263	0.00640366	0.0288165	0.0187143	4531	tags=61%, list=24%, signal=46%	PMS2/MSH6/RFC5/MSH2/POLD3/RPA3/RFC4/PCNA/POLD1/POLD2/EXO1/RFC2/LIG1/POLD4
hsa04940	Type I diabetes mellitus	41	-0.531129	-1.63471	0.00685333	0.0304395	0.0197683	3215	tags=49%, list=17%, signal=41%	CD86/HLA-C/PRF1/ICA1/HLA-DPB1/HLA-DMB/HLA-DRB5/HLA-DRB1/HLA-DPA1/CD80/IFNG/HLA-DQB1/FAS/HLA-DMA/GZMB/TNF/IL1A/GAD1/PTPRN2/IL1B
hsa05031	Amphetamine addiction	69	0.509897	1.57237	0.00705649	0.0305484	0.019839	2557	tags=26%, list=13%, signal=23%	CREB3L3/DDC/ADCY5/PRKCB/MAOA/PPP1R1B/CACNA1C/MAOB/CAMK2G/PRKACB/FOSB/CREB3L2/CALM1/CALM2/GNAS/PPP3CB/CALM3/JUN
hsa04931	Insulin resistance	107	0.460347	1.53752	0.00699976	0.0305484	0.019839	2294	tags=28%, list=12%, signal=25%	CREB3L3/AGT/PCK1/SLC2A4/PRKCB/PRKAA2/MLXIPL/PYGM/ACACB/PPP1R3C/PRKAB2/SLC2A2/AKT3/PIK3R1/PRKAG2/PPARGC1B/MLXIP/RPS6KA6/PCK2/CD36/CPT1A/NR1H3/RPS6KA3/PTPN11/IRS1/CREB3L2/PRKAB1/PPARA/RPS6KA2/TBC1D4
hsa04064	NF-kappa B signaling pathway	102	-0.407007	-1.46455	0.00763118	0.0326233	0.0211866	1686	tags=24%, list=9%, signal=22%	CSNK2A3/RELB/TRADD/CCL4L2/BCL2L1/NFKB2/IKBKG/PPP1R13L/CARD14/IRAK1/BCL2A1/TRAF2/CCL4/TICAM1/CCL13/ICAM1/PLAU/TNF/IL1B/EDAR/CXCL2/CXCL3/CXCL8/CXCL1
hsa04923	Regulation of lipolysis in adipocytes	57	0.539163	1.61455	0.00785858	0.0331807	0.0215485	2833	tags=33%, list=15%, signal=28%	CIDEC/ADCY5/NPY/PTGS1/PRKACB/FABP4/AKT3/PRKG1/PIK3R1/PTGER3/ADCY2/IRS1/PDE3B/GNAS/MGLL/NPR1/PIK3CD/LIPE/AQP7
hsa04916	Melanogenesis	101	0.470389	1.55934	0.00840409	0.0338374	0.021975	2603	tags=31%, list=14%, signal=27%	CREB3L3/ADCY5/PRKCB/GNAO1/FZD7/TCF7L1/EDNRB/CAMK2G/EDN1/PRKACB/KIT/PLCB4/TYRP1/WNT9A/WNT11/FZD5/PLCB1/POMC/ADCY2/CREB3L2/LEF1/CALM1/CALM2/GNAS/WNT2B/FZD3/FZD4/CTNNB1/CALM3/CREBBP/PLCB3
hsa04512	ECM-receptor interaction	88	0.474195	1.52401	0.00840987	0.0338374	0.021975	2544	tags=39%, list=13%, signal=34%	THBS4/FREM1/ITGA7/ITGA9/TNXB/VTN/COL4A5/COL4A6/ITGA1/TNC/COL2A1/LAMC1/NPNT/TNN/ITGA5/LAMA4/VWF/HSPG2/LAMB1/ITGB3/COL4A2/CD36/LAMA2/THBS1/RELN/ITGA8/COL4A4/FREM2/COL9A1/SV2A/FRAS1/COL6A2/ITGB1/ITGA4
hsa04310	Wnt signaling pathway	174	0.406339	1.43844	0.00834748	0.0338374	0.021975	2603	tags=28%, list=14%, signal=24%	SFRP1/CCND2/PRKCB/FRZB/FZD7/VANGL2/TCF7L1/TLE2/SFRP5/ROR2/LGR5/DAAM2/CAMK2G/PRKACB/PLCB4/RSPO1/WNT9A/WNT11/PRICKLE2/NFATC2/FZD5/PLCB1/RSPO3/RSPO4/ROCK2/LGR4/CXXC4/CTNND2/SFRP4/MCC/TLE4/LEF1/RAC2/NKD1/SERPINF1/RNF43/WNT2B/FZD3/FZD4/PPP3CB/MYC/CTNNB1/RSPO2/NFATC4/JUN/CREBBP/CER1/PLCB3
hsa05167	Kaposi sarcoma-associated herpesvirus infection	194	-0.334856	-1.32741	0.00827922	0.0338374	0.021975	2861	tags=22%, list=15%, signal=19%	GNG10/GNGT2/PPP3CC/KRAS/MICA/IFNAR2/GNB5/BID/JAK2/HIF1A/PDGFB/MAP2K1/GNB2/CALML3/MAP1LC3B2/HRAS/BAK1/TRADD/E2F2/FADD/IKBKG/FAS/MAPK12/GNG5/IRF7/ANGPT2/GNG13/CCND1/TRAF2/MAPK11/E2F1/TICAM1/ICAM1/VEGFA/MICB/CALML5/CSF2/IL6/CXCL2/CXCL3/CXCL8/CXCL1
hsa04724	Glutamatergic synapse	116	0.451159	1.5221	0.00851505	0.0338622	0.0219911	3367	tags=32%, list=18%, signal=26%	ADCY5/PRKCB/GNAO1/KCNJ3/GRIK5/GLS/SLC38A1/GNG4/CACNA1C/PRKACB/GNG12/SLC1A1/PLCB4/PLCB1/PLA2G4F/PLA2G4C/ADCY2/GNB4/GNG7/TRPC1/ITPR1/GNAS/GRIK3/GNG11/SLC1A7/PPP3CB/GNG2/PLCB3/GNG8/MAPK1/GRIN2A/PLA2G4A/SLC17A8/GRK3/PLD1/MAPK3/GNAI1
hsa00983	Drug metabolism - other enzymes	78	0.488529	1.54486	0.0088728	0.0348793	0.0226517	1692	tags=19%, list=9%, signal=18%	GSTA1/NAT2/UGT2A3/GSTA2/CYP3A4/CES1/CES2/UGT2B17/GSTM3/UGT2B7/GSTM4/GSTA4/XDH/TPMT/NAT1
hsa04650	Natural killer cell mediated cytotoxicity	124	-0.380024	-1.41587	0.0093139	0.0361972	0.0235076	2902	tags=30%, list=15%, signal=25%	LCK/RAET1E/PRKCG/PPP3CC/KRAS/SH3BP2/MICA/IFNAR2/KLRD1/RAET1G/SHC3/FCER1G/BID/KLRC1/IFNG/MAP2K1/KLRC2/TNFRSF10A/SH2D1B/HCST/VAV2/HRAS/FCGR3B/IFNGR2/ULBP3/FAS/TNFSF10/ULBP1/FCGR3A/RAC3/ICAM1/GZMB/TNF/MICB/CSF2/RAET1L/ULBP2
hsa00053	Ascorbate and aldarate metabolism	30	0.613708	1.63899	0.00999793	0.038419	0.0249505	3884	tags=43%, list=20%, signal=35%	UGT2A3/ALDH1B1/RGN/UGT2B17/UGT2B7/KL/UGT1A8/ALDH2/UGT1A10/UGT1A1/ALDH7A1/UGT2B10/UGDH
hsa04151	PI3K-Akt signaling pathway	358	0.357741	1.3659	0.0101631	0.0386199	0.0250809	2555	tags=24%, list=13%, signal=21%	CREB3L3/PCK1/THBS4/CCND2/ITGA7/CHRM2/ITGA9/TNXB/FGF10/VTN/PRKAA2/COL4A5/COL4A6/PDGFRA/ITGA1/EFNA2/TNC/COL2A1/GNG4/TCL1A/CD19/LAMC1/NGFR/IL2RG/SGK2/PRLR/TNN/F2R/KIT/FGF7/GNG12/ITGA5/ANGPT1/LAMA4/IGF2/TEK/AKT3/VWF/PIK3R1/FGFR1/FGF2/HGF/IL6R/LAMB1/ITGB3/PCK2/COL4A2/LAMA2/THBS1/RELN/ITGA8/GNB4/PIK3CG/COL4A4/IL7R/EGF/IRS1/CDKN1B/CREB3L2/PHLPP2/FOXO3/RET/GNG7/GHR/IGF1/BCL2/NTF3/NRTN/COL9A1/SOS1/GNG11/L…
hsa04961	Endocrine and other factor-regulated calcium reabsorption	53	0.528781	1.57072	0.0106789	0.0401337	0.0260641	2603	tags=28%, list=14%, signal=24%	ATP1A2/PRKCB/ATP2B4/SLC8A2/ATP1B2/PRKACB/PLCB4/SLC8A1/PLCB1/VDR/KL/GNAS/ATP1A1/KLK1/PLCB3
hsa00350	Tyrosine metabolism	36	0.599809	1.66845	0.0110821	0.0405212	0.0263157	1269	tags=33%, list=7%, signal=31%	DDC/ADH4/ADH1B/ADH1C/MAOA/AOC3/MAOB/ADH6/TYRP1/PNMT/ADH5/AOX1
hsa04152	AMPK signaling pathway	120	0.447446	1.52113	0.0111374	0.0405212	0.0263157	1990	tags=20%, list=10%, signal=18%	CREB3L3/PCK1/SLC2A4/CFTR/HNF4A/PRKAA2/ACACB/PRKAB2/CAB39L/AKT3/PIK3R1/PRKAG2/PCK2/STRADB/CD36/TBC1D1/CPT1A/SCD5/IRS1/CREB3L2/FOXO3/PFKM/IGF1/PRKAB1
hsa04072	Phospholipase D signaling pathway	147	0.417925	1.44044	0.0109465	0.0405212	0.0263157	4115	tags=39%, list=22%, signal=31%	AGT/ADCY5/AGTR1/PDGFRA/FCER1A/F2/F2R/KIT/GAB1/PLCB4/PLPP1/AKT3/MS4A2/PIK3R1/PLCB1/CYTH3/PLA2G4F/PTK2B/RRAS/PLCG2/PLA2G4C/ADCY2/PTPN11/RRAS2/PIK3CG/EGF/PLPP3/GNAS/SOS1/PIP5K1B/LPAR1/AVPR2/PLCG1/PDGFD/DGKG/PIK3CD/PLCB3/DGKA/MRAS/MAPK1/FYN/PLA2G4A/SPHK2/PLD1/PDGFC/PIP5K1C/MAPK3/GNA12/SOS2/PIK3R5/GAB2/ADCY9/DGKZ/DGKI/SHC4/SHC2/AVP/LPAR3
hsa04210	Apoptosis	134	-0.348865	-1.31203	0.0124435	0.0447965	0.0290922	4665	tags=43%, list=25%, signal=32%	MAP2K2/AKT1/MAP3K5/CHUK/TUBA1B/GADD45A/PRF1/CASP9/ERN1/BIRC3/CASP2/PIDD1/HRK/PARP3/LMNA/GADD45B/MAPK9/DIABLO/TNFRSF10B/PIK3CB/LMNB1/TP53AIP1/CASP7/EIF2AK3/TUBA3D/ITPR3/GADD45G/KRAS/BCL2L11/TUBA4A/BID/MAP2K1/TNFRSF10A/CTSL/HRAS/BAK1/CTSB/TRADD/BCL2L1/LMNB2/CTSW/DDIT3/FADD/IKBKG/CAPN2/FAS/TNFSF10/CTSD/BIRC5/BCL2A1/TRAF2/PMAIP1/BAD/GZMB/ENDOG/TNF/BBC3
hsa05030	Cocaine addiction	49	0.53849	1.59632	0.0128844	0.0453517	0.0294528	768	tags=14%, list=4%, signal=14%	CREB3L3/DDC/ADCY5/MAOA/PPP1R1B/MAOB/PRKACB
hsa04340	Hedgehog signaling pathway	56	0.529998	1.58315	0.0132453	0.0453517	0.0294528	3221	tags=38%, list=17%, signal=31%	IHH/CCND2/BOC/PRKACB/PTCH2/SCUBE2/CDON/PTCH1/HHIP/ARRB1/SPOP/GPR161/GLI1/BCL2/EVC/LRP2/MEGF8/SMO/ARRB2/GLI3/GRK3
hsa04211	Longevity regulating pathway	89	0.467043	1.51016	0.0131173	0.0453517	0.0294528	2549	tags=22%, list=13%, signal=20%	CREB3L3/ADCY5/PRKAA2/SESN3/SESN1/PRKACB/PRKAB2/AKT3/PIK3R1/PRKAG2/KL/ADCY2/IRS1/CREB3L2/FOXO3/IGF1/PRKAB1/RB1CC1/CAT/PIK3CD
hsa04926	Relaxin signaling pathway	129	0.420338	1.43035	0.0132607	0.0453517	0.0294528	2733	tags=28%, list=14%, signal=24%	CREB3L3/NOS2/ADCY5/ACTA2/GNAO1/COL4A5/COL4A6/GNG4/EDNRB/EDN1/PRKACB/GNG12/PLCB4/AKT3/PIK3R1/PLCB1/ARRB1/COL4A2/TGFBR1/ADCY2/GNB4/TGFBR2/COL4A4/CREB3L2/GNG7/MAPK14/GNAS/SOS1/GNG11/NOS1/GNG2/PIK3CD/JUN/PLCB3/COL4A1/GNG8
hsa04621	NOD-like receptor signaling pathway	184	-0.330953	-1.29673	0.0131139	0.0453517	0.0294528	3598	tags=25%, list=19%, signal=20%	IKBKE/IRF9/GABARAP/GBP4/NLRP3/TXN/MYD88/CCL2/NAMPT/ITPR3/PKN1/CYBA/MEFV/DEFB4B/IFNAR2/VDAC2/AIM2/RIPK2/PYCARD/MAP1LC3B2/OAS1/CTSB/NOD2/OAS3/BCL2L1/FADD/IKBKG/GBP5/CARD9/MCU/CASP4/MAPK12/IRF7/IL18/TRAF2/OAS2/MAPK11/TICAM1/DEFB4A/TNF/IL1B/IL6/CXCL2/CXCL3/CXCL8/CXCL1
hsa04115	p53 signaling pathway	75	-0.410618	-1.41582	0.0141273	0.047837	0.0310668	4059	tags=47%, list=21%, signal=37%	CASP9/CDKN2A/PIDD1/GORAB/GADD45B/SIVA1/TNFRSF10B/STEAP3/PERP/CDKN1A/CCNB1/TP53AIP1/GADD45G/AIFM2/DDB2/RRM2B/GTSE1/BID/TNFRSF10A/MDM2/BCL2L1/SERPINE1/FAS/PPP1R13L/CCNE2/CDK1/SERPINB5/ZNF385A/CCND1/PMAIP1/RRM2/BBC3/CD82/TP73/SFN
hsa00640	Propanoate metabolism	32	0.601356	1.63268	0.014316	0.0480007	0.0311731	4501	tags=56%, list=24%, signal=43%	ACACB/ABAT/ACSS2/ACADS/SUCLG1/ACSS1/SUCLG2/BCKDHB/HADHA/ECHDC1/DLD/ACACA/PCCA/ACOX1/ACSS3/SUCLA2/ALDH6A1/EHHADH
hsa04061	Viral protein interaction with cytokine and cytokine receptor	97	-0.392629	-1.4149	0.0150693	0.0500359	0.0324948	1107	tags=32%, list=6%, signal=30%	TNFRSF10A/IL10/CXCL11/CCL20/CCL28/CCL4L2/CXCL10/TNFSF10/CXCR2/PF4V1/IL18/CCL4/CCL18/CCL3L3/IL20RA/CCL13/CCL26/IL24/TNF/CCL3/IL20RB/PF4/CCL7/PPBP/IL6/CCL8/CXCL6/CXCL2/CXCL3/CXCL8/CXCL1
hsa00380	Tryptophan metabolism	42	0.573264	1.65549	0.0153604	0.0505122	0.0328042	2897	tags=38%, list=15%, signal=32%	DDC/HAAO/ALDH1B1/MAOA/AOC1/MAOB/INMT/CYP1B1/AOX1/HADH/HADHA/ACMSD/CAT/DLD/ALDH2/AADAT
hsa00480	Glutathione metabolism	56	0.525896	1.5709	0.0155158	0.0505373	0.0328205	1440	tags=21%, list=8%, signal=20%	ANPEP/GSTA1/GSTA2/GGT6/GSTM3/NAT8/GGT7/GSTM4/GSTA4/GPX3/IDH2/ODC1
hsa00590	Arachidonic acid metabolism	60	0.511937	1.54038	0.017311	0.0548183	0.0356007	1656	tags=25%, list=9%, signal=23%	CYP2B6/PLA2G12B/PLA2G2A/CYP4F2/EPHX2/PTGIS/AKR1C3/PTGS1/CYP2J2/HPGD/PLA2G2D/CYP2U1/PLA2G4F/ALOX15/PLA2G4C
hsa04814	Motor proteins	190	0.387253	1.38477	0.017295	0.0548183	0.0356007	1857	tags=16%, list=10%, signal=14%	ACTG2/MYH11/MYO1A/MYO7B/MYL9/TPM2/ACTA2/TUBAL3/TNNC2/TPM1/ACTC1/TUBA1A/TUBA3C/DYNC1I1/KIF5B/MYO15B/STARD9/TUBB2B/TUBB4A/TUBB6/HOOK3/KIF1C/KLC4/KIF12/MYL6/TNNC1/ACTA1/MYH10/KIF13A/CAPZA2
hsa04142	Lysosome	131	-0.356776	-1.33493	0.0170819	0.0548183	0.0356007	5106	tags=39%, list=27%, signal=29%	CTNS/SUMF1/ACP5/NEU1/GUSB/ATP6V0C/AP4M1/LGMN/ARSA/LITAF/GGA1/CLTA/HEXB/IDS/GM2A/AP1S1/NAGA/AP1G2/GNPTG/AP1M2/ATP6V0A4/GAA/LAMP2/MANBA/HEXA/MCOLN1/PLA2G15/NCOA7/ATP6AP1/ARSG/TCIRG1/AP3M2/CTSL/AP4B1/CTSB/LAMP3/CTSW/CLTCL1/PSAPL1/ATP6V0B/GLA/DNASE2/HYAL3/CTSD/HYAL1/GALNS/IDUA/ABCB9/ABCA2/AP1S3/SLC11A1
hsa04922	Glucagon signaling pathway	104	0.442028	1.47069	0.0176348	0.0553312	0.0359337	2603	tags=30%, list=14%, signal=26%	CREB3L3/PCK1/PRKAA2/PYGM/CAMK2G/PRKACB/ACACB/PRKAB2/PLCB4/SLC2A2/GCG/AKT3/PRKAG2/PLCB1/PCK2/CPT1A/ADCY2/CREB3L2/ITPR1/PFKM/CALM1/CALM2/PRKAB1/PDE3B/GNAS/PPARA/SIK2/PPP3CB/CALM3/CREBBP/PLCB3
hsa04612	Antigen processing and presentation	69	-0.421625	-1.43939	0.018059	0.056147	0.0364636	5474	tags=49%, list=29%, signal=35%	IFI30/HSPA5/HLA-E/KLRC4/HSPA1L/HLA-B/TAPBP/HLA-C/LGMN/KIR2DL3/RFX5/CD74/HLA-DPB1/HLA-DMB/KLRD1/RFXANK/HLA-DRB5/TAP2/HLA-DRB1/HLA-DPA1/KLRC1/IFNG/KLRC2/CTSL/CTSB/HLA-DQB1/HSPA1B/TAP1/CIITA/HLA-DMA/HSPA1A/KIR2DL4/TNF/HSPA6
hsa04260	Cardiac muscle contraction	83	0.463386	1.46633	0.0192768	0.0593934	0.0385719	1288	tags=17%, list=7%, signal=16%	ATP1A2/TPM2/CASQ2/SLC8A2/TPM1/ACTC1/CACNA1C/ATP1B2/CACNA2D1/CACNG4/CACNB2/SLC8A1/RYR2/COX7B2
hsa04934	Cushing syndrome	155	0.398306	1.38438	0.0211353	0.0645382	0.0419131	2414	tags=20%, list=13%, signal=18%	CREB3L3/AGT/ADCY5/CACNA1H/AGTR1/PBX1/FZD7/TCF7L1/CACNA1C/CAMK2G/PRKACB/PLCB4/KCNK3/WNT9A/WNT11/RAP1A/FZD5/PLCB1/POMC/GNA11/KCNK2/ADCY2/CDKN1B/CREB3L2/LEF1/ITPR1/GNAS/WNT2B/FZD3/FZD4/CTNNB1
hsa04360	Axon guidance	182	0.391174	1.38621	0.0218177	0.0660323	0.0428834	2646	tags=30%, list=14%, signal=26%	SEMA6A/MYL9/EPHA7/RGMA/SEMA6D/CFL2/L1CAM/EFNA2/EPHA3/NTN1/SLIT3/BOC/ENAH/CAMK2G/SEMA3C/EPHB1/CXCL12/TRPC4/NFATC2/EFNB2/PIK3R1/ROBO1/PTCH1/SEMA6C/EPHB2/SLIT2/ROCK2/CXCR4/SEMA3G/NEO1/RRAS/PLCG2/SEMA5A/DPYSL5/PTPN11/SEMA3A/UNC5C/TRPC1/RAC2/ROCK1/BMP7/BMPR1B/ABL1/PAK1/FZD3/PPP3CB/SEMA4G/PLCG1/NFATC4/ITGB1/SMO/PIK3CD/PLXNA4/EPHA6
hsa04730	Long-term depression	60	0.498748	1.5007	0.0231234	0.0693702	0.0450511	3443	tags=35%, list=18%, signal=29%	PRKCB/GNAO1/GUCY1A1/GUCY1B1/PLCB4/PRKG1/GNAZ/PLCB1/PLA2G4F/GNA11/PLA2G4C/ITPR1/IGF1/GNAS/NOS1/PLCB3/MAPK1/PLA2G4A/MAPK3/GNAI1/GNA12
hsa04950	Maturity onset diabetes of the young	26	0.606304	1.57182	0.024143	0.0717991	0.0466285	1544	tags=38%, list=8%, signal=35%	HNF4A/NR5A2/HNF4G/PKLR/NEUROG3/SLC2A2/PDX1/HNF1A/RFX6/PAX4
hsa04971	Gastric acid secretion	76	0.459138	1.44995	0.0243742	0.0718618	0.0466693	2603	tags=29%, list=14%, signal=25%	MYLK/ATP1A2/ADCY5/CFTR/PRKCB/SST/CAMK2G/ATP1B2/PRKACB/PLCB4/PLCB1/KCNK2/ADCY2/KCNK10/ITPR1/CALM1/CALM2/GNAS/ATP1A1/CALM3/CCKBR/PLCB3
hsa04964	Proximal tubule bicarbonate reclamation	23	0.615068	1.5391	0.02498	0.072404	0.0470214	1340	tags=30%, list=7%, signal=28%	PCK1/ATP1A2/CA4/GLS/ATP1B2/AQP1/PCK2
hsa04350	TGF-beta signaling pathway	108	0.425226	1.42385	0.0249815	0.072404	0.0470214	4201	tags=45%, list=22%, signal=36%	GREM2/RGMA/GREM1/LTBP1/SMAD9/DCN/TF/RGMB/SKIL/FMOD/NEO1/TGFB2/THBS1/TGFBR1/ACVR1B/TGFBR2/NCOR1/BMPR1A/CHRD/ROCK1/BMP7/BMPR1B/LEFTY2/SKI/AMHR2/ACVR2A/MYC/SMAD7/FBN1/CREBBP/BMP6/MAPK1/ID2/TGIF2/NOG/EP300/MAPK3/PITX2/SMAD4/BMPR2/NRROS/LRRC32/CUL1/BMP5/ZFYVE9/NODAL/GDF7/CDKN2B/ID4
hsa05032	Morphine addiction	91	0.445748	1.44901	0.025215	0.0724667	0.0470621	3973	tags=36%, list=21%, signal=29%	ADCY5/PRKCB/GNAO1/KCNJ3/GNG4/PDE3A/PDE7B/PRKACB/GNG12/PDE1C/GABRE/PDE2A/PDE1A/ARRB1/ADCY2/GNB4/GNG7/PDE3B/GNAS/PDE7A/GNG11/GNG2/GABRA2/GNG8/ARRB2/GRK5/GRK3/GNAI1/PDE4B/ADCY9/PDE8B/PDE8A/GABRA3
hsa04740	Olfactory transduction	423	0.335599	1.29472	0.0259031	0.0738237	0.0479434	1958	tags=4%, list=10%, signal=3%	RGS2/SLC8A2/CAMK2G/PRKACB/PDE1C/PRKG1/PDE2A/SLC8A1/PDE1A/GNAL/NCALD/ARRB1/GNG7/CALM1/CALM2
hsa05320	Autoimmune thyroid disease	50	-0.438353	-1.41241	0.0298852	0.0844691	0.0548568	5394	tags=38%, list=28%, signal=27%	HLA-E/FASLG/HLA-B/CD86/HLA-C/PRF1/CGA/HLA-DPB1/HLA-DMB/HLA-DRB5/HLA-DRB1/HLA-DPA1/CD80/IL10/HLA-DQB1/FAS/CTLA4/HLA-DMA/GZMB
hsa04520	Adherens junction	92	0.440713	1.43036	0.0321152	0.0900278	0.0584668	4064	tags=42%, list=21%, signal=33%	SORBS1/MYL9/TCF7L1/NECTIN3/WASF1/CTNNA3/RAP1A/WASF3/FGFR1/HEG1/PTPRB/ACTN1/VCL/PTPRM/ROCK2/TGFBR1/TGFBR2/LEF1/RAC2/ROCK1/CDH5/ERBB2/CTNNB1/CREBBP/MAPK1/FYN/WASF2/ACTB/MAP3K7/EP300/MAPK3/SMAD4/PARD3/WAS/AFDN/CTNNA1/SSX2IP/IGF1R/ACTN4
hsa04217	Necroptosis	156	-0.321023	-1.23623	0.0370566	0.103035	0.0669144	3130	tags=25%, list=16%, signal=21%	PLA2G4D/CHMP4A/H2AX/H2AC17/FTH1/RNF103-CHMP3/MLKL/SPATA2L/IFNAR2/GLUD2/JMJD7-PLA2G4B/BID/JAK2/VDAC2/IFNG/PYCARD/TNFRSF10A/H2AC14/H2AC16/PLA2G4E/H2AC11/TRADD/H2AC20/PYGB/FADD/IFNGR2/CAPN2/FAS/TNFSF10/TRAF2/H2AC8/TICAM1/H2AC13/H2AC19/PYGL/H2AC18/TNF/IL1A/IL1B
hsa05226	Gastric cancer	148	0.396155	1.36523	0.0377074	0.103999	0.0675404	2696	tags=24%, list=14%, signal=21%	CDH17/CDX2/REG4/FGF10/MUC2/FZD7/ABCB1/TCF7L1/CTNNA3/GAB1/FGF7/WNT9A/WNT11/AKT3/PIK3R1/FZD5/FGF2/HGF/TGFB2/TGFBR1/TGFBR2/EGF/CDKN1B/LEF1/BCL2/SOS1/MLH1/WNT2B/ERBB2/FZD3/FZD4/MYC/CTNNB1/PIK3CD/RXRG/RARB
hsa05330	Allograft rejection	35	-0.482455	-1.44771	0.0385597	0.105499	0.0685144	5394	tags=54%, list=28%, signal=39%	HLA-E/FASLG/HLA-B/CD86/HLA-C/PRF1/HLA-DPB1/HLA-DMB/HLA-DRB5/HLA-DRB1/HLA-DPA1/CD80/IFNG/IL10/HLA-DQB1/FAS/HLA-DMA/GZMB/TNF
hsa00330	Arginine and proline metabolism	50	0.485162	1.43755	0.0424448	0.115207	0.0748192	2272	tags=26%, list=12%, signal=23%	NOS2/CKB/ALDH1B1/MAOA/AOC1/MAOB/AGMAT/OAT/CNDP1/ODC1/SAT2/GAMT/NOS1
hsa00561	Glycerolipid metabolism	62	0.474649	1.43386	0.0436975	0.117674	0.0764208	2050	tags=21%, list=11%, signal=19%	MOGAT3/MOGAT2/CEL/ALDH1B1/LIPC/DGAT1/AKR1B10/GLYCTK/PLPP1/LPL/LIPG/PLPP3/MGLL
hsa00591	Linoleic acid metabolism	30	0.5565	1.4862	0.0450607	0.120396	0.0781891	2016	tags=30%, list=11%, signal=27%	PLA2G12B/PLA2G2A/CYP3A4/CYP2J2/PLA2G2D/PLA2G4F/ALOX15/PLA2G4C/PLA2G2C
hsa04928	Parathyroid hormone synthesis, secretion and action	114	0.403959	1.35862	0.0471125	0.124903	0.0811157	4671	tags=40%, list=25%, signal=31%	CREB3L3/ADCY5/PRKCB/WNK2/PRKACB/WNK4/PLCB4/FGFR1/MEF2C/PLCB1/VDR/ARRB1/MEF2A/GNA11/KL/ADCY2/CREB3L2/ITPR1/BCL2/GNAS/PLCB3/RXRG/EGR1/MAPK1/ARRB2/TNFSF11/PLD1/MAPK3/GNAI1/FGF23/LRP6/GNA12/NACA/PDE4B/ADCY9/ARHGEF11/LRP5/RXRB/FOS/MEF2D/WNK3/STK39/GNAQ/PTH1R/PRKCA/JUND
hsa04935	Growth hormone synthesis, secretion and action	121	0.399996	1.36044	0.0481203	0.125727	0.081651	3367	tags=27%, list=18%, signal=23%	CREB3L3/ADCY5/PRKCB/SST/CACNA1C/PRKACB/PLCB4/AKT3/STAT5B/PIK3R1/PLCB1/GNA11/PLCG2/ADCY2/IRS1/CREB3L2/ITPR1/GHR/MAPK14/IGF1/GNAS/SOS1/PLCG1/PIK3CD/CREBBP/PLCB3/MAPK1/IRS2/MAPK10/SOCS2/EP300/MAPK3/GNAI1
hsa04015	Rap1 signaling pathway	210	0.359952	1.29575	0.0481586	0.125727	0.081651	3400	tags=33%, list=18%, signal=27%	ADCY5/CNR1/FGF10/PRKCB/GNAO1/VAV3/PDGFRA/EFNA2/RASGRP2/NGFR/ENAH/F2R/TLN1/KIT/FGF7/PLCB4/ANGPT1/SIPA1L2/RAP1A/TEK/AKT3/PIK3R1/FGFR1/PRKD3/FGF2/PLCB1/HGF/ITGB3/PLCE1/PFN2/THBS1/RRAS/ADCY2/EGF/RAC2/CALM1/CALM2/MAPK14/IGF1/ITGAL/GNAS/LPAR1/FYB1/RAPGEF2/CSF1R/P2RY1/CTNNB1/PLCG1/CALM3/EVL/ITGB1/PDGFD/PIK3CD/APBB1IP/PLCB3/MRAS/TLN2/PRKD1/MAPK1/GRIN2A/FGF19/MAGI3/PFN1/ACTB/PDGFC/MAPK3/GNAI1/ARAP3/FGF23
hsa05169	Epstein-Barr virus infection	198	-0.301736	-1.20114	0.0520038	0.134737	0.0875024	3870	tags=28%, list=20%, signal=23%	LYN/IRF3/GADD45B/MAPK9/PSMD12/PSMC1/IKBKE/IRF9/PIK3CB/CDKN1A/MYD88/PSMD14/HLA-DPB1/GADD45G/HLA-DMB/SEM1/SKP2/DDB2/BCL2L11/IFNAR2/HLA-DRB5/TAP2/HLA-DRB1/BID/HLA-DPA1/RELB/NFKBIE/MDM2/OAS1/BAK1/TLR2/TRADD/OAS3/NFKB2/E2F2/FADD/HLA-DQB1/IKBKG/FAS/CCNE2/MAPK12/CXCL10/IRF7/TAP1/IRAK1/CCND1/TRAF2/OAS2/HLA-DMA/MAPK11/E2F1/ISG15/ICAM1/TNF/ENTPD8/IL6
hsa00010	Glycolysis / Gluconeogenesis	65	0.455565	1.38098	0.0549828	0.141384	0.0918193	1340	tags=20%, list=7%, signal=19%	ALDOB/ADH4/PCK1/ADH1B/ADH1C/ALDH1B1/PKLR/HKDC1/ADH6/ADH5/ACSS2/GALM/PCK2
hsa05140	Leishmaniasis	73	-0.388015	-1.33186	0.058211	0.148568	0.0964849	3321	tags=38%, list=18%, signal=32%	MYD88/HLA-DPB1/HLA-DMB/CYBA/HLA-DRB5/HLA-DRB1/HLA-DPA1/JAK2/IFNG/IL10/FCGR2A/TLR2/ELK1/NCF2/FCGR3B/HLA-DQB1/MARCKSL1/IFNGR2/MAPK12/IRAK1/FCGR3A/HLA-DMA/MAPK11/FCGR1A/EEF1A2/TNF/IL1A/IL1B
hsa03060	Protein export	31	-0.490381	-1.42337	0.0633803	0.160563	0.104275	5589	tags=58%, list=29%, signal=41%	SRP54/HSPA5/SEC61B/SRP68/SEC11C/UBL4A/SEC61A2/SEC61G/SEC61A1/GET3/SGTA/TMEM208/SRP19/GET1/IMMP1L/SEC11A/SRPRB/GET4
hsa04070	Phosphatidylinositol signaling system	97	0.409303	1.34127	0.0646688	0.162623	0.105612	3921	tags=38%, list=21%, signal=30%	PRKCB/ITPKB/PIP4P2/PLCB4/PIK3R1/PLCB1/PLCE1/INPP5A/PLCD4/PLCG2/ITPR1/CALM1/CALM2/PIP5K1B/PIK3C2A/PLCG1/CALM3/PIP4K2B/DGKG/PIK3CD/PLCB3/DGKA/IMPA1/CDS2/BPNT2/ITPK1/PIP5K1C/PI4KA/PIP4K2A/IP6K1/MTMR2/INPPL1/SYNJ1/OCRL/MTMR6/DGKZ/DGKI
hsa00280	Valine, leucine and isoleucine degradation	48	0.486783	1.43835	0.0656246	0.162635	0.10562	3769	tags=35%, list=20%, signal=28%	HMGCS2/ALDH1B1/ACAA2/ABAT/AOX1/ACADS/HADH/BCKDHB/HADHA/HIBADH/DLD/HADHB/ALDH2/PCCA/OXCT1/ACADM/ALDH7A1
hsa05340	Primary immunodeficiency	37	0.51322	1.4348	0.0654045	0.162635	0.10562	2958	tags=43%, list=16%, signal=37%	CD79A/CD19/IL2RG/PTPRC/TNFRSF13B/CD3E/TNFRSF13C/CD8B/IL7R/CD3D/CD40LG/ZAP70/CD8A/JAK3/BTK/AIRE
hsa03050	Proteasome	46	-0.429644	-1.35468	0.0663391	0.163223	0.106002	6008	tags=48%, list=32%, signal=33%	PSMC5/PSMB2/PSMA4/PSMD2/PSMC2/PSMB8/PSMA1/PSMD6/PSMA2/PSMD8/PSMD11/ADRM1/PSMD12/PSMC1/PSMB7/PSMB9/PSMD14/SEM1/PSMB10/PSMD9/IFNG/PSMA6
hsa00310	Lysine degradation	63	0.450953	1.35952	0.0680272	0.16384	0.106403	3789	tags=37%, list=20%, signal=29%	SMYD1/ALDH1B1/PIPOX/PLOD2/HADH/HADHA/EZH1/AASS/SETD1B/DLD/KMT2C/SETD2/SETD7/ASH1L/ALDH2/PRDM2/AADAT/DLST/SETMAR/KMT2E/KMT2A/ALDH7A1/KMT5B
hsa04970	Salivary secretion	93	0.417066	1.35442	0.0670927	0.16384	0.106403	2603	tags=28%, list=14%, signal=24%	DMBT1/ATP1A2/ADCY5/PRKCB/KCNMA1/ATP2B4/GUCY1A1/ATP1B2/GUCY1B1/PRKACB/PLCB4/PRKG1/PLCB1/CST3/ADCY2/SLC12A2/ADRA1D/RYR3/ITPR1/CALM1/CALM2/GNAS/NOS1/ATP1A1/CALM3/PLCB3
hsa04727	GABAergic synapse	89	0.417727	1.3507	0.0679305	0.16384	0.106403	2733	tags=24%, list=14%, signal=20%	ADCY5/PRKCB/GNAO1/GLS/SLC38A1/GNG4/CACNA1C/PRKACB/GNG12/ABAT/GABRE/ADCY2/GNB4/GNG7/SLC38A5/GNG11/GNG2/PLCL1/GABRA2/TRAK2/GNG8
hsa00860	Porphyrin metabolism	46	0.470402	1.38187	0.0689076	0.1648	0.107026	769	tags=9%, list=4%, signal=8%	HEPH/UGT2A3/UGT2B17/UGT2B7
hsa00052	Galactose metabolism	31	0.531478	1.43224	0.0694444	0.164931	0.107111	1934	tags=26%, list=10%, signal=23%	SI/MGAM2/AKR1B10/HKDC1/LCT/GALM/MGAM/PFKM
hsa04720	Long-term potentiation	67	0.443763	1.35232	0.0706897	0.166499	0.108129	3348	tags=36%, list=18%, signal=30%	PRKCB/PPP1R1A/CACNA1C/CAMK2G/PRKACB/PLCB4/RAP1A/PLCB1/RPS6KA6/RPS6KA3/ITPR1/CALM1/CALM2/RPS6KA2/PPP3CB/CALM3/CREBBP/PLCB3/MAPK1/GRIN2A/CAMK2A/PPP1CC/EP300/MAPK3
hsa05219	Bladder cancer	41	-0.439182	-1.35171	0.0710784	0.166499	0.108129	2152	tags=34%, list=11%, signal=30%	CDKN1A/HBEGF/KRAS/MAP2K1/MDM2/HRAS/E2F2/CCND1/E2F1/MMP9/VEGFA/TYMP/MMP1/CXCL8
hsa04966	Collecting duct acid secretion	27	-0.502763	-1.39403	0.0722611	0.168118	0.109181	3220	tags=41%, list=17%, signal=34%	ATP6V1A/ATP6V0C/ATP6V1E2/ATP6V0A4/ATP4A/ATP6V0E2/TCIRG1/ATP6V1F/SLC12A7/ATP6V1G1/CA2
hsa00500	Starch and sucrose metabolism	34	0.513247	1.4059	0.0749129	0.17311	0.112423	2364	tags=29%, list=12%, signal=26%	SI/MGAM2/HKDC1/PYGM/MGAM/ENPP3/GYG1/TREH/AGL/GYG2
hsa00140	Steroid hormone biosynthesis	62	0.446516	1.34887	0.0773109	0.177452	0.115243	3807	tags=35%, list=20%, signal=28%	UGT2A3/CYP3A4/UGT2B17/DHRS11/SULT1E1/AKR1C3/UGT2B7/AKR1C1/CYP1B1/HSD17B11/HSD17B6/HSD17B2/HSD17B8/UGT1A8/AKR1C4/UGT1A10/CYP3A5/AKR1D1/HSD3B1/UGT1A1/CYP7A1/UGT2B10
hsa00531	Glycosaminoglycan degradation	19	-0.555567	-1.45404	0.0792291	0.180119	0.116975	4723	tags=47%, list=25%, signal=36%	GUSB/HEXB/IDS/HEXA/HYAL3/HYAL1/GALNS/IDUA/HPSE
hsa04213	Longevity regulating pathway - multiple species	61	0.449512	1.3554	0.0795262	0.180119	0.116975	2549	tags=28%, list=13%, signal=24%	ADCY5/PRKAA2/CRYAB/PRKACB/PRKAB2/AKT3/PIK3R1/PRKAG2/HSPA8/ADCY2/IRS1/FOXO3/EIF4EBP2/IGF1/PRKAB1/CAT/PIK3CD
hsa00534	Glycosaminoglycan biosynthesis - heparan sulfate / heparin	24	-0.509667	-1.39342	0.0816777	0.183775	0.119349	2862	tags=38%, list=15%, signal=32%	HS6ST1/XYLT2/HS3ST2/B4GALT7/B3GAT3/HS3ST5/HS3ST3B1/HS3ST3A1/HS3ST1
hsa00230	Purine metabolism	126	0.373314	1.26669	0.0866261	0.193635	0.125752	2967	tags=25%, list=16%, signal=21%	GUCY2C/ADCY5/URAD/AK4/PDE3A/PDE5A/PDE9A/GUCY1A1/PDE7B/GUCY1B1/GDA/PDE1C/PDE2A/PAPSS2/PDE1A/ADA2/ENPP3/XDH/ADCY2/AK3/PDE3B/PDE7A/NPR2/NME4/ENTPD5/NPR1/PDE6B/NUDT9/AMPD1/IMPDH2/ENTPD1
hsa00040	Pentose and glucuronate interconversions	36	0.496969	1.38239	0.0877797	0.194939	0.1266	1639	tags=17%, list=9%, signal=15%	UGT2A3/UGT2B17/AKR1B10/UGT2B7/CRYL1/KL
hsa04640	Hematopoietic cell lineage	95	0.397307	1.30022	0.0894819	0.197438	0.128222	2873	tags=34%, list=15%, signal=29%	ANPEP/CR2/MS4A1/ITGA1/CD19/FCER2/CD22/KIT/ITGA5/CD1C/IL6R/CD2/ITGB3/CD37/CD1E/CD36/CD3E/CD8B/IL7R/CD3D/IL1R1/CD3G/CR1/THPO/CD34/CD1D/CSF1R/CD8A/ITGA4/IL11RA/IL3RA/FLT3
hsa00190	Oxidative phosphorylation	122	-0.329884	-1.22864	0.090379	0.198139	0.128677	6745	tags=46%, list=36%, signal=30%	ATP6V1D/ATP5MG/PPA1/UQCRQ/NDUFB1/NDUFC1/PPA2/ATP6V0E1/NDUFB3/NDUFB4/COX4I2/NDUFA1/ATP5MGL/COX6A1/COX7A2L/COX5A/UQCRH/NDUFB8/NDUFB7/NDUFA3/ATP4B/ATP5F1D/NDUFA7/ATP6V1A/ATP6V0C/UQCR10/NDUFB11/ATP5ME/NDUFA9/NDUFS8/UQCR11/NDUFB2/ATP5PD/COX17/NDUFS6/ATP6V1E2/NDUFA2/ATP6V0A4/ATP4A/LHPP/ATP6V0E2/COX8A/NDUFV2/NDUFA13/ATP6AP1/TCIRG1/ATP6V1F/NDUFA11/SDHA/ATP6V0B/ATP6V1G1/ATP5MF/UQCRHL/COX6B2/NDUFS7/NDUFA4L2
hsa00130	Ubiquinone and other terpenoid-quinone biosynthesis	11	-0.621781	-1.3986	0.0916844	0.19972	0.129704	3393	tags=36%, list=18%, signal=30%	COQ6/COQ2/VKORC1/NQO1
hsa04920	Adipocytokine signaling pathway	69	0.430691	1.32812	0.0922819	0.199749	0.129723	3140	tags=33%, list=17%, signal=28%	PCK1/SLC2A4/PRKAA2/NPY/ACACB/PRKAB2/AKT3/PRKAG2/POMC/PCK2/CD36/CPT1A/PTPN11/IRS1/PRKAB1/PPARA/ACSL6/ACSL5/RXRG/LEPR/IRS2/PRKCQ/MAPK10
hsa05162	Measles	137	-0.322866	-1.21729	0.0936556	0.201448	0.130826	1847	tags=18%, list=10%, signal=16%	OAS1/BAK1/TLR2/TRADD/OAS3/BCL2L1/FADD/IKBKG/FAS/CCNE2/IRF7/HSPA1B/IRAK1/IFIH1/CCND1/OAS2/HSPA1A/BAD/BBC3/HSPA6/IL1A/TP73/IL1B/IL6
hsa05146	Amoebiasis	101	-0.344736	-1.23914	0.102564	0.219231	0.142375	877	tags=16%, list=5%, signal=15%	LAMA3/LAMB3/COL1A1/RAB7B/TNF/SERPINB4/IL1R2/CSF2/IL1B/SERPINB3/IL6/GNA15/CXCL2/CXCL3/CXCL8/CXCL1
hsa04913	Ovarian steroidogenesis	51	0.437974	1.30299	0.106239	0.225676	0.146561	4031	tags=37%, list=21%, signal=29%	ADCY5/AKR1C3/PRKACB/CYP2J2/CYP1B1/PLA2G4F/PLA2G4C/ADCY2/HSD17B2/IGF1/GNAS/ACOT2/BMP6/SCARB1/PLA2G4A/HSD3B1/ADCY9/ALOX5/IGF1R
hsa05206	MicroRNAs in cancer	160	0.354083	1.23432	0.108824	0.229739	0.149199	2589	tags=28%, list=14%, signal=24%	CCND2/TNXB/IGF2BP1/PRKCB/GLS/PDGFRA/TPM1/ZEB1/EFNA2/TNC/ABCB1/TNN/ITGA5/TRIM71/HOXD10/CYP1B1/PIK3R1/BMF/ITGB3/TIMP3/RECK/TGFB2/THBS1/DNMT3A/PLCG2/SPRY2/IRS1/HDAC5/CDKN1B/ROCK1/BCL2/BMI1/SOS1/ABL1/ERBB2/FZD3/MYC/PIM1/PLCG1/MARCKS/MDM4/PIK3CD/CREBBP/ZFPM2
hsa04662	B cell receptor signaling pathway	81	0.409789	1.29656	0.113269	0.237656	0.154341	2881	tags=26%, list=15%, signal=22%	CR2/CD79A/PRKCB/VAV3/CD19/CD22/BLK/AKT3/NFATC2/PIK3R1/BANK1/CD79B/PLCG2/RAC2/SOS1/PPP3CB/PIK3CD/JUN/BTK/CARD11/MAPK1
hsa02010	ABC transporters	45	0.451762	1.32354	0.115192	0.240217	0.156005	1230	tags=20%, list=6%, signal=19%	ABCG2/CFTR/ABCC6/ABCC2/ABCB1/ABCA8/ABCC9/ABCG5/ABCG8
hsa04672	Intestinal immune network for IgA production	45	0.446753	1.30887	0.12187	0.252603	0.164048	2090	tags=22%, list=11%, signal=20%	CCL25/PIGR/MADCAM1/CXCL12/TNFRSF17/TNFRSF13B/CXCR4/TNFRSF13C/CD40LG/CD28
hsa03020	RNA polymerase	34	-0.433163	-1.28919	0.123832	0.252976	0.164291	6126	tags=56%, list=32%, signal=38%	POLR3D/POLR1B/POLR1F/POLR1C/POLR2E/POLR2L/POLR3GL/POLR1H/POLR2J3/POLR2J2/POLR3A/POLR2H/POLR2F/POLR2J/POLR2I/POLR3H/POLR1G/POLR3G/POLR3K
hsa04750	Inflammatory mediator regulation of TRP channels	98	0.381245	1.25282	0.125392	0.252976	0.164291	3282	tags=35%, list=17%, signal=29%	ADCY5/PRKCB/CAMK2G/PRKACB/PLCB4/CYP2J2/PIK3R1/PLCB1/PLA2G4F/PLCG2/PLA2G4C/ADCY2/IL1R1/ITPR1/CALM1/CALM2/MAPK14/IGF1/GNAS/TRPA1/PLCG1/CALM3/PIK3CD/PLCB3/PTGER2/ASIC2/F2RL1/CAMK2A/PRKCQ/PLA2G4A/MAPK10/KNG1/HTR2A/PPP1CC
hsa04936	Alcoholic liver disease	141	0.358987	1.23286	0.125749	0.252976	0.164291	2059	tags=16%, list=11%, signal=15%	FABP1/ADH4/ADH1B/ADH1C/ALDH1B1/C4B/PRKAA2/C4A/TCF7L1/ADH6/ACACB/PRKAB2/C3/AKT3/PRKAG2/ADH5/CPT1A/SCD5/FOXO3/LEF1/MAPK14/PRKAB1/PPARA
hsa04910	Insulin signaling pathway	136	0.357668	1.22523	0.124814	0.252976	0.164291	3563	tags=30%, list=19%, signal=25%	PCK1/SORBS1/SLC2A4/PRKAA2/PRKAR2B/PKLR/HKDC1/PYGM/PRKACB/ACACB/PPP1R3C/PRKAB2/AKT3/PIK3R1/PRKAG2/PCK2/INPP5A/IRS1/CALM1/CALM2/PRKAB1/PDE3B/SOS1/CALM3/PIK3CD/LIPE/MAPK1/PRKAR2A/IRS2/ACACA/RHOQ/MAPK10/PPP1CC/SOCS2/PHKG1/MAPK3/RPS6/FBP1/CBL/SOS2/PHKB
hsa04014	Ras signaling pathway	236	0.323528	1.18597	0.124832	0.252976	0.164291	2948	tags=28%, list=16%, signal=24%	PLA2G12B/PLA2G2A/FGF10/PRKCB/PDGFRA/EFNA2/GNG4/RASGRP2/NGFR/PRKACB/KIT/GAB1/FGF7/GNG12/ANGPT1/IGF2/RAP1A/TEK/AKT3/RGL1/PIK3R1/FGFR1/FGF2/PLA2G2D/HGF/PLCE1/PLA2G4F/ETS2/RRAS/PLCG2/PLA2G4C/GNB4/PTPN11/RRAS2/EGF/FOXO4/GNG7/RAC2/ZAP70/CALM1/CALM2/IGF1/NTF3/PLA2G2C/SOS1/ABL1/GNG11/PAK1/CSF1R/STK4/GNG2/PLCG1/CALM3/PDGFD/RASGRF2/PIK3CD/MRAS/GNG8/RASAL3/RAB5B/FLT3/MAPK1/GRIN2A/RALGAPB/FGF19
hsa04215	Apoptosis - multiple species	32	-0.433281	-1.26526	0.132701	0.265403	0.172361	4232	tags=44%, list=22%, signal=34%	CASP9/BIRC3/MAPK9/DIABLO/CASP7/BIRC7/BCL2L11/BID/BAK1/BCL2L1/FADD/BIRC5/PMAIP1/BBC3
hsa04625	C-type lectin receptor signaling pathway	104	-0.323174	-1.1725	0.135977	0.270374	0.175589	3598	tags=30%, list=19%, signal=24%	IKBKE/IRF9/PIK3CB/CLEC4D/NLRP3/EGR2/ITPR3/EGR3/PPP3CC/KRAS/CLEC7A/IRF1/FCER1G/PYCARD/RELB/CALML3/IL10/MDM2/HRAS/NFKB2/IKBKG/CARD9/CLEC4E/MAPK12/PLK3/IL23A/MAPK11/TNF/CALML5/IL1B/IL6
hsa04062	Chemokine signaling pathway	189	0.331438	1.18428	0.142045	0.279193	0.181316	2881	tags=28%, list=15%, signal=24%	CCL25/CXCL14/CCL19/ADCY5/PRKCB/VAV3/CCL15/GNG4/CCL21/RASGRP2/PRKACB/CXCL13/GNG12/PLCB4/CCR7/CXCL12/RAP1A/AKT3/STAT5B/PIK3R1/PLCB1/CXCR3/ROCK2/ARRB1/CXCR4/CCL11/CCR4/PTK2B/PLCG2/ADCY2/GNB4/PIK3CG/FOXO3/GNG7/RAC2/PREX1/ROCK1/CCL5/ELMO1/SOS1/CCL14/GNG11/PAK1/GNG2/PLCG1/JAK3/PIK3CD/PLCB3/CCL23/GNG8/CCL16/CX3CR1/MAPK1
hsa05417	Lipid and atherosclerosis	214	-0.283263	-1.14532	0.141379	0.279193	0.181316	2058	tags=19%, list=11%, signal=17%	PYCARD/VLDLR/TNFRSF10A/CALML3/VAV2/HRAS/TLR2/BCL2L1/NCF2/DDIT3/IKBKG/FAS/MIB2/MAPK12/IRF7/TNFSF10/POU2F3/HSPA1B/IRAK1/IL18/TRAF2/HSPA1A/MAPK11/TICAM1/MMP9/BAD/CCL3L3/ERO1A/OLR1/ICAM1/TNF/CCL3/HSPA6/MMP1/CALML5/IL1B/IL6/CXCL2/CXCL3/CXCL8/CXCL1
hsa05034	Alcoholism	180	-0.291866	-1.14566	0.147541	0.288337	0.187255	4050	tags=39%, list=21%, signal=31%	GNG3/H4C1/TH/GRIN2D/H4C13/H3C6/PPP1CA/H2BC10/H2BC8/H3C1/HAT1/H4C3/HDAC8/H4C12/H2BC6/H4C6/H2AX/H2AC17/GNG10/GNGT2/KRAS/H4C8/SLC29A2/CREB3L1/H4C11/H3C3/SHC3/GNB5/DRD1/MAP2K1/H2BC14/GNB2/H4C2/H4C5/CALML3/NTRK2/H2AC14/HDAC10/HRAS/H2AC16/H2AC11/GRIN3B/H2AC20/H4C4/H3C2/H2BC11/H2BC13/H3C11/H3C7/GNG5/H2BC18/GNG13/H2BC15/H2BC7/CREB3L4/H2AC8/H2BC12/H2BC5/H2BC17/H3-5/H4C9/H2AC13/H2BC4/H2BC9/ADORA2B/H3C10/H2…
hsa05230	Central carbon metabolism in cancer	69	-0.348378	-1.18933	0.152709	0.296742	0.192713	2288	tags=26%, list=12%, signal=23%	HIF1A/MAP2K1/PGAM4/PDK1/TIGAR/HRAS/FGFR2/HK1/G6PD/PKM/PFKP/SLC1A5/HK3/SCO2/SLC7A5/SLC2A1/SLC16A3/HK2
hsa04136	Autophagy - other	32	-0.424029	-1.23824	0.154028	0.297614	0.19328	4091	tags=31%, list=22%, signal=25%	ATG3/ATG4A/GABARAP/ATG7/ATG10/WIPI1/MLST8/ATG101/ATG4D/ATG9B
hsa00601	Glycosphingolipid biosynthesis - lacto and neolacto series	28	-0.450526	-1.26378	0.155294	0.298374	0.193773	4715	tags=46%, list=25%, signal=35%	FUT7/ABO/B4GALNT2/B4GALT4/FUT3/B4GALT3/FUT2/FUT9/B3GNT3/B3GALNT1/B3GNT4/ST3GAL4/FUT1
hsa05231	Choline metabolism in cancer	98	0.370066	1.21609	0.15674	0.299469	0.194485	3627	tags=36%, list=19%, signal=29%	PRKCB/SLC22A3/PDGFRA/WASF1/PLPP1/WASF3/AKT3/PIK3R1/PLA2G4F/PLA2G4C/EGF/RAC2/PLPP3/SOS1/PIP5K1B/PLCG1/PDGFD/DGKG/SLC5A7/PIK3CD/JUN/DGKA/GPCPD1/MAPK1/WASF2/PLA2G4A/MAPK10/PLD1/PDGFC/PIP5K1C/MAPK3/SOS2/PCYT1B/CHPT1/WAS
hsa04912	GnRH signaling pathway	93	0.377377	1.22553	0.162939	0.309585	0.201054	3348	tags=30%, list=18%, signal=25%	ADCY5/PRKCB/CACNA1C/CAMK2G/PRKACB/PLCB4/PLCB1/PLA2G4F/PTK2B/GNA11/PLA2G4C/ADCY2/ITPR1/CALM1/CALM2/MAPK14/GNAS/SOS1/CALM3/JUN/PLCB3/EGR1/MAPK1/CAMK2A/PLA2G4A/MAPK10/PLD1/MAPK3
hsa04933	AGE-RAGE signaling pathway in diabetic complications	100	0.36569	1.20875	0.165379	0.312483	0.202936	2881	tags=33%, list=15%, signal=28%	AGT/PRKCB/AGTR1/COL4A5/COL4A6/NOX1/EDN1/PLCB4/AKT3/STAT5B/PIK3R1/PLCB1/COL4A2/PLCE1/TGFB2/PLCD4/TGFBR1/PLCG2/TGFBR2/COL4A4/THBD/CDKN1B/MAPK14/BCL2/PIM1/PLCG1/PIK3CD/JUN/PLCB3/CYBB/COL4A1/EGR1/MAPK1
hsa00533	Glycosaminoglycan biosynthesis - keratan sulfate	14	-0.527396	-1.26578	0.178414	0.335262	0.217729	4426	tags=43%, list=23%, signal=33%	B4GALT4/ST3GAL1/B4GALT3/CHST1/CHST6/B3GNT7
hsa04380	Osteoclast differentiation	132	-0.301923	-1.13095	0.183486	0.342909	0.222695	3034	tags=25%, list=16%, signal=21%	ITPR3/LILRB4/LCK/CYBA/PPP3CC/IFNAR2/IFNG/MAP2K1/SOCS3/LILRB2/JUNB/TEC/RELB/FCGR2A/NCF2/NFKB2/FCGR3B/IKBKG/IFNGR2/LILRA6/TREM2/MAPK12/LILRA5/LILRB3/TRAF2/FCGR3A/MAPK11/FOSL1/FCGR1A/TNF/OSCAR/IL1A/IL1B
hsa05142	Chagas disease	101	-0.315172	-1.13287	0.205128	0.381271	0.247609	1897	tags=19%, list=10%, signal=17%	IL10/TLR2/FADD/IKBKG/IFNGR2/SERPINE1/FAS/MAPK12/IRAK1/MAPK11/TICAM1/CCL3L3/TNF/CCL3/PPP2R2C/IL1B/IL6/GNA15/CXCL8
hsa04915	Estrogen signaling pathway	137	0.33883	1.16099	0.208644	0.385709	0.250491	2672	tags=23%, list=14%, signal=20%	KRT20/CREB3L3/ADCY5/GNAO1/KCNJ3/PRKACB/PLCB4/AKT3/FKBP5/PIK3R1/PLCB1/POMC/PGR/NCOA2/HSPA8/NCOA1/RARA/ADCY2/CREB3L2/ITPR1/CALM1/CALM2/BCL2/GNAS/SOS1/GREB1/CALM3/PIK3CD/JUN/PLCB3/HSP90AB1
hsa00410	beta-Alanine metabolism	31	-0.403747	-1.17191	0.211268	0.38846	0.252278	1543	tags=26%, list=8%, signal=24%	AOC2/SMOX/ALDH3B1/DPYD/CARNS1/GAD1/ALDH3A1/ALDH3B2
hsa04723	Retrograde endocannabinoid signaling	141	0.335502	1.15221	0.212575	0.388773	0.252481	2733	tags=17%, list=14%, signal=15%	ADCY5/CNR1/PRKCB/GNAO1/KCNJ3/GNG4/CACNA1C/PRKACB/GNG12/PLCB4/GABRE/PLCB1/ADCY2/GNB4/RIMS1/GNG7/ITPR1/MAPK14/MGLL/GNG11/GNG2/PLCB3/GABRA2/GNG8
hsa05416	Viral myocarditis	66	0.382312	1.1622	0.216867	0.394514	0.25621	3269	tags=33%, list=17%, signal=28%	DMD/SGCA/DTNA/CAV1/SGCD/SSPN/LAMA2/SNTA1/SGCB/CD40LG/RAC2/ITGAL/CD28/HLA-G/EIF4G2/ABL1/NOS1/SGCE/SGCG/FYN/ACTB/EIF4G3
hsa05415	Diabetic cardiomyopathy	190	0.313323	1.12041	0.229787	0.41321	0.268351	3336	tags=21%, list=18%, signal=18%	AGT/PLN/SLC2A4/PDK4/PRKCB/AGTR1/CAMK2G/PLCB4/CMA1/AKT3/PIK3R1/SLC25A4/PLCB1/RYR2/COX7B2/CD36/TGFB2/TGFBR1/TGFBR2/IRS1/MPC2/RAC2/ATP5PF/MAPK14/PPARA/SDHC/COX7A1/TBC1D4/UQCRFS1/PIK3CD/PLCB3/CYBB/PDK3/ATP5F1B/SDHD/CAMK2A/MAPK10/PDHB/PPP1CC/CYC1
hsa05145	Toxoplasmosis	109	-0.302668	-1.11364	0.228986	0.41321	0.268351	2926	tags=28%, list=15%, signal=24%	HLA-DMB/BIRC7/LAMC2/IL10RB/HLA-DRB5/LDLR/HLA-DRB1/HLA-DPA1/JAK2/IFNG/LAMC3/IL10/TLR2/BCL2L1/HLA-DQB1/IKBKG/IFNGR2/PPIF/MAPK12/ITGA6/HSPA1B/IRAK1/CIITA/LAMA3/HLA-DMA/HSPA1A/MAPK11/BAD/LAMB3/TNF/HSPA6
hsa05160	Hepatitis C	156	-0.281326	-1.08336	0.230769	0.41321	0.268351	2638	tags=19%, list=14%, signal=16%	KRAS/IFNAR2/LDLR/BID/IFNG/MAP2K1/SOCS3/OAS1/HRAS/RSAD2/BAK1/TRADD/OAS3/E2F2/FADD/IKBKG/FAS/CXCL10/IRF7/CCND1/CLDN14/TRAF2/OAS2/E2F1/TICAM1/BAD/TNF/PPP2R2C/CLDN18
hsa00592	alpha-Linolenic acid metabolism	26	0.464308	1.2037	0.234568	0.416121	0.270242	2016	tags=23%, list=11%, signal=21%	PLA2G12B/PLA2G2A/PLA2G2D/PLA2G4F/PLA2G4C/PLA2G2C
hsa05212	Pancreatic cancer	76	-0.3255	-1.12451	0.234828	0.416121	0.270242	4836	tags=39%, list=25%, signal=30%	RALBP1/RALB/AKT1/CHUK/GADD45A/CASP9/CDKN2A/TGFB3/GADD45B/MAPK9/PIK3CB/CDKN1A/GADD45G/BRCA2/DDB2/KRAS/RPS6KB2/MAP2K1/RALGDS/BAK1/BCL2L1/E2F2/RAD51/IKBKG/CCND1/E2F1/RAC3/BAD/VEGFA/TGFA
hsa05150	Staphylococcus aureus infection	91	-0.312246	-1.11024	0.236264	0.416506	0.270492	2928	tags=30%, list=15%, signal=25%	C5AR1/HLA-DMB/PTAFR/KRT19/DEFB4B/HLA-DRB5/HLA-DRB1/HLA-DPA1/FCAR/IL10/FCGR2A/FCGR3B/HLA-DQB1/FPR1/DEFB1/FPR2/FCGR3A/HLA-DMA/CFB/DEFB4A/FCGR1A/ICAM1/KRT15/KRT14/KRT17/KRT13/KRT16
hsa03008	Ribosome biogenesis in eukaryotes	75	-0.323159	-1.11426	0.23822	0.417801	0.271333	5045	tags=33%, list=27%, signal=25%	GNL2/AK6/SNU13/DKC1/NMD3/NOB1/TBL3/LSG1/RPP38/WDR3/UTP15/IMP3/CSNK2B/POP1/RCL1/UTP18/NOP10/NXT1/REXO5/NHP2/RRP7A/POP7/CSNK2A3/RPP25/NXT2
hsa04929	GnRH secretion	64	0.378355	1.14321	0.242268	0.422733	0.274536	1925	tags=22%, list=10%, signal=20%	PRKCB/KCNJ3/CACNA1H/CACNA1C/PLCB4/TRPC4/AKT3/PIK3R1/PLCB1/ARRB1/KCNN3/GNA11/TRPC1/ITPR1
hsa00603	Glycosphingolipid biosynthesis - globo and isoglobo series	16	-0.476458	-1.1865	0.248899	0.425617	0.276409	4646	tags=62%, list=24%, signal=47%	ABO/HEXB/ST3GAL1/NAGA/HEXA/FUT2/FUT9/GLA/B3GALNT1/FUT1
hsa01200	Carbon metabolism	114	0.336216	1.13078	0.246201	0.425617	0.276409	3529	tags=31%, list=19%, signal=25%	ALDOB/CPS1/RGN/ME1/PKLR/HKDC1/GLYCTK/ESD/TKTL1/ADH5/ACSS2/IDH2/ACADS/SUCLG1/ACSS1/SUCLG2/OGDHL/PFKM/OGDH/SDHC/GLDC/ACO1/CAT/IDNK/DLD/ME2/SDHD/RPIA/PCCA/ACOX1/PDHB/GPT/FBP1/DLST/CS
hsa05133	Pertussis	76	-0.320542	-1.10738	0.248021	0.425617	0.276409	2058	tags=22%, list=11%, signal=20%	PYCARD/CALML3/IL10/C4BPA/MAPK12/IRAK1/IL23A/MAPK11/TICAM1/SFTPA2/TNF/IL1A/CALML5/IL1B/IL6/CXCL6/CXCL8
hsa05203	Viral carcinogenesis	198	-0.271709	-1.08161	0.246575	0.425617	0.276409	4437	tags=31%, list=23%, signal=24%	HLA-C/REL/GTF2H2C/HDAC9/VAC14/CDKN2A/H4C1/H4C13/LYN/IRF3/H2BC10/PSMC1/H2BC8/IRF9/PIK3CB/H4C3/HDAC8/CDKN1A/H4C12/EGR2/H2BC6/H4C6/SKP2/EGR3/KRAS/H4C8/CREB3L1/H4C11/H2BC14/CDC20/H4C2/H4C5/HDAC10/MDM2/HRAS/BAK1/TRADD/NFKB2/IKBKG/POLB/H4C4/CCNE2/CDK1/H2BC11/H2BC13/H2BC18/IRF7/H2BC15/H2BC7/CREB3L4/CCND1/TRAF2/H2BC12/PMAIP1/H2BC5/H2BC17/PKM/H4C9/BAD/H2BC4/H2BC9/H2BC21
hsa04146	Peroxisome	83	0.357539	1.13139	0.251216	0.427441	0.277594	5270	tags=41%, list=28%, signal=30%	NOS2/ACOX2/PIPOX/EPHX2/MPV17L/FAR2/IDH2/CROT/XDH/ACSL6/CAT/ACSL5/HSD17B4/ACOX1/ABCD2/GNPAT/HACL1/PEX19/PXMP4/NUDT12/SOD1/ABCD1/HMGCLL1/NUDT7/EHHADH/AGPS/IDH1/PEX6/FAR1/SCP2/PEX26/DDO/PHYH/HAO2
hsa04068	FoxO signaling pathway	131	0.32481	1.11284	0.2526	0.42767	0.277742	2584	tags=22%, list=14%, signal=19%	PCK1/CCND2/SLC2A4/PRKAA2/SGK2/FBXO32/PRKAB2/S1PR1/AKT3/PIK3R1/PRKAG2/PCK2/TGFB2/TGFBR1/TGFBR2/IL7R/EGF/IRS1/CDKN1B/FOXO4/FOXO3/MAPK14/IGF1/PRKAB1/SOS1/STK4/CAT/PIK3CD/CREBBP
hsa03272	Virion - Hepatitis viruses	47	0.39925	1.1731	0.25724	0.43338	0.28145	2440	tags=23%, list=13%, signal=20%	CLDN15/DPP4/CLDN6/CLDN2/HSPG2/CLDN5/CLDN3/CLDN19/EPCAM/CLDN9/CLDN1
hsa00120	Primary bile acid biosynthesis	17	0.509825	1.1917	0.25878	0.433837	0.281747	3288	tags=41%, list=17%, signal=34%	ACOX2/CYP27A1/CH25H/CYP39A1/HSD17B4/AKR1C4/AKR1D1
hsa00670	One carbon pool by folate	36	-0.380148	-1.14276	0.266033	0.441667	0.286832	3238	tags=36%, list=17%, signal=30%	DHFR/GNMT/ALDH1L1/SARDH/SHMT1/MTHFD1/MTHFD1L/SHMT2/MTHFS/CTH/TYMS/MTHFD2L/MTHFD2
hsa05225	Hepatocellular carcinoma	166	0.318186	1.11298	0.265487	0.441667	0.286832	2549	tags=20%, list=13%, signal=18%	GSTA1/GSTA2/PRKCB/FZD7/TCF7L1/GSTM3/GAB1/IGF2/WNT9A/WNT11/GSTM4/AKT3/PIK3R1/FZD5/GSTA4/HGF/PBRM1/TGFB2/TGFBR1/PLCG2/PHF10/TGFBR2/LEF1/SMARCC1/SOS1/WNT2B/FZD3/FZD4/ARID1A/MYC/MGST1/CTNNB1/PLCG1/PIK3CD
hsa00565	Ether lipid metabolism	49	0.3919	1.16176	0.270903	0.447579	0.290671	3613	tags=39%, list=19%, signal=31%	PLA2G12B/PLA2G2A/ENPP2/PLPP1/PLD4/PLA2G2D/PLA2G4F/PLA2G4C/PLPP3/PLA2G2C/LPCAT2/UGT8/PLA2G4A/PLD1/PLB1/ENPP6/PAFAH1B1/PLD3/CHPT1
hsa00430	Taurine and hypotaurine metabolism	16	0.508033	1.17528	0.275547	0.453064	0.294233	1922	tags=31%, list=10%, signal=28%	GGT6/FMO5/GGT7/CDO1/FMO3
hsa00030	Pentose phosphate pathway	31	0.427275	1.15143	0.28125	0.460227	0.298886	971	tags=13%, list=5%, signal=12%	ALDOB/RGN/GLYCTK/TKTL1
hsa01524	Platinum drug resistance	72	0.357759	1.11398	0.283607	0.461874	0.299955	3124	tags=26%, list=16%, signal=22%	GSTA1/GSTA2/ABCC2/GSTM3/ATP7B/GSTM4/AKT3/PIK3R1/GSTA4/BCL2/MLH1/ERBB2/TOP2B/MGST1/PIK3CD/MAPK1/GSTM5/MGST2/REV3L
hsa00650	Butanoate metabolism	27	0.438391	1.14306	0.291449	0.472395	0.306788	1919	tags=19%, list=10%, signal=17%	HMGCS2/ABAT/ACADS/HADH/HADHA
hsa00360	Phenylalanine metabolism	16	0.496179	1.14786	0.30292	0.488672	0.317359	648	tags=25%, list=3%, signal=24%	DDC/MAOA/AOC3/MAOB
hsa04216	Ferroptosis	41	-0.350122	-1.07761	0.311275	0.499793	0.324581	3587	tags=37%, list=19%, signal=30%	GPX4/STEAP3/ATG7/FTH1/ACSL3/VDAC2/MAP1LC3B2/GCLM/SLC39A8/PCBP1/SLC3A2/ACSL1/CP/SAT1/SLC7A11
hsa00515	Mannose type O-glycan biosynthesis	23	-0.408527	-1.11145	0.317181	0.502941	0.326625	3964	tags=43%, list=21%, signal=34%	POMGNT1/POMK/RXYLT1/POMT2/B4GALT3/POMT1/LARGE2/FKTN/MGAT5B/FUT9
hsa01523	Antifolate resistance	30	-0.386056	-1.11111	0.317647	0.502941	0.326625	3238	tags=40%, list=17%, signal=33%	DHFR/SHMT1/SHMT2/ALOX12/SLC19A1/IKBKG/FPGS/TYMS/ABCC3/TNF/IL1B/IL6
hsa05418	Fluid shear stress and atherosclerosis	137	0.314454	1.07747	0.315946	0.502941	0.326625	3232	tags=30%, list=17%, signal=25%	GSTA1/GSTA2/PRKAA2/NOX1/CAV1/GSTM3/EDN1/PECAM1/GSTM4/AKT3/PIK3R1/SDC2/GSTA4/MEF2C/NPPC/ITGB3/MEF2A/THBD/BMPR1A/IL1R1/RAC2/CALM1/CALM2/MAPK14/BCL2/BMPR1B/CDH5/ACVR2A/MGST1/CTNNB1/CALM3/PIK3CD/JUN/HSP90AB1/GSTM5/MGST2/MAPK10/DUSP1/ACTB/HSP90B1/MAP3K7
hsa05100	Bacterial invasion of epithelial cells	77	0.34174	1.08022	0.319936	0.50423	0.327463	4037	tags=32%, list=21%, signal=26%	ARHGEF26/CAV1/WASF1/CTNNA3/GAB1/ITGA5/PIK3R1/SEPTIN6/VCL/ELMO1/CTNNB1/ITGB1/PIK3CD/HCLS1/WASF2/FN1/ACTB/SEPTIN1/ARHGAP10/CBL/SEPTIN2/CTNNA1/SHC4/ACTR2/SHC2
hsa04218	Cellular senescence	156	-0.271421	-1.04522	0.326154	0.511673	0.332296	4059	tags=28%, list=21%, signal=22%	CDKN2A/MYBL2/TGFB3/LIN54/GADD45B/PPP1CA/RASSF5/CCNB3/PIK3CB/CDC25A/CDKN1A/CCNB1/RAD50/ITPR3/GADD45G/PPP3CC/KRAS/RAD9A/LIN37/FOXO1/VDAC2/MAP2K1/CALML3/RAD1/EIF4EBP1/MDM2/HRAS/E2F2/MCU/CAPN2/SERPINE1/CCNE2/CDK1/MAPK12/FOXM1/CCND1/MAPK11/E2F1/KIR2DL4/IL1A/TRPV4/CALML5/IL6/CXCL8
hsa00340	Histidine metabolism	22	0.450041	1.11876	0.330909	0.516762	0.335601	1928	tags=32%, list=10%, signal=29%	ALDH1B1/MAOA/AOC1/MAOB/CNDP1/HDC/HNMT
hsa04392	Hippo signaling pathway - multiple species	29	0.415275	1.10186	0.332756	0.517284	0.33594	2627	tags=34%, list=14%, signal=30%	DCHS1/FAT4/RASSF2/TEAD1/TEAD3/WWTR1/FRMD1/PAK1/YAP1/TEAD2
hsa00785	Lipoic acid metabolism	19	0.460436	1.10541	0.336449	0.518313	0.336608	3484	tags=37%, list=18%, signal=30%	OGDHL/BCKDHB/OGDH/GLDC/DLD/PDHB/DLST
hsa00270	Cysteine and methionine metabolism	51	-0.331904	-1.06734	0.334963	0.518313	0.336608	4525	tags=33%, list=24%, signal=25%	GSS/LDHAL6B/MTAP/MRI1/ENOPH1/KYAT1/GOT1/SDSL/DNMT1/GNMT/BCAT2/GCLM/CTH/BCAT1/SDS/IL4I1/PSAT1
hsa05132	Salmonella infection	247	0.284709	1.04842	0.346614	0.531578	0.345223	3348	tags=23%, list=18%, signal=20%	MYL9/ARHGEF26/TUBAL3/FLNA/TCF7L1/RAB9B/TUBA1A/RHOJ/FYCO1/TUBA3C/RHOB/CASP1/CASP5/WASF3/PTPRC/AKT3/DYNC1I1/KIF5B/CYTH3/TUBB2B/TUBB4A/TUBB6/ROCK2/PFN2/AHNAK/CYFIP2/RRAS/NCKAP1L/KLC4/PIK3CG/LEF1/MAPK14/BCL2/KPNA3/ELMO1/KIF5A/PIK3C2A/PAK1/TAB2/GCC2/MYC/CTNNB1/TUBB2A/PIK3CD/JUN/MYO6/HSP90AB1/RAB5B/MAPK1/DYNC1LI2/SNX9/MAPK10/PFN1/ACTB/HSP90B1/MAP3K7/S100A10/MAPK3
hsa01240	Biosynthesis of cofactors	152	-0.269898	-1.03884	0.348348	0.531853	0.345402	3393	tags=30%, list=18%, signal=25%	COQ6/SPR/DHFR/PPCDC/UGT1A6/GMPPB/PDXK/DHODH/SHMT1/PMM2/MTHFD1/BCAT2/PPOX/MTHFD1L/CPOX/UROS/SHMT2/CMPK2/GCLM/PTS/GMPPA/GCH1/COQ2/AFMID/TDO2/FPGS/RDH12/PNPO/RDH13/NME1/MTHFD2L/NME2/AK7/KYNU/ALPG/VKORC1/BCAT1/ADSS1/ALPP/MTHFD2/PSAT1/NQO1/IDO1/AK1/SDR16C5
hsa05130	Pathogenic Escherichia coli infection	196	0.292595	1.04712	0.350355	0.532539	0.345847	3443	tags=27%, list=18%, signal=22%	MYH11/MYO1A/CLDN15/TUBAL3/CLDN6/F2/WASF1/CLDN2/F2R/TUBA1A/TUBA3C/CASP1/WASF3/CYTH3/TUBB2B/TUBB4A/TUBB6/ROCK2/CLDN5/WIPF1/CYFIP2/NCKAP1L/PTPN11/MYH10/IL1R1/CLDN3/MAPK14/ROCK1/CLDN19/ABL1/LPAR1/PAK1/TAB2/CLDN9/WIPF3/CLDN1/TUBB2A/ITGB1/JUN/MYO6/HCLS1/MYO1D/MAPK1/NLRP4/FYN/WASF2/MAPK10/ACTB/MAP3K7/NCK2/MAPK3/CLDN4/GNA12
hsa00910	Nitrogen metabolism	17	0.466291	1.08994	0.354898	0.537059	0.348782	1631	tags=29%, list=9%, signal=27%	CPS1/CA1/CA4/CA13/CA3
hsa05161	Hepatitis B	160	-0.266624	-1.03292	0.36646	0.549689	0.356985	2806	tags=20%, list=15%, signal=17%	EGR3/PRKCG/DDB2/KRAS/CREB3L1/BID/JAK2/MAP2K1/PCNA/ATP6AP1/HRAS/TLR2/ELK1/E2F2/FADD/IKBKG/FAS/CCNE2/MAPK12/IRF7/BIRC5/IRAK1/IFIH1/CREB3L4/MAPK11/E2F1/TICAM1/MMP9/BAD/TNF/IL6/CXCL8
hsa05165	Human papillomavirus infection	329	-0.242696	-1.03082	0.365979	0.549689	0.356985	2853	tags=21%, list=15%, signal=18%	TUBG1/ATP6V0E2/LAMC2/PRKCZ/COL9A3/KRAS/CREB3L1/RFNG/DVL1/IFNAR2/IRF1/RPS6KB2/FZD6/FOXO1/LAMC3/MAP2K1/DLG3/PPP2R3B/ATP6AP1/TCIRG1/EIF4EBP1/MDM2/ATP6V1F/HRAS/BAK1/APC2/TRADD/LFNG/HEY1/FADD/IKBKG/FZD10/ITGA11/THBS2/ITGA2/FAS/ATP6V0B/CCNE2/ITGA3/ITGA6/ATP6V1G1/ITGB6/HES2/CREB3L4/CCND1/LAMA3/E2F1/PKM/TICAM1/LLGL2/BAD/LAMB3/WNT10A/ISG15/CRB3/VEGFA/ITGB8/COL1A1/HES5/TNF/HES4/PARD6A/WNT2/PPP2R2C/OASL/ITG…
hsa01230	Biosynthesis of amino acids	73	0.334153	1.04437	0.372549	0.556383	0.361332	1934	tags=12%, list=10%, signal=11%	ALDOB/OTC/CPS1/PKLR/TKTL1/IDH2/MTR/PAH/PFKM
hsa00563	Glycosylphosphatidylinositol (GPI)-anchor biosynthesis	29	-0.372088	-1.05864	0.381176	0.564339	0.366499	6363	tags=59%, list=34%, signal=39%	B3GALT4/PIGG/PIGO/PGAP2/PIGH/PIGN/PIGS/PIGB/PIGV/MPPE1/PIGX/PGAP4/PIGW/PIGQ/PIGF/DPM2/PIGA
hsa05135	Yersinia infection	136	-0.271787	-1.02415	0.379939	0.564339	0.366499	3903	tags=28%, list=21%, signal=22%	ARPC4/IRF3/MAPK9/VAV1/ARF6/PIK3CB/NLRP3/MYD88/CCL2/ACTR3C/PKN1/LCK/MEFV/ACTR3B/ARPC1A/MAP2K1/PYCARD/IL10/VAV2/FCGR2A/ARPC5L/IKBKG/ARPC1B/MAPK12/LIMK1/IRAK1/BCAR1/IL18/TRAF2/MAPK11/RAC3/ARHGEF28/TICAM1/BAIAP2/TNF/IL1B/IL6/CXCL8
hsa00562	Inositol phosphate metabolism	73	0.332214	1.03831	0.387255	0.570867	0.370739	3779	tags=34%, list=20%, signal=28%	ITPKB/PLCB4/PLCB1/PLCE1/INPP5A/PLCD4/PLCG2/PIK3CG/PIP5K1B/PIK3C2A/INPP5J/PLCG1/PIP4K2B/PIK3CD/PLCB3/IMPA1/ITPK1/PIP5K1C/PI4KA/PIP4K2A/MTMR2/INPPL1/SYNJ1/OCRL/MTMR6
hsa04714	Thermogenesis	220	0.284784	1.03303	0.390884	0.573744	0.372607	2655	tags=16%, list=14%, signal=14%	CREB3L3/ADCY5/CNR1/PRKAA2/PRKACB/PRKAB2/SLC25A20/GCG/PRKG1/FGFR1/PRKAG2/COX7B2/RPS6KA6/CPT1A/ZNF516/RPS6KA3/ADCY2/CREB3L2/ATP5PF/MAPK14/PRKAB1/GNAS/SMARCC1/MGLL/NPPB/SDHC/ACSL6/SOS1/COX7A1/RPS6KA2/ARID1A/NPR1/UQCRFS1/COA3/LIPE/ACSL5
hsa04962	Vasopressin-regulated water reabsorption	44	0.363051	1.05718	0.395	0.57497	0.373403	5767	tags=52%, list=30%, signal=36%	CREB3L3/PRKACB/DYNC1I1/CREB3L2/GNAS/ARHGDIB/AVPR2/RAB5B/DYNC1LI2/ADCY9/AVP/DCTN2/VAMP2/DYNC2H1/DCTN5/DYNC1I2/DCTN1/DYNC1H1/ADCY3/CREB1/DYNLL1/DCTN4/ADCY6
hsa05223	Non-small cell lung cancer	72	0.331721	1.03291	0.395082	0.57497	0.373403	2881	tags=29%, list=15%, signal=25%	PRKCB/AKT3/STAT5B/PIK3R1/KIF5B/HGF/PLCG2/EGF/FOXO3/RET/SOS1/KIF5A/EML4/ERBB2/STK4/PLCG1/JAK3/PIK3CD/RXRG/RARB/MAPK1
hsa04722	Neurotrophin signaling pathway	119	0.303029	1.02774	0.402715	0.579513	0.376354	3509	tags=29%, list=18%, signal=24%	NGFR/CAMK2G/GAB1/RAP1A/AKT3/PIK3R1/RPS6KA6/SORT1/PLCG2/RPS6KA3/PTPN11/IRS1/BEX3/FOXO3/CALM1/CALM2/MAPK14/BCL2/NTF3/ARHGDIB/SOS1/ABL1/RPS6KA2/PLCG1/CALM3/PIK3CD/JUN/MAPK1/CAMK2A/MAPK10/RPS6KA5/MAPK3/KIDINS220/MAPKAPK2/SOS2
hsa05163	Human cytomegalovirus infection	223	0.282807	1.02538	0.402204	0.579513	0.376354	2623	tags=22%, list=14%, signal=19%	CREB3L3/ADCY5/PRKCB/GNAO1/PDGFRA/GNG4/PRKACB/GNG12/PLCB4/CXCL12/AKT3/NFATC2/PIK3R1/PLCB1/IL6R/ROCK2/ITGB3/CXCR4/PTK2B/PTGER1/GNA11/PTGER3/ADCY2/GNB4/CREB3L2/IL1R1/GNG7/ITPR1/RAC2/CALM1/CALM2/MAPK14/ROCK1/GNAS/CCL5/SOS1/HLA-G/GNG11/PPP3CB/MYC/CTNNB1/TRAF5/GNG2/CALM3/NFATC4/PIK3CD/PLCB3/PTGER2
hsa04010	MAPK signaling pathway	299	0.271911	1.02311	0.403287	0.579513	0.376354	2608	tags=22%, list=14%, signal=19%	FGF10/PRKCB/FLNA/CACNA1H/PDGFRA/EFNA2/MAP3K20/CACNA1C/RASGRP2/NGFR/PRKACB/KIT/FGF7/GNG12/CACNA2D1/ANGPT1/CACNG4/IGF2/RAP1A/TEK/AKT3/FGFR1/CACNB2/FGF2/MEF2C/HGF/SRF/RPS6KA6/ARRB1/PLA2G4F/DUSP3/TGFB2/RRAS/TGFBR1/PLA2G4C/HSPA8/RPS6KA3/RRAS2/TGFBR2/MAP4K1/EGF/RET/IL1R1/RAC2/MAPK14/IGF1/NTF3/NRTN/PTPN5/SOS1/PAK1/TAB2/ERBB2/RPS6KA2/RAPGEF2/CSF1R/MAP4K3/PPP3CB/STK4/MYC/PDGFD/RASGRF2/GDNF/JUN/MRAS
hsa00790	Folate biosynthesis	27	0.398561	1.0392	0.417103	0.590203	0.383296	1099	tags=15%, list=6%, signal=14%	ALPI/AKR1B10/AKR1C3/MOCS1
hsa05310	Asthma	28	-0.370157	-1.03834	0.418824	0.590203	0.383296	3215	tags=36%, list=17%, signal=30%	HLA-DPB1/HLA-DMB/HLA-DRB5/FCER1G/HLA-DRB1/HLA-DPA1/IL10/HLA-DQB1/HLA-DMA/TNF
hsa05144	Malaria	50	0.349293	1.03496	0.419355	0.590203	0.383296	2423	tags=34%, list=13%, signal=30%	THBS4/ACKR1/SELP/LRP1/PECAM1/SDC2/HGF/GYPC/CD36/TGFB2/THBS1/KLRB1/CD40LG/ITGAL/CR1/HBA2/HBB
hsa05143	African trypanosomiasis	36	-0.341699	-1.02718	0.415677	0.590203	0.383296	2169	tags=33%, list=11%, signal=30%	IFNG/IL10/THOP1/FAS/HBA1/IL18/APOL1/ICAM1/TNF/IDO1/IL1B/IL6
hsa05202	Transcriptional misregulation in cancer	191	-0.255133	-1.00896	0.414141	0.590203	0.383296	2424	tags=19%, list=13%, signal=17%	H3C3/FOXO1/BAIAP3/NSD2/ETV1/ARNT2/TCF3/MDM2/BAK1/ETV7/BCL2L1/ASPSCR1/RUNX1/DDIT3/H3C2/SPINT1/CDKN2C/H3C11/H3C7/PAX8/CEBPB/NUPR1/BCL2A1/RUNX2/H3-5/MMP9/H3C10/FCGR1A/GZMB/PLAU/SIX4/IL1R2/ETV5/CSF2/SIX1/IL6/CXCL8
hsa00730	Thiamine metabolism	15	0.456637	1.04556	0.424632	0.592752	0.384951	398	tags=13%, list=2%, signal=13%	ALPI/AK4
hsa04666	Fc gamma R-mediated phagocytosis	96	0.310023	1.01506	0.423138	0.592752	0.384951	3989	tags=36%, list=21%, signal=29%	CFL2/PRKCB/VAV3/WASF1/PLPP1/WASF3/PTPRC/AKT3/PIK3R1/PLA2G4F/PLCG2/PLA2G4C/BIN1/AMPH/RAC2/PLPP3/GSN/PIP5K1B/PAK1/PLCG1/MARCKS/PIK3CD/MAPK1/WASF2/PLA2G4A/SPHK2/PLD1/PIP5K1C/MAPK3/GAB2/WAS/INPPL1/ASAP1/CFL1/ACTR2
hsa04066	HIF-1 signaling pathway	108	0.302092	1.01154	0.431402	0.597326	0.387922	3348	tags=27%, list=18%, signal=22%	ALDOB/NOS2/PRKCB/HKDC1/CAMK2G/EDN1/ANGPT1/TEK/AKT3/TF/PIK3R1/IL6R/PLCG2/EGF/CDKN1B/PFKM/IGF1/BCL2/ERBB2/PLCG1/PIK3CD/CREBBP/CYBB/MAPK1/CAMK2A/PDHB/IFNGR1/EP300/MAPK3
hsa05221	Acute myeloid leukemia	67	0.330346	1.00669	0.431034	0.597326	0.387922	2881	tags=25%, list=15%, signal=22%	CEBPA/TCF7L1/ZBTB16/KIT/AKT3/RUNX1T1/STAT5B/PIK3R1/RARA/LEF1/SOS1/CSF1R/MYC/PIM1/PIK3CD/FLT3/MAPK1
hsa00900	Terpenoid backbone biosynthesis	22	0.414153	1.02954	0.44	0.606774	0.394058	27	tags=5%, list=0%, signal=5%	HMGCS2
hsa00260	Glycine, serine and threonine metabolism	38	0.357132	1.00753	0.45068	0.611701	0.397257	780	tags=13%, list=4%, signal=13%	PIPOX/MAOA/AOC3/MAOB/GLYCTK
hsa04960	Aldosterone-regulated sodium reabsorption	36	0.359597	1.00027	0.447504	0.611701	0.397257	2881	tags=28%, list=15%, signal=24%	ATP1A2/PRKCB/ATP1B2/NR3C2/PIK3R1/IRS1/IGF1/ATP1A1/PIK3CD/MAPK1
hsa04980	Cobalamin transport and metabolism	18	-0.386753	-0.996248	0.445396	0.611701	0.397257	134	tags=28%, list=1%, signal=28%	CBLIF/PRDX1/MMACHC/CD320/TCN1
hsa04012	ErbB signaling pathway	85	0.310518	0.990418	0.450727	0.611701	0.397257	3509	tags=32%, list=18%, signal=26%	PRKCB/CAMK2G/GAB1/AKT3/STAT5B/PIK3R1/PLCG2/EGF/CDKN1B/SOS1/ABL1/NRG1/PAK1/ERBB2/MYC/PLCG1/PIK3CD/JUN/MAPK1/CAMK2A/MAPK10/NCK2/BTC/PAK5/MAPK3/CBL/SOS2
hsa00100	Steroid biosynthesis	20	-0.384164	-1.01411	0.452539	0.611732	0.397278	2442	tags=55%, list=13%, signal=48%	FDFT1/HSD17B7/SQLE/DHCR7/CYP27B1/MSMO1/NSDHL/CYP51A1/EBP/DHCR24/CYP24A1
hsa01521	EGFR tyrosine kinase inhibitor resistance	79	0.311567	0.985672	0.461538	0.621442	0.403583	3545	tags=33%, list=19%, signal=27%	PRKCB/PDGFRA/GAB1/AKT3/PIK3R1/FGF2/HGF/IL6R/PLCG2/EGF/FOXO3/IGF1/BCL2/SOS1/NRG1/ERBB2/PLCG1/PDGFD/PIK3CD/MAPK1/AXL/PDGFC/MAPK3/RPS6/SOS2/JAK1
hsa04930	Type II diabetes mellitus	46	0.340953	1.00159	0.463866	0.621596	0.403683	3348	tags=30%, list=18%, signal=25%	SLC2A4/PKLR/HKDC1/CACNA1C/SLC2A2/PIK3R1/PDX1/IRS1/PIK3CD/MAPK1/IRS2/MAPK10/SOCS2/MAPK3
hsa04148	Efferocytosis	157	0.286441	0.996834	0.465288	0.621596	0.403683	3749	tags=31%, list=20%, signal=25%	PROS1/PBX1/ANO9/CAMK2G/LRP1/ANO5/PECAM1/S1PR1/CASP1/ATP8A1/NFATC2/MERTK/ITGB3/ODC1/ANO6/CD36/CPT1A/THBS1/ALOX15/DNMT3A/NR1H3/PTPN11/SLC16A1/CH25H/MAPK14/ELMO1/SIRPA/UQCRFS1/NFATC4/P2RY12/PTGER2/MFGE8/RAB5B/CX3CR1/MAPK1/XKR4/AXL/CAMK2A/DUSP8/SPHK2/MAPK3/STAB1/MAPKAPK2/ABCA1/LIPA/HAVCR1/TIMD4/VPS39/AGER
hsa04141	Protein processing in endoplasmic reticulum	167	-0.254274	-0.989069	0.47619	0.633685	0.411535	5578	tags=34%, list=29%, signal=24%	SAR1A/CAPN1/HSPA5/DAD1/UBQLN4/BAX/SEC61B/HSPA1L/UBE2D4/UGGT2/SSR2/FBXO2/BAG1/NGLY1/MAP3K5/MOGS/ERN1/MBTPS2/EDEM1/SVIP/SEC61A2/SEC61G/TMEM258/MAPK9/SEC61A1/SELENOS/UFD1/P4HB/DNAJB2/RAD23A/DNAJC10/EIF2AK3/DNAJC1/BCAP31/SEC23B/DERL3/SIL1/STUB1/YOD1/UBXN6/HSPA4L/CKAP4/DNAJB11/LMAN2/TXNDC5/BAK1/DDIT3/MAN1B1/CAPN2/SSR4/HSPA1B/FBXO6/TRAF2/HSPA1A/ERO1A/DNAJB1/HSPA6
hsa03083	Polycomb repressive complex	82	0.309234	0.977098	0.487013	0.644717	0.418699	5426	tags=41%, list=29%, signal=30%	CBX6/CBX7/ASXL1/SCMH1/BMI1/EZH1/SCML2/CREBBP/JARID2/PHC1/OGT/LCOR/PHC3/USP16/L3MBTL3/MGA/SFMBT2/EP300/YY1/AUTS2/BCORL1/USP7/FOXK1/PHF19/ASXL3/RYBP/L3MBTL1/CBX2/L3MBTL4/MBD6/SKP1/USP45/MTF2/FBRS
hsa05210	Colorectal cancer	86	-0.27532	-0.97629	0.488251	0.644717	0.418699	4751	tags=36%, list=25%, signal=27%	RALB/MAP2K2/AKT1/MSH6/GADD45A/CASP9/TGFB3/GADD45B/MAPK9/MSH2/PIK3CB/CDKN1A/GADD45G/DDB2/KRAS/BCL2L11/RPS6KB2/MAP2K1/HRAS/RALGDS/BAK1/EREG/APC2/BIRC5/CCND1/AREG/PMAIP1/RAC3/BAD/BBC3/TGFA
hsa00051	Fructose and mannose metabolism	34	0.361452	0.9901	0.493031	0.648526	0.421173	861	tags=12%, list=5%, signal=11%	ALDOB/AKR1B10/HKDC1/KHK
hsa05166	Human T-cell leukemia virus 1 infection	220	-0.242737	-0.981865	0.496403	0.650459	0.422428	3218	tags=22%, list=17%, signal=19%	EGR2/HLA-DPB1/GPS2/ANAPC10/ESPL1/ANAPC2/BUB1B/HLA-DMB/LCK/PPP3CC/KRAS/CREB3L1/HLA-DRB5/HLA-DRB1/BUB3/HLA-DPA1/VDAC2/ANAPC11/MAP2K1/TCF3/CDC20/RELB/HRAS/ELK1/BCL2L1/NFKB2/E2F2/HLA-DQB1/IKBKG/POLB/CDKN2C/CCNE2/IL15RA/PTTG1/CREB3L4/CCND1/HLA-DMA/E2F1/FOSL1/MMP7/MSX1/ICAM1/TNF/MSX2/IL1R2/TSPO/CSF2/SLC2A1/IL6
hsa04742	Taste transduction	85	0.301539	0.961781	0.502423	0.655835	0.425919	2778	tags=15%, list=15%, signal=13%	CACNA1C/PRKACB/HTR1D/PLCB4/PDE1C/PLCB1/KCNK5/PDE1A/P2RX2/P2RY1/PLCB3/GABRA2/ASIC2
hsa05170	Human immunodeficiency virus 1 infection	211	-0.241589	-0.972083	0.506849	0.659097	0.428038	3517	tags=25%, list=19%, signal=20%	PIK3CB/LIMK2/AP1S1/AP1G2/CCNB1/MYD88/APOBEC3D/PAK4/ITPR3/AP1M2/GNG10/GNGT2/ELOB/PRKCG/PPP3CC/KRAS/RPS6KB2/TAP2/GNB5/BID/APOBEC3F/MAP2K1/CDC25C/GNB2/CALML3/HRAS/BAK1/TLR2/TRADD/BCL2L1/FADD/IKBKG/FAS/CDK1/MAPK12/APOBEC3B/GNG5/BST2/LIMK1/GNG13/TAP1/IRAK1/CGAS/TRAF2/MAPK11/RAC3/BAD/APOBEC3A/TNF/PAK6/AP1S3/CALML5
hsa00532	Glycosaminoglycan biosynthesis - chondroitin sulfate / dermatan sulfate	21	-0.36474	-0.960372	0.514874	0.666996	0.433168	2365	tags=29%, list=12%, signal=25%	XYLT2/CHST11/B4GALT7/B3GAT3/CSGALNACT1/CHPF
hsa00770	Pantothenate and CoA biosynthesis	21	0.385295	0.963281	0.523894	0.67612	0.439093	1512	tags=14%, list=8%, signal=13%	ALDH1B1/VNN1/ENPP3
hsa04390	Hippo signaling pathway	156	-0.248652	-0.957539	0.541538	0.69382	0.450588	2549	tags=18%, list=13%, signal=16%	DVL1/CSNK1E/FZD6/TEAD4/DLG3/BMP8B/SAV1/APC2/BMP8A/FZD10/SERPINE1/GLI2/BIRC5/CCND1/AREG/SOX2/AMH/LLGL2/WWC1/SNAI2/WNT10A/BBC3/PARD6A/WNT2/PPP2R2C/TP73/RASSF6/WNT7B
hsa05033	Nicotine addiction	41	-0.311056	-0.95737	0.541667	0.69382	0.450588	1747	tags=10%, list=9%, signal=9%	GRIN3B/GABRD/GRIN1/GABRP
hsa05215	Prostate cancer	97	0.288645	0.94588	0.544164	0.694418	0.450976	3348	tags=29%, list=18%, signal=24%	CREB3L3/PDGFRA/ZEB1/TCF7L1/AKT3/PIK3R1/FGFR1/TMPRSS2/EGF/AR/CDKN1B/CREB3L2/LEF1/IGF1/BCL2/SOS1/ERBB2/CTNNB1/PDGFD/PIK3CD/CREBBP/HSP90AB1/MAPK1/HSP90B1/PDGFC/ERG/EP300/MAPK3
hsa00564	Glycerophospholipid metabolism	101	0.285515	0.946484	0.546851	0.695253	0.451519	3613	tags=24%, list=19%, signal=19%	PLA2G12B/PLA2G2A/GPD1/PLPP1/PLD4/PLA2G2D/PLA2G4F/PLA2G4C/PLPP3/PLA2G2C/LPCAT2/DGKG/DGKA/ETNK2/GPCPD1/LPGAT1/CDS2/PLA2G4A/PLD1/PLB1/GNPAT/PLD3/PCYT1B/CHPT1
hsa05171	Coronavirus disease - COVID-19	228	0.262909	0.955324	0.557084	0.70564	0.458264	3881	tags=25%, list=20%, signal=20%	C7/PRKCB/SELP/C4B/AGTR1/FGB/C4A/F2/FGA/ACE2/FGG/C1S/RPS4Y1/CASP1/F13A1/C3/VWF/PIK3R1/IL6R/C1R/TMPRSS2/PLCG2/RPL21/IL6ST/RPL5/MAPK14/MAVS/TAB2/PLCG1/PIK3CD/JUN/CYBB/RPL7/RPS20/RPL10A/MAPK1/RPS25/RPS13/RPS26/MAPK10/MASP1/MAP3K7/RPLP2/MAPK3/RPS6/C2/RPS11/JAK1/RPL3/RPS3A/TRAF3/RPL34/RPL19/RPL13A/RPS27/RPL6/TLR7/IL12A
hsa00920	Sulfur metabolism	10	0.429187	0.913882	0.564151	0.711954	0.462365	2926	tags=40%, list=15%, signal=34%	SELENBP1/PAPSS2/BPNT1/BPNT2
hsa04145	Phagosome	149	-0.246615	-0.949124	0.572271	0.719547	0.467296	4047	tags=30%, list=21%, signal=24%	CD14/MSR1/SEC61A2/ITGAM/SEC61G/SEC61A1/HGS/STX18/ATP6V1E2/HLA-DPB1/TUBA3D/ATP6V0A4/HLA-DMB/CYBA/ATP6V0E2/LAMP2/CLEC7A/TUBA4A/HLA-DRB5/TAP2/HLA-DRB1/HLA-DPA1/TUBB3/FCAR/ATP6AP1/TCIRG1/CTSL/ATP6V1F/FCGR2A/TLR2/NCF2/FCGR3B/HLA-DQB1/THBS2/ITGA2/ATP6V0B/ATP6V1G1/TAP1/FCGR3A/HLA-DMA/FCGR1A/OLR1/SFTPA2/RAB7B/MARCO
hsa04659	Th17 cell differentiation	106	-0.258617	-0.945924	0.577904	0.720207	0.467725	2926	tags=22%, list=15%, signal=18%	HLA-DMB/LCK/AHR/PPP3CC/HLA-DRB5/HLA-DRB1/HLA-DPA1/JAK2/HIF1A/IFNG/NFKBIE/RUNX1/HLA-DQB1/IKBKG/IFNGR2/MAPK12/IL23A/HLA-DMA/MAPK11/IL1RAP/RORC/IL1B/IL6
hsa01212	Fatty acid metabolism	57	0.312632	0.936194	0.576014	0.720207	0.467725	3588	tags=32%, list=19%, signal=26%	ACAA2/HACD4/ACADS/CPT1A/HACD1/HADH/SCD5/ELOVL5/HADHA/ACSL6/HSD17B8/ACSL5/HSD17B4/HADHB/ACACA/ACOX1/CBR4/ACADM
hsa05222	Small cell lung cancer	92	0.284675	0.923928	0.579114	0.720207	0.467725	2718	tags=22%, list=14%, signal=19%	NOS2/COL4A5/COL4A6/LAMC1/LAMA4/AKT3/PIK3R1/LAMB1/COL4A2/LAMA2/COL4A4/CDKN1B/BCL2/MYC/TRAF5/ITGB1/PIK3CD/RXRG/RARB/COL4A1
hsa05208	Chemical carcinogenesis - reactive oxygen species	209	0.263453	0.948327	0.583921	0.723554	0.469898	3525	tags=22%, list=19%, signal=18%	GSTA1/GSTA2/EPHX2/NOX1/AKR1C3/GSTM3/GSTM4/AKT3/AKR1C1/CYP1B1/PIK3R1/PRKD3/SLC25A4/GSTA4/HGF/COX7B2/PTPN11/EGF/FOXO3/ATP5PF/MAPK14/SDHC/SOS1/ABL1/COX7A1/MGST1/CAT/UQCRFS1/PIK3CD/JUN/AKR1C4/PRKD1/MAPK1/ATP5F1B/EPHX4/GSTM5/SDHD/MGST2/MAPK10/PLD1/CBR1/CYC1/MAPK3/ATP5F1A/SOS2/ATP5PB
hsa04710	Circadian rhythm	33	0.329712	0.89757	0.591696	0.727913	0.472729	2340	tags=18%, list=12%, signal=16%	PRKAA2/PRKAB2/PRKAG2/BHLHE41/PRKAB1/PER1
hsa00630	Glyoxylate and dicarboxylate metabolism	29	0.335903	0.891263	0.590988	0.727913	0.472729	3529	tags=31%, list=19%, signal=25%	GLYCTK/ACSS2/ACSS1/GLDC/ACO1/CAT/DLD/PCCA/CS
hsa00250	Alanine, aspartate and glutamate metabolism	37	-0.301643	-0.912144	0.5962	0.730825	0.47462	1365	tags=24%, list=7%, signal=23%	GLUD2/ALDH4A1/PPAT/ASNS/ASS1/ADSS1/IL4I1/GPT2/GAD1
hsa01210	2-Oxocarboxylic acid metabolism	33	0.325625	0.886445	0.603806	0.737506	0.478959	3820	tags=36%, list=20%, signal=29%	IDH2/OGDHL/BCKDHB/OGDH/ACO1/DLD/AADAT/PDHB/GPT/DLST/CS/IDH3B
hsa05012	Parkinson disease	254	0.254859	0.940048	0.608753	0.740903	0.481165	3442	tags=19%, list=18%, signal=16%	SLC39A5/ADCY5/TUBAL3/MAOA/MAOB/CAMK2G/PRKACB/TUBA1A/TUBA3C/SLC39A4/KIF5B/SLC25A4/TUBB2B/TUBB4A/COX7B2/TUBB6/GNAL/SNCAIP/KLC4/RYR3/ITPR1/LRRK2/CALM1/ATP5PF/CALM2/GNAS/SDHC/KIF5A/COX7A1/SLC39A14/PLCG1/TUBB2A/UQCRFS1/CALM3/UBE2J1/MFN2/UBB/ATP5F1B/SDHD/CAMK2A/MAPK10/DUSP1/UCHL1/CYC1/GNAI1/PRKN/ATP5F1A/MAPT
hsa01040	Biosynthesis of unsaturated fatty acids	27	-0.330207	-0.915574	0.613054	0.743491	0.482846	1506	tags=22%, list=8%, signal=20%	FADS2/ELOVL3/TECR/ELOVL1/BAAT/SCD
hsa05235	PD-L1 expression and PD-1 checkpoint pathway in cancer	89	-0.262178	-0.933012	0.617886	0.746703	0.484932	3755	tags=28%, list=20%, signal=23%	CSNK2B/BATF/PIK3CB/MYD88/PDCD1/LCK/PPP3CC/KRAS/RPS6KB2/JAK2/HIF1A/RASGRP1/IFNG/MAP2K1/BATF3/CSNK2A3/NFKBIE/HRAS/TLR2/IKBKG/IFNGR2/MAPK12/MAPK11/TICAM1/CD274
hsa05217	Basal cell carcinoma	63	0.299103	0.901723	0.627551	0.753061	0.489061	2524	tags=24%, list=13%, signal=21%	FZD7/TCF7L1/WNT9A/WNT11/PTCH2/FZD5/PTCH1/HHIP/LEF1/GLI1/WNT2B/FZD3/FZD4/CTNNB1/SMO
hsa05213	Endometrial cancer	58	0.298138	0.894734	0.627119	0.753061	0.489061	2881	tags=24%, list=15%, signal=21%	TCF7L1/CTNNA3/AKT3/PIK3R1/EGF/FOXO3/LEF1/SOS1/MLH1/ERBB2/MYC/CTNNB1/PIK3CD/MAPK1
hsa04071	Sphingolipid signaling pathway	121	-0.249766	-0.924985	0.635015	0.759353	0.493147	2756	tags=20%, list=15%, signal=17%	PRKCG/PRKCZ/CERS3/KRAS/FCER1G/BID/S1PR2/MAP2K1/PPP2R3B/HRAS/TRADD/ADORA1/MAPK12/CTSD/S1PR5/TRAF2/MAPK11/RAC3/DEGS2/TNF/PPP2R2C/SPHK1/SGPP2/SPTSSB
hsa04664	Fc epsilon RI signaling pathway	67	0.296056	0.902196	0.637931	0.760183	0.493686	3610	tags=31%, list=19%, signal=25%	VAV3/FCER1A/AKT3/MS4A2/PIK3R1/PLA2G4F/PLCG2/PLA2G4C/RAC2/MAPK14/SOS1/PLCG1/PIK3CD/BTK/MAPK1/FYN/PLA2G4A/MAPK10/MAPK3/SOS2/GAB2
hsa00062	Fatty acid elongation	27	0.328774	0.857243	0.643979	0.764725	0.496636	2730	tags=30%, list=14%, signal=25%	ACAA2/HACD4/HACD1/HADH/ELOVL5/HADHA/ACOT2/HADHB
hsa00450	Selenocompound metabolism	17	0.363691	0.85012	0.661738	0.783094	0.508565	2317	tags=24%, list=12%, signal=21%	INMT/PAPSS2/MTR/SEPHS2
hsa04917	Prolactin signaling pathway	70	0.284892	0.879201	0.687813	0.808358	0.524972	4571	tags=36%, list=24%, signal=27%	CCND2/PRLR/SLC2A2/AKT3/STAT5B/PIK3R1/FOXO3/MAPK14/SOS1/PIK3CD/MAPK1/TNFRSF11A/MAPK10/TNFSF11/SOCS2/MAPK3/SOS2/PRL/SHC4/SHC2/FOS/STAT5A/CYP17A1/GALT/SOCS5
hsa03265	Virion - Ebolavirus, Lyssavirus and Morbillivirus	12	0.360553	0.794312	0.687732	0.808358	0.524972	2135	tags=25%, list=11%, signal=22%	NGFR/NCAM1/ASGR1
hsa00760	Nicotinate and nicotinamide metabolism	37	0.304518	0.851339	0.695353	0.811641	0.527104	1512	tags=8%, list=8%, signal=7%	QPRT/AOX1/ENPP3
hsa00061	Fatty acid biosynthesis	18	0.352694	0.831384	0.695327	0.811641	0.527104	3394	tags=33%, list=18%, signal=27%	ACACB/ACSL6/HSD17B8/ACSL5/ACACA/CBR4
hsa04721	Synaptic vesicle cycle	78	-0.253751	-0.878974	0.721485	0.836434	0.543206	5390	tags=35%, list=28%, signal=25%	SLC6A12/SLC6A11/AP2B1/CACNA1A/UNC13A/DNM2/ATP6V1A/ATP6V0C/CLTA/AP2S1/DNM1/SLC6A1/ATP6V1E2/CPLX2/ATP6V0A4/ATP6V0E2/STX1A/RAB3A/TCIRG1/ATP6V1F/CLTCL1/SLC6A9/ATP6V0B/ATP6V1G1/CPLX1/SLC1A3/STXBP1
hsa00510	N-Glycan biosynthesis	53	-0.268845	-0.87327	0.719128	0.836434	0.543206	4505	tags=34%, list=24%, signal=26%	MOGS/ALG12/MAN2A2/TMEM258/ALG1/ALG10/B4GALT3/ALG2/ALG3/DOLK/ALG6/MGAT2/MGAT5B/MAN1B1/DPM2/DPM3/DOLPP1/SRD5A3
hsa03082	ATP-dependent chromatin remodeling	114	-0.23625	-0.874406	0.758721	0.87663	0.569311	5830	tags=34%, list=31%, signal=24%	SMARCA2/RBBP4/H2AC4/SMARCD2/PHF6/CHD4/BAZ1A/H2AJ/ACTG1/SMARCB1/INO80C/H2AZ1/SMARCE1/H2AC12/MBD3/RUVBL1/SRCAP/BRD9/INO80E/H2AC21/MRGBP/INO80B/ZNHIT1/DPF1/TFPT/H2AX/H2AC17/POLE3/CDK2AP1/H2AC14/BCL7C/H2AC16/H2AC11/YY2/H2AC20/H2AC8/H2AC13/H2AC19/H2AC18
hsa04932	Non-alcoholic fatty liver disease	151	-0.234812	-0.901631	0.765766	0.881791	0.572662	2600	tags=16%, list=14%, signal=14%	BCL2L11/COX8A/NDUFV2/BID/NDUFA13/SOCS3/CYP2E1/DDIT3/NDUFA11/SREBF1/SDHA/FAS/MAPK12/UQCRHL/TRAF2/COX6B2/NDUFS7/MAPK11/NDUFA4L2/TNF/IL1A/IL1B/IL6/CXCL8
hsa05220	Chronic myeloid leukemia	76	-0.24718	-0.853937	0.783641	0.890484	0.578307	4757	tags=36%, list=25%, signal=27%	CTBP1/MAP2K2/AKT1/CHUK/GADD45A/CDKN2A/TGFB3/GADD45B/PIK3CB/CDKN1A/GADD45G/CTBP2/DDB2/KRAS/SHC3/BCR/MAP2K1/MDM2/HRAS/BAK1/BCL2L1/RUNX1/E2F2/IKBKG/CCND1/E2F1/BAD
hsa04630	JAK-STAT signaling pathway	167	0.242381	0.851039	0.788937	0.890484	0.578307	2854	tags=19%, list=15%, signal=16%	FHL1/CCND2/CNTFR/PDGFRA/IL2RG/PRLR/AKT3/STAT5B/PIK3R1/IL6R/AOX1/IFNLR1/PTPN11/IL6ST/IL7R/EGF/GHR/CSF2RB/BCL2/THPO/SOS1/STAT6/MYC/PIM1/IL22RA1/JAK3/PIK3CD/CREBBP/IL11RA/IL3RA/LEPR
hsa04550	Signaling pathways regulating pluripotency of stem cells	142	0.246878	0.849353	0.776119	0.890484	0.578307	3545	tags=28%, list=19%, signal=23%	FZD7/SMAD9/ISL1/TBX3/WNT9A/WNT11/AKT3/PIK3R1/FGFR1/FZD5/FGF2/SKIL/ZFHX3/ACVR1B/IL6ST/BMPR1A/MAPK14/IGF1/BMI1/BMPR1B/LEFTY2/WNT2B/FZD3/FZD4/ACVR2A/MYC/CTNNB1/JAK3/PIK3CD/JARID2/HOXD1/MAPK1/ID2/HAND1/MEIS1/MAPK3/SMAD4/SMARCAD1/BMPR2/JAK1
hsa03022	Basal transcription factors	43	-0.269281	-0.834554	0.786432	0.890484	0.578307	7125	tags=44%, list=38%, signal=28%	GTF2B/TAF6L/TBPL1/TAF13/ERCC3/GTF2F1/GTF2H4/GTF2A2/TAF6/GTF2E2/GTF2I/GTF2H2/TAF12/GTF2H2C/CCNH/TAF10/TAF5/CDK7/MNAT1
hsa05214	Glioma	75	0.262039	0.826179	0.783871	0.890484	0.578307	2549	tags=20%, list=13%, signal=17%	PRKCB/PDGFRA/CAMK2G/CAMK1D/AKT3/PIK3R1/PLCG2/EGF/CALM1/CALM2/IGF1/SOS1/PLCG1/CALM3/PIK3CD
hsa00604	Glycosphingolipid biosynthesis - ganglio series	15	-0.315003	-0.77151	0.783843	0.890484	0.578307	4042	tags=67%, list=21%, signal=53%	ST3GAL5/GLB1/B3GALT4/ST6GALNAC6/HEXB/SLC33A1/ST3GAL1/B4GALNT1/HEXA/ST6GALNAC4
hsa04130	SNARE interactions in vesicular transport	33	-0.270507	-0.801142	0.79717	0.896816	0.58242	6243	tags=42%, list=33%, signal=29%	BET1/VAMP4/GOSR1/STX6/YKT6/SEC22B/VTI1A/STX4/STX11/STX5/STX18/STX1A/BNIP1/VAMP8
hsa05224	Breast cancer	147	0.243938	0.840767	0.803922	0.90079	0.585001	2557	tags=18%, list=13%, signal=16%	FGF10/FZD7/TCF7L1/KIT/FGF7/WNT9A/WNT11/AKT3/PIK3R1/FGFR1/FZD5/FGF2/PGR/NCOA1/EGF/LEF1/IGF1/HEYL/SOS1/WNT2B/ERBB2/FZD3/FZD4/MYC/CTNNB1/PIK3CD/JUN
hsa00970	Aminoacyl-tRNA biosynthesis	44	-0.260829	-0.813929	0.80597	0.90079	0.585001	6025	tags=41%, list=32%, signal=28%	WARS2/EARS2/MARS2/HARS1/YARS2/VARS2/GATB/MTFMT/CARS1/TARS2/AARS1/SARS2/TARS1/FARSA/PSTK/GARS1/YARS1/WARS1
hsa05218	Melanoma	72	0.260505	0.811156	0.811475	0.903989	0.587078	3400	tags=24%, list=18%, signal=19%	FGF10/PDGFRA/FGF7/AKT3/PIK3R1/FGFR1/FGF2/HGF/EGF/IGF1/PDGFD/PIK3CD/MAPK1/FGF19/PDGFC/MAPK3/FGF23
hsa04660	T cell receptor signaling pathway	121	0.240482	0.817912	0.82406	0.915028	0.594247	3509	tags=26%, list=18%, signal=22%	VAV3/PTPRC/AKT3/NFATC2/PIK3R1/CD3E/CD8B/PTPN11/CD3D/CD40LG/CD3G/ZAP70/MAPK14/CD28/SOS1/PAK1/PPP3CB/CD8A/PLCG1/PIK3CD/JUN/CARD11/MAPK1/FYN/PRKCQ/MAPK10/MAP3K7/NCK2/PAK5/MAPK3/CD4/SOS2
hsa03040	Spliceosome	129	-0.227494	-0.855773	0.833333	0.918204	0.59631	5084	tags=24%, list=27%, signal=18%	HSPA1L/DHX15/SNU13/SNRPA1/SF3A2/SNRPB/TXNL4A/MAGOHB/PRPF31/U2AF1/RP9/SNRPG/LSM7/LSM4/EIF4A3/CCDC12/SNRPD1/ISY1/PPIH/SMNDC1/PRPF4/PRPF18/BUD31/U2AF1L4/SRSF9/ALYREF/PCBP1/THOC3/HSPA1B/HSPA1A/HSPA6
hsa05211	Renal cell carcinoma	69	-0.241972	-0.826071	0.834975	0.918204	0.59631	3517	tags=23%, list=19%, signal=19%	PIK3CB/CDKN1A/PAK4/ELOB/KRAS/HIF1A/PDGFB/MAP2K1/ARNT2/EGLN3/HRAS/BAD/VEGFA/PAK6/TGFA/SLC2A1
hsa00512	Mucin type O-glycan biosynthesis	36	0.268407	0.746612	0.831325	0.918204	0.59631	2120	tags=19%, list=11%, signal=17%	GALNT16/GCNT1/GCNT3/C1GALT1C1L/GCNT4/GALNT17/ST3GAL2
hsa04137	Mitophagy - animal	103	-0.232398	-0.838394	0.845272	0.926548	0.601729	3970	tags=21%, list=21%, signal=17%	CCZ1B/MAPK9/CSNK2B/GABARAP/CCZ1/MARCHF5/EIF2AK3/BNIP3/BNIP3L/RABGEF1/KRAS/HIF1A/CSNK2A3/MTX1/MAP1LC3B2/HRAS/BCL2L1/SMURF1/ATG9B/TRAF2/E2F1/RAB7B
hsa00600	Sphingolipid metabolism	53	-0.245412	-0.797154	0.8523	0.930083	0.604024	4285	tags=32%, list=23%, signal=25%	ARSA/HEXB/UGCG/SGPP1/SPTLC1/CERS2/GM2A/SGPL1/CERS3/B4GALNT1/HEXA/PSAPL1/GLA/DEGS2/SPHK1/SGPP2/PLPP2
hsa04370	VEGF signaling pathway	59	0.252837	0.759189	0.856655	0.930083	0.604024	3476	tags=29%, list=18%, signal=24%	PRKCB/AKT3/NFATC2/PIK3R1/PLA2G4F/PLCG2/PLA2G4C/RAC2/MAPK14/PPP3CB/PLCG1/PIK3CD/MAPK1/PLA2G4A/SPHK2/MAPK3/MAPKAPK2
hsa03450	Non-homologous end-joining	13	-0.29607	-0.700754	0.854664	0.930083	0.604024	5399	tags=46%, list=28%, signal=33%	NHEJ1/DCLRE1C/POLL/POLM/RAD50/FEN1
hsa00511	Other glycan degradation	17	-0.284997	-0.716816	0.861171	0.932027	0.605287	4825	tags=35%, list=25%, signal=26%	NEU1/HEXB/MAN2B2/HEXD/MANBA/HEXA
hsa05110	Vibrio cholerae infection	50	-0.232421	-0.74888	0.895884	0.966537	0.627699	5309	tags=40%, list=28%, signal=29%	TJP2/SEC61B/ACTG1/ATP6V1A/ATP6V0C/KDELR1/KCNQ1/SEC61A2/SEC61G/SEC61A1/ATP6V1E2/ATP6V0A4/ATP6V0E2/ATP6AP1/TCIRG1/ATP6V1F/ATP6V0B/ATP6V1G1/KDELR3/ERO1A
hsa00514	Other types of O-glycan biosynthesis	47	0.245065	0.720066	0.899489	0.967375	0.628243	1970	tags=13%, list=10%, signal=11%	ST6GAL1/GALNT16/POFUT1/C1GALT1C1L/GXYLT2/GALNT17
hsa05010	Alzheimer disease	372	-0.205935	-0.881492	0.916201	0.980411	0.636709	2668	tags=16%, list=14%, signal=14%	PPP3CC/NOX4/KRAS/COX8A/TUBA4A/DVL1/CSNK1E/NDUFV2/PSMD9/FZD6/CDK5/BID/VDAC2/NDUFA13/TUBB3/MAP2K1/WIPI1/CSNK2A3/DKK1/CALML3/HRAS/APC2/SLC39A8/CACNA1F/SLC39A6/DDIT3/NDUFA11/FADD/IKBKG/ADAM10/KLC2/PPIF/FZD10/MCU/CAPN2/PSMA6/SDHA/FAS/PSENEN/ATG101/UQCRHL/SLC39A1/TRAF2/COX6B2/NDUFS7/KLC3/SLC39A3/BAD/NDUFA4L2/WNT10A/TNF/SLC39A11/WNT2/GRIN1/IL1A/BACE2/CALML5/IL1B/IL6/WNT7B
hsa05131	Shigellosis	244	-0.20916	-0.856113	0.923077	0.980411	0.636709	2570	tags=23%, list=14%, signal=20%	ARPC4/H3C6/IRF3/AKT1S1/MAPK9/ARF6/H3C1/PIK3CB/MYL5/NLRP3/RRAGC/MYD88/ACTR3C/BNIP3/ITPR3/TNIP1/ACTR3B/U2AF1L4/RPS6KB2/H3C3/FOXO1/TLR5/ARPC1A/RIPK2/WIPI1/PYCARD/MAP1LC3B2/MDM2/TRADD/BCL2L1/ARPC5L/FOXO6/IKBKG/CAPN2/H3C2/ARPC1B/CASP4/MAPK12/HK1/H3C11/H3C7/TIFA/BCAR1/CGAS/SEPTIN3/IL18/TRAF2/MAPK11/H3-5/HK3/H3C10/TNF/CSF2/IL1B/HK2/CXCL8
hsa01522	Endocrine resistance	95	-0.22085	-0.790942	0.920548	0.980411	0.636709	3517	tags=22%, list=19%, signal=18%	PIK3CB/CDKN1A/JAG1/HBEGF/ESR2/KRAS/RPS6KB2/JAG2/SHC3/MAP2K1/MDM2/HRAS/E2F2/CDKN2C/MAPK12/CCND1/MAPK11/E2F1/MMP9/BAD/BIK
hsa04658	Th1 and Th2 cell differentiation	90	0.228542	0.74063	0.920063	0.980411	0.636709	3545	tags=24%, list=19%, signal=20%	IL2RG/STAT5B/NFATC2/CD3E/MAML3/CD3D/CD3G/ZAP70/MAPK14/MAF/STAT6/PPP3CB/PLCG1/JAK3/JUN/MAPK1/PRKCQ/MAPK10/IFNGR1/MAPK3/CD4/JAK1
hsa05020	Prion disease	259	0.21803	0.805375	0.93617	0.990068	0.64298	3015	tags=16%, list=16%, signal=14%	CREB3L3/C7/TUBAL3/CAV1/CACNA1C/LAMC1/PRKACB/NCAM1/TUBA1A/TUBA3C/PIK3R1/KIF5B/SLC25A4/TUBB2B/RYR2/TUBB4A/COX7B2/TUBB6/PRNP/KLC4/HSPA8/CREB3L2/RYR3/ITPR1/RAC2/ATP5PF/MAPK14/CCL5/SDHC/KIF5A/COX7A1/PPP3CB/TUBB2A/UQCRFS1/PIK3CD/CYBB/EGR1/MAPK1/GRIN2A/ATP5F1B/FYN/SDHD
hsa04120	Ubiquitin mediated proteolysis	141	-0.211302	-0.800739	0.946108	0.990068	0.64298	6450	tags=37%, list=34%, signal=25%	FBXW11/BTRC/SMURF2/MAP3K1/RNF7/HERC3/RBX1/RCHY1/UBE2J2/ELOC/UBE2O/UBE2A/ANAPC15/HERC4/UBE2D4/CDC34/FBXO2/UBE2Z/UBE2Q1/UBE2C/KEAP1/UBE2H/SOCS1/BRCA1/BIRC3/UBE2F/PIAS2/UBE2M/UBA6/CDC26/ERCC8/UBE2I/FANCL/PML/ANAPC10/PIAS4/ANAPC2/BIRC7/FZR1/SKP2/ELOB/STUB1/DDB2/FBXO4/ANAPC11/UBE2L6/SOCS3/CDC20/MDM2/PIAS3/SMURF1/UBE2S
hsa04330	Notch signaling pathway	62	-0.221129	-0.741837	0.943489	0.990068	0.64298	3318	tags=19%, list=17%, signal=16%	JAG1/ADAM17/CTBP2/RFNG/DVL1/JAG2/LFNG/HEY1/PSENEN/DTX2/TLE6/HES5
hsa05216	Thyroid cancer	37	0.228616	0.63914	0.946644	0.990068	0.64298	4444	tags=38%, list=23%, signal=29%	TCF7L1/RET/NCOA4/LEF1/MYC/CTNNB1/RXRG/MAPK1/MAPK3/TPR/RXRB/TCF7/PPARG/CCDC6
hsa04744	Phototransduction	28	0.23377	0.617508	0.944541	0.990068	0.64298	2481	tags=18%, list=13%, signal=16%	CNGA1/CALM1/CALM2/PDE6B/CALM3
hsa04114	Oocyte meiosis	135	-0.211533	-0.794982	0.954268	0.994999	0.646183	3904	tags=22%, list=21%, signal=18%	SLK/AURKA/PPP1CA/CDC26/FBXO5/BUB1/CCNB1/CPEB3/PLK1/ANAPC10/ESPL1/ANAPC2/ITPR3/FBXO43/SGO1/PPP3CC/ANAPC11/MAP2K1/CDC25C/CDC20/CALML3/SPDYC/CCNE2/CDK1/MAPK12/PTTG1/MAPK11/MAD2L2/PKMYT1/CALML5
hsa04140	Autophagy - animal	167	-0.203883	-0.793058	0.965079	0.996601	0.647223	3810	tags=23%, list=20%, signal=18%	AKT1S1/MAPK9/WDR45/ATG16L2/ATG4A/MTMR14/PIK3CB/GABARAP/IRS4/ATG7/RRAGC/ATG10/WDR41/MTMR3/EIF2AK3/BNIP3/LAMP2/KRAS/RPS6KB2/HIF1A/PLEKHM1/MAP2K1/WIPI1/MAP1LC3B2/CTSL/HRAS/CTSB/VAMP8/BCL2L1/MLST8/ATG101/ATG4D/CTSD/WDR45B/ATG9B/BAD/RAB7B/DDIT4
hsa04144	Endocytosis	250	0.211142	0.778238	0.961741	0.996601	0.647223	4259	tags=28%, list=22%, signal=22%	PSD/PDGFRA/CAV1/IL2RG/FOLR2/DAB2/KIF5B/CYTH3/ARRB1/CXCR4/WIPF1/TGFBR1/EEA1/HSPA8/SPART/TGFBR2/BIN1/CAPZA2/AMPH/RAB4A/KIF5A/HLA-G/PIP5K1B/RAB11FIP3/EPS15/NEDD4/EHD2/WIPF3/ARFGEF1/WWP1/FOLR3/SNX1/RAB5B/SMAP1/ARFGAP2/VPS35/VPS36/ARRB2/AP2A2/GRK5/ARFGEF2/GRK3/PLD1/ITCH/PIP5K1C/RAB31/ARAP3/VPS29/CBL/PARD3/RABEP1/CHMP1B/SNX2/IQSEC1/ASAP1/AGAP1/SNX3/FOLR1/ARF3/ZFYVE9/CHMP4B/ACTR2/IGF1R/RAB11FIP2/PSD3/VP…
hsa04150	mTOR signaling pathway	155	0.209274	0.727365	0.971893	0.996601	0.647223	2615	tags=15%, list=14%, signal=13%	PRKCB/PRKAA2/FZD7/CAB39L/WNT9A/WNT11/AKT3/PIK3R1/FZD5/RPS6KA6/STRADB/GRB10/RPS6KA3/IRS1/CASTOR2/IGF1/SOS1/WNT2B/FZD3/RPS6KA2/FZD4/EIF4B/PIK3CD/DEPTOR
hsa04914	Progesterone-mediated oocyte maturation	106	0.21366	0.711674	0.959938	0.996601	0.647223	3367	tags=18%, list=18%, signal=15%	ADCY5/PRKACB/AKT3/PIK3R1/RPS6KA6/PGR/RPS6KA3/ADCY2/MAPK14/IGF1/PDE3B/RPS6KA2/PIK3CD/HSP90AB1/MAPK1/CDC16/MAPK10/MAPK3/GNAI1
hsa03250	Viral life cycle - HIV-1	63	0.212935	0.641947	0.972789	0.996601	0.647223	4203	tags=25%, list=22%, signal=20%	MAP1B/MAP1A/CXCR4/FEZ1/MLLT3/MDFIC/CREBBP/APOBEC3C/KAT2B/NUP153/EP300/SERINC3/CD4/CHMP4B/AFF4/VPS4B
hsa00513	Various types of N-glycan biosynthesis	42	0.204822	0.591491	0.973289	0.996601	0.647223	1877	tags=10%, list=10%, signal=9%	MGAT4A/MAN1C1/MAN1A1/CHST9
hsa03013	Nucleocytoplasmic transport	108	-0.200853	-0.736562	0.976879	0.997291	0.647671	4821	tags=23%, list=25%, signal=17%	NUP58/NUP50/RNPS1/NMD3/XPOT/MAGOHB/DDX19B/SUMO1/SNUPN/NUP155/NUP85/GLE1/EIF4A3/TMEM33/SUMO2/UBE2I/KPNA2/NXT1/ALYREF/NUP188/KPNA7/RANBP17/NXT2/THOC3/EEF1A2
hsa05022	Pathways of neurodegeneration - multiple diseases	464	-0.181972	-0.79394	1	1	0.649431	3334	tags=16%, list=18%, signal=14%	CASP7/MAP3K10/NDUFS6/WDR41/PSMD14/DNAL1/EIF2AK3/NDUFA2/TRAP1/TUBA3D/ITPR3/SEM1/PRKCG/PPP3CC/NOX4/KRAS/STX1A/COX8A/TUBA4A/DVL1/CSNK1E/NDUFV2/PSMD9/FZD6/CDK5/DNAH6/BID/VDAC2/NDUFA13/TUBB3/MAP2K1/WIPI1/CSNK2A3/DKK1/UBE2L6/CALML3/MAP1LC3B2/HRAS/BAK1/GPX8/APC2/CACNA1F/BCL2L1/DDIT3/NDUFA11/FADD/KLC2/PPIF/FZD10/MCU/CAPN2/PSMA6/SDHA/FAS/MAPK12/ATG101/DNAL4/UQCRHL/TRAF2/SPTBN2/COX6B2/DNAH5/NDUFS7/KLC3/MAP…
hsa05014	Amyotrophic lateral sclerosis	351	-0.179041	-0.767695	0.989474	1	0.649431	6141	tags=33%, list=32%, signal=23%	DNAI1/DNAH17/NDUFA1/COX6A1/PSMC5/TUBB4B/GRIN2C/PFN3/PSMB2/DCTN3/COX7A2L/XBP1/COX5A/POM121C/CHMP2B/TUBB1/PSMA4/PSMD2/PSMC2/HDAC6/UQCRH/NDUFB8/NDUFB7/ANXA7/NDUFA3/PSMA1/HSPA5/PSMD6/TOMM40/ALS2/UBQLN4/BAX/PPP3R1/PSMA2/NRBF2/ATP5F1D/MAP2K3/ACTG1/SQSTM1/PSMD8/PSMD11/NDUFA7/NUP58/NUP50/ADRM1/KLC1/MAP3K5/TUBA1B/UQCR10/NDUFB11/NDUFA9/FIG4/CASP9/NDUFS8/ERN1/NUP155/UQCR11/NDUFB2/NUP85/GRIN2D/ATP5PD/GLE1/MA…
hsa05016	Huntington disease	294	-0.175514	-0.737785	1	1	0.649431	6182	tags=35%, list=33%, signal=24%	COX4I2/DNAI1/DNAH17/POLR2E/CREB5/NDUFA1/COX6A1/POLR2L/PSMC5/TUBB4B/PSMB2/DCTN3/COX7A2L/COX5A/TUBB1/PSMA4/PSMD2/PSMC2/UQCRH/NDUFB8/NDUFB7/NDUFA3/KCNJ10/PSMA1/PSMD6/BAX/AP2B1/PSMA2/NRBF2/ATP5F1D/PSMD8/PSMD11/NDUFA7/POLR2J3/CREB3/POLR2J2/ADRM1/KLC1/BDNF/HIP1/MAP3K5/TUBA1B/UQCR10/NDUFB11/NDUFA9/CASP9/NDUFS8/CLTA/ERN1/UQCR11/NDUFB2/PPARGC1A/ATP5PD/POLR2H/AP2S1/MAPK9/PSMD12/PSMC1/GPX1/PSMB7/POLR2F/POLR…
hsa03010	Ribosome	132	-0.184889	-0.692565	0.987768	1	0.649431	5988	tags=30%, list=32%, signal=21%	RPL10L/RPL26/MRPS7/MRPL23/RPS15A/RPL28/RPS24/MRPL27/MRPL34/MRPS16/RPL23A/MRPL28/RPL37A/RPS2/MRPL24/MRPS15/MRPL17/RPL36/RPL37/MRPS5/RPL38/MRPL22/RPL18A/RPL26L1/RPL36A/MRPS17/MRPL36/RPL35/MRPL2/MRPS11/MRPS12/MRPL4/MRPS18C/RPS17/MRPS2/MRPL12/RPS10/RPS15/RPL17/RPL22L1
hsa05017	Spinocerebellar ataxia	142	-0.179472	-0.679519	1	1	0.649431	6008	tags=32%, list=32%, signal=22%	PSMC5/OMA1/GRIN3A/GRIN2C/PSMB2/XBP1/PSMA4/PSMD2/PSMC2/TWNK/PSMA1/PSMD6/PSMA2/KCND3/NRBF2/CACNA1A/PSMD8/PSMD11/ADRM1/AKT1/MAP3K5/ATP2A1/ERN1/GRIN2D/MAPK9/PSMD12/PSMC1/PSMB7/PIK3CB/PSMD14/ITPR3/SEM1/PRKCG/PSMD9/VDAC2/WIPI1/VLDLR/GRIN3B/PPIF/MCU/PSMA6/ATG101/TRAF2/SPTBN2/BEAN1/GRIN1
hsa03015	mRNA surveillance pathway	97	0.173351	0.568067	1	1	0.649431	4914	tags=30%, list=26%, signal=22%	MSI1/GSPT2/CASC3/WDR82/PABPC4L/CSTF2T/PABPC1/DDX39B/CPSF1/PPP1CC/RNGTT/NXF3/RNMT/PABPC5/NXF1/UPF2/ACIN1/PAPOLA/NUDT21/SAP18/SMG1/UPF3A/SYMPK/NCBP2/PPP1CB/PNN/PPP2CB/PPP2R1A/CPSF7
hsa03018	RNA degradation	75	-0.153701	-0.529967	1	1	0.649431	6244	tags=40%, list=33%, signal=27%	EXOSC8/ENO3/DIS3L/LSM3/LSM5/EXOSC10/LSM6/HSPA9/CNOT8/LSM8/EXOSC6/EXOSC1/PABPC4/EXOSC9/TOB1/EXOSC3/TENT4A/PABPC1L/EXOSC7/EXOSC2/MPHOSPH6/LSM7/LSM4/ENO1/CNOT9/DCPS/PABPC3/BTG3/PFKP/ENO2

## Sheet: COAD_GSEA_KEGG
ID	Description	setSize	enrichmentScore	NES	pvalue	p.adjust	qvalue	rank	leading_edge	core_enrichment
hsa05321	Inflammatory bowel disease	63	-0.67559	-2.26053	1.16e-08	2.15e-06	1.6e-06	1937	tags=51%, list=10%, signal=46%	IL4R/IL23A/HLA-DMB/TLR2/HLA-DPB1/HLA-DRB5/STAT3/IL12RB1/TNF/IL21R/STAT4/TBX21/NFATC1/TGFB3/IFNG/HLA-DOA/IL18RAP/IL18/SMAD2/TLR4/TLR5/HLA-DQB1/HLA-DQA1/HLA-DOB/HLA-DRB1/HLA-DRA/IL1B/IL18R1/STAT1/HLA-DMA/RORC/IL1A
hsa04612	Antigen processing and presentation	69	-0.653967	-2.20953	1.26e-08	2.15e-06	1.6e-06	3030	tags=51%, list=16%, signal=43%	TAPBP/KLRD1/PSME1/HLA-DMB/HLA-A/LGMN/HSP90AA1/HLA-DPB1/B2M/PSME2/HLA-DRB5/RFX5/TNF/HLA-C/IFNG/HSPA6/CALR/HLA-DOA/KIR2DL4/CTSS/TAP2/HLA-E/TAP1/HLA-DQB1/HLA-DQA1/HLA-DOB/CD8A/HLA-F/HLA-DRB1/HLA-DRA/HSPA5/PDIA3/HLA-DMA/CIITA/CD74
hsa04640	Hematopoietic cell lineage	95	-0.591737	-2.1107	6.21e-08	7.07e-06	5.25e-06	3391	tags=49%, list=18%, signal=41%	IL1R1/CD14/FCGR1A/GP9/GP1BA/IL4R/IL2RA/CD59/HLA-DMB/KITLG/IL7/CD37/CD3D/IL3RA/HLA-DPB1/HLA-DRB5/TNF/CSF2RA/CR2/CD19/CD24/CD22/CD3G/CSF3R/CD2/HLA-DOA/EPOR/KIT/CD3E/IL7R/ITGA3/CD44/CD7/MS4A1/HLA-DQB1/HLA-DQA1/HLA-DOB/CD8A/HLA-DRB1/HLA-DRA/IL1B/CD55/HLA-DMA/CD5/ITGA6/IL1A/IL1R2
hsa05169	Epstein-Barr virus infection	198	-0.476976	-1.91525	9.45e-08	8.08e-06	5.99e-06	3293	tags=35%, list=17%, signal=30%	PSMD1/CASP3/PSMD2/PSMD11/BTK/TAPBP/TNFAIP3/CDKN1A/LYN/CASP8/HDAC1/PSMC5/HLA-DMB/TRAF5/E2F2/HLA-A/IFNAR1/CD3D/MYD88/SNW1/TLR2/MDM2/HLA-DPB1/BAK1/B2M/BCL2L11/HES1/HLA-DRB5/STAT3/TNF/HLA-C/MAPK11/SAP30/CR2/JAK1/CD19/PIK3R3/IRF7/ITGAL/CD3G/CALR/HLA-DOA/ENTPD3/TAP2/CD3E/CD247/PIK3CD/STAT2/NFKB2/CD44/HLA-E/TAP1/ICAM1/HLA-DQB1/HLA-DQA1/HLA-DOB/HLA-F/HLA-DRB1/HLA-DRA/DDB2/STAT1/OAS3/PDIA3/HLA-DMA/CXCL10/…
hsa05164	Influenza A	168	-0.497416	-1.94857	1.44e-07	9.83e-06	7.29e-06	2667	tags=33%, list=14%, signal=29%	EP300/MAP2K1/CASP8/TICAM1/HLA-DMB/IFNAR1/PML/NLRX1/MYD88/MX1/TNFRSF10A/HLA-DPB1/BAK1/RNASEL/HLA-DRB5/KPNA2/TNF/NLRP3/FASLG/IFNG/JAK1/PIK3R3/IRF7/KPNA6/ADAR/TLR3/IL33/HLA-DOA/SOCS3/NXF3/CASP1/IL18/PIK3CD/CXCL8/STAT2/RSAD2/TLR4/ICAM1/HLA-DQB1/HLA-DQA1/HLA-DOB/HLA-DRB1/HLA-DRA/IL1B/STAT1/OAS3/HLA-DMA/CXCL10/TNFSF10/IFIH1/CCL5/CIITA/JAK2/IL1A/FAS/OAS2
hsa04650	Natural killer cell mediated cytotoxicity	124	-0.532334	-1.97989	2.15e-07	1.23e-05	9.1e-06	3954	tags=44%, list=21%, signal=35%	PTK2B/MAPK1/KRAS/HLA-B/SOS1/KLRK1/PRKCA/ZAP70/PRKCB/SHC3/SH2D1B/TNFRSF10B/CASP3/ICAM2/IFNGR1/KLRD1/MAP2K1/GRB2/FCGR3A/NCR1/CD244/PRF1/HLA-A/IFNAR1/PRKCG/RAET1E/PPP3CA/FCER1G/TNFRSF10A/SH3BP2/RAC2/TNF/HLA-C/FCGR3B/SH2D1A/NFATC1/FASLG/IFNG/PIK3R3/ITGAL/LCP2/FYN/VAV1/CD247/PIK3CD/MICB/HLA-E/ICAM1/ULBP3/TNFSF10/RAET1L/ULBP2/RAC3/FAS/LCK
hsa05320	Autoimmune thyroid disease	50	-0.666184	-2.13399	2.77e-07	1.35e-05	1e-05	2572	tags=40%, list=14%, signal=35%	CD28/HLA-DMB/TPO/PRF1/HLA-A/HLA-DPB1/HLA-DRB5/HLA-C/FASLG/CTLA4/HLA-DOA/HLA-E/HLA-DQB1/HLA-DQA1/HLA-DOB/HLA-F/HLA-DRB1/HLA-DRA/HLA-DMA/FAS
hsa05332	Graft-versus-host disease	38	-0.722564	-2.18009	3.4e-07	1.46e-05	1.08e-05	2932	tags=61%, list=15%, signal=51%	KLRD1/CD28/HLA-DMB/PRF1/HLA-A/HLA-DPB1/HLA-DRB5/TNF/HLA-C/FASLG/IFNG/HLA-DOA/HLA-E/HLA-DQB1/HLA-DQA1/HLA-DOB/HLA-F/HLA-DRB1/HLA-DRA/IL1B/HLA-DMA/IL1A/FAS
hsa04659	Th17 cell differentiation	106	-0.543696	-1.98104	7.97e-07	3.03e-05	2.25e-05	2847	tags=41%, list=15%, signal=35%	SMAD4/IL4R/IL23A/IL2RA/AHR/IL1RAP/HLA-DMB/CD3D/HSP90AA1/PPP3CA/HLA-DPB1/HLA-DRB5/STAT3/IL27RA/IL12RB1/MTOR/IL21R/MAPK11/TBX21/NFATC1/IFNG/JAK1/CD3G/IRF4/HLA-DOA/CD3E/CD247/STAT5A/SMAD2/HIF1A/HLA-DQB1/HLA-DQA1/HLA-DOB/HLA-DRB1/HLA-DRA/IL1B/STAT1/IL2RB/HLA-DMA/RORC/JAK2/LCK/FOS
hsa04060	Cytokine-cytokine receptor interaction	294	-0.404602	-1.68844	1.11e-06	3.8e-05	2.82e-05	3391	tags=32%, list=18%, signal=27%	IL1R1/TNFRSF9/TNFRSF10B/BMP6/MPL/RELT/TNFRSF10C/CXCL12/IFNGR1/TNFSF14/CXCR1/CCR8/IL4R/GDF10/CCR4/IL23A/IL2RA/RELL1/PF4V1/CXCL6/IL1RAP/IL17C/IL7/XCR1/IFNAR1/TNFSF12/IL15RA/LTA/TNFRSF17/CCR7/TNFRSF10A/IL3RA/IL10RA/INHBA/TNFSF13B/IFNE/CSF2RB/CXCR2/XCL2/CD27/IL27RA/CXCR6/IL12RB1/TNF/IL20RB/IL21R/CSF2RA/TGFB3/FASLG/BMP2/IL16/LIF/IL1RN/IFNG/CCR5/TNFRSF21/IL33/CSF3R/CXCL16/EPOR/IL18RAP/TNFSF8/CX3CL1/IL1…
hsa05323	Rheumatoid arthritis	89	-0.56677	-2.012	1.71e-06	5.32e-05	3.95e-05	2649	tags=39%, list=14%, signal=34%	IL23A/CD28/CXCL6/HLA-DMB/TCIRG1/TLR2/HLA-DPB1/TNFSF13B/HLA-DRB5/TNF/TGFB3/IFNG/CTLA4/ITGAL/HLA-DOA/IL18/CXCL8/TLR4/ICAM1/HLA-DQB1/HLA-DQA1/HLA-DOB/HLA-DRB1/HLA-DRA/CXCL2/IL1B/CCL3L3/HLA-DMA/TNFSF13/CXCL3/CCL5/IL1A/FOS/CXCL1/TNFRSF11A
hsa05145	Toxoplasmosis	109	-0.529753	-1.9321	2.37e-06	6.75e-05	5.01e-05	2690	tags=39%, list=14%, signal=34%	ITGB1/BIRC2/CASP8/LY96/HLA-DMB/GNAI2/MYD88/TLR2/LAMA5/PIK3CG/IL10RA/HLA-DPB1/HLA-DRB5/GNAI1/STAT3/TNF/LAMB3/LAMB2/MAPK11/TGFB3/IFNG/CCR5/JAK1/LDLR/HSPA6/PIK3R5/HLA-DOA/TLR4/HLA-DQB1/HLA-DQA1/HLA-DOB/HLA-DRB1/HLA-DRA/STAT1/HLA-DMA/BCL2/BIRC3/CIITA/ITGA6/JAK2/ALOX5/LAMC2/LAMA3
hsa04940	Type I diabetes mellitus	41	-0.668458	-2.0599	4.01e-06	0.000105572	7.83e-05	2572	tags=56%, list=14%, signal=49%	CD28/HLA-DMB/PRF1/HLA-A/LTA/HLA-DPB1/HLA-DRB5/TNF/HLA-C/FASLG/IFNG/HLA-DOA/HLA-E/HLA-DQB1/HLA-DQA1/HLA-DOB/HLA-F/HLA-DRB1/HLA-DRA/IL1B/HLA-DMA/IL1A/FAS
hsa05146	Amoebiasis	101	-0.532183	-1.91719	4.56e-06	0.000111469	8.27e-05	4371	tags=51%, list=23%, signal=40%	PIK3CA/IL12B/NFKB1/RELA/RAB7A/PRKACA/FN1/LAMC1/ITGAM/LAMB1/ACTN4/RAB5A/CD1A/PRKCA/PRKCB/IL1R1/CD14/CASP3/COL4A4/LAMA2/COL1A2/SERPINB3/COL3A1/PRKCG/TLR2/LAMA5/PRKACB/RAB5B/ACTN1/SERPINB9/TNF/LAMB3/LAMB2/VCL/TGFB3/IFNG/PIK3R3/COL1A1/PLCB2/PIK3CD/CXCL8/GNAQ/TLR4/CXCL2/IL1B/CXCL3/GNA15/LAMC2/CXCL1/LAMA3/MUC2/IL1R2
hsa05330	Allograft rejection	35	-0.708727	-2.0703	6.37e-06	0.000145203	0.000107707	2572	tags=69%, list=14%, signal=59%	CD86/HLA-DPA1/HLA-B/CD40LG/CD28/HLA-DMB/PRF1/HLA-A/HLA-DPB1/HLA-DRB5/TNF/HLA-C/FASLG/IFNG/HLA-DOA/HLA-E/HLA-DQB1/HLA-DQA1/HLA-DOB/HLA-F/HLA-DRB1/HLA-DRA/HLA-DMA/FAS
hsa05166	Human T-cell leukemia virus 1 infection	220	-0.421261	-1.69755	7.16e-06	0.000153118	0.000113578	2905	tags=30%, list=15%, signal=26%	CREB3/SMAD4/CDKN1A/EP300/ADCY4/IL2RA/MAP2K1/EGR2/HLA-DMB/E2F2/HLA-A/FOSL1/IL15RA/TLN2/LTA/CD3D/PRKACB/PPP3CA/CRTC2/HLA-DPB1/ADCY7/B2M/HLA-DRB5/TNF/HLA-C/CREB3L4/NFATC1/CDC27/TGFB3/ELK4/BUB1B/JAK1/PIK3R3/ITGAL/CD3G/PTEN/CALR/HLA-DOA/CDC20/PTTG1/CD3E/PIK3CD/EGR1/ZFP36/STAT5A/NFKB2/CDKN2C/KAT2B/HLA-E/SMAD2/ICAM1/HLA-DQB1/HLA-DQA1/MMP7/HLA-DOB/TNFRSF13C/HLA-F/HLA-DRB1/HLA-DRA/IL2RB/HLA-DMA/ETS1/LCK/F…
hsa04621	NOD-like receptor signaling pathway	184	-0.442932	-1.77331	8.68e-06	0.000174653	0.000129552	2664	tags=29%, list=14%, signal=25%	BIRC2/RBCK1/CASP8/TICAM1/PYDC1/TRAF5/YWHAE/PANX1/GBP3/IFNAR1/NLRX1/MYD88/HSP90AA1/RNASEL/PKN2/TNF/NLRP1/AIM2/PKN1/PSTPIP1/NLRP3/MAPK11/TXNIP/MEFV/JAK1/ITPR3/IRF7/PLCB2/CASP1/IL18/ANTXR2/CXCL8/STAT2/GBP1/GPSM3/TLR4/CARD16/CXCL2/IL1B/STAT1/GBP2/STING1/OAS3/CXCL3/MCU/BCL2/GBP4/GBP5/BIRC3/CCL5/IFI16/CXCL1/OAS2
hsa04380	Osteoclast differentiation	132	-0.475727	-1.79461	2.14e-05	0.000407419	0.00030221	4186	tags=42%, list=22%, signal=33%	SPI1/JUND/TYK2/MAPK1/LILRA6/LILRB2/LILRA2/LILRB4/TAB2/ATP2A1/IL1R1/FCGR1A/IFNGR1/BTK/MAP2K1/GRB2/LILRB5/FCGR3A/FCGR2B/LILRB1/NCF1/IFNAR1/FOSL1/PPP3CA/LILRB3/FCGR2A/TNF/NCF4/MAPK11/FCGR3B/NFATC1/IFNG/JAK1/ITPR3/PIK3R3/NCF2/LCP2/FYN/SOCS3/PPARG/SIRPG/FOSL2/PIK3CD/STAT2/NFKB2/IL1B/STAT1/FHL2/BLNK/IL1A/LCK/FOSB/FOS/ATP2A3/TNFRSF11A
hsa04672	Intestinal immune network for IgA production	45	-0.622462	-1.97389	2.69e-05	0.00048462	0.000359475	2572	tags=47%, list=14%, signal=40%	CD28/HLA-DMB/ICOSLG/IL15RA/TNFRSF17/HLA-DPB1/TNFSF13B/HLA-DRB5/HLA-DOA/ITGB7/HLA-DQB1/HLA-DQA1/HLA-DOB/TNFRSF13C/HLA-DRB1/HLA-DRA/HLA-DMA/TNFSF13/CXCR4/CCL28/PIGR
hsa04975	Fat digestion and absorption	42	0.680705	1.98391	2.99e-05	0.000501622	0.000372086	752	tags=26%, list=4%, signal=25%	MTTP/PLA2G12B/CEL/MOGAT3/FABP1/APOA1/FABP2/NPC1L1/DGAT2/APOB/SCARB1
hsa04658	Th1 and Th2 cell differentiation	90	-0.52853	-1.87587	3.08e-05	0.000501622	0.000372086	2007	tags=37%, list=11%, signal=33%	MAML2/IL4R/IL2RA/HLA-DMB/NOTCH2/CD3D/PPP3CA/HLA-DPB1/HLA-DRB5/IL12RB1/MAPK11/STAT4/TBX21/NFATC1/IFNG/JAK1/CD3G/HLA-DOA/CD3E/CD247/STAT5A/HLA-DQB1/HLA-DQA1/HLA-DOB/HLA-DRB1/HLA-DRA/STAT1/IL2RB/JAG1/HLA-DMA/JAK2/LCK/FOS
hsa05140	Leishmaniasis	73	-0.55647	-1.91124	3.64e-05	0.000566097	0.000419912	3592	tags=51%, list=19%, signal=41%	PRKCB/TAB2/PTGS2/FCGR1A/CYBB/IFNGR1/ITGB1/HLA-DMB/FCGR3A/NCF1/MYD88/TLR2/HLA-DPB1/FCGR2A/HLA-DRB5/TNF/NCF4/MAPK11/FCGR3B/TGFB3/IFNG/JAK1/NCF2/HLA-DOA/MARCKSL1/TLR4/HLA-DQB1/HLA-DQA1/HLA-DOB/HLA-DRB1/HLA-DRA/IL1B/STAT1/HLA-DMA/JAK2/IL1A/FOS
hsa05162	Measles	137	-0.448296	-1.70742	9.87e-05	0.00146793	0.00108886	3025	tags=28%, list=16%, signal=24%	TNFAIP3/EIF2AK3/MX2/IL2RA/CD28/CASP8/FCGR2B/SLAMF1/IFNAR1/CD209/CD3D/MYD88/TLR2/MX1/BAK1/STAT3/FASLG/JAK1/PIK3R3/IRF7/ADAR/CD3G/HSPA6/CBLB/CD3E/PIK3CD/STAT5A/STAT2/TLR4/IL1B/STAT1/IL2RB/OAS3/BCL2/IFIH1/IL1A/FAS/FOS/OAS2
hsa04662	B cell receptor signaling pathway	81	-0.508494	-1.78069	0.000128147	0.00168485	0.00124976	3946	tags=48%, list=21%, signal=38%	MAPK1/CD72/KRAS/LILRA6/LILRB2/LILRA2/SOS1/LILRB4/PRKCB/RASGRP3/BTK/LYN/CD79B/MALT1/MAP2K1/GRB2/LILRB5/FCGR2B/LILRB1/PPP3CA/RAC2/LILRB3/BCL10/NFATC1/INPP5D/CR2/CD19/PIK3AP1/PIK3R3/CD22/BANK1/CARD11/VAV1/PIK3CD/CD79A/BLNK/RAC3/DAPP1/FOS
hsa04668	TNF signaling pathway	118	-0.459552	-1.69736	0.000132429	0.00168485	0.00124976	5286	tags=51%, list=28%, signal=37%	CCL20/MAPK12/AKT1/RPS6KA5/VCAM1/PIK3CA/NFKB1/MAPK8/RELA/MAP2K4/IL15/ATF4/ATF2/CHUK/MAP2K3/ADAM17/MAPK1/RPS6KA4/MLKL/TAB2/CASP10/PTGS2/CASP3/RHBDF2/TNFAIP3/CREB3/IRF1/BIRC2/CFLAR/BCL3/MAP2K1/CASP8/CXCL6/TRAF5/LTA/MMP14/DAB2IP/TNF/MAPK11/CREB3L4/MAP3K5/LIF/PIK3R3/SOCS3/CX3CL1/PIK3CD/ICAM1/CXCL2/IL1B/IL18R1/JAG1/CXCL10/CXCL3/CASP7/BIRC3/CCL5/FAS/FOS/CXCL1/CREB3L1
hsa05152	Tuberculosis	176	-0.417523	-1.65119	0.000121952	0.00168485	0.00124976	3337	tags=39%, list=18%, signal=33%	ITGAM/CR1/ITGAX/CTSD/NFYC/ARHGEF12/MAPK1/RAB5A/HLA-DPA1/TLR6/CASP10/CD14/FCGR1A/MRC2/CASP3/IFNGR1/RHOA/SPHK1/LSP1/MALT1/EP300/IL23A/CASP8/HLA-DMB/FCGR3A/FCGR2B/CALM3/EEA1/CLEC7A/PIK3C3/CD209/TCIRG1/MYD88/TLR2/PPP3CA/FCER1G/PLK3/IL10RA/HLA-DPB1/FCGR2A/HLA-DRB5/BCL10/RAB5B/RFX5/TNF/MAPK11/FCGR3B/TGFB3/IFNG/JAK1/HLA-DOA/CTSS/IL18/CAMK2D/TLR4/HLA-DQB1/HLA-DQA1/CLEC4E/HLA-DOB/HLA-DRB1/HLA-DRA/IL1B/STA…
hsa05163	Human cytomegalovirus infection	223	-0.390928	-1.57642	0.000133014	0.00168485	0.00124976	3964	tags=37%, list=21%, signal=29%	GNG13/PTK2B/ARHGEF12/MAPK1/KRAS/HLA-B/SOS1/PRKCA/GNG3/PRKCB/GNGT2/CRK/IL1R1/PTGS2/CASP3/CXCL12/TAPBP/RHOA/CREB3/GNG2/CDKN1A/SP1/ADCY4/MAP2K1/GRB2/CASP8/CALM3/TRAF5/E2F2/GNAI2/HLA-A/PRKCG/PRKACB/PPP3CA/IL10RA/MDM2/BAK1/RAC2/ADCY7/B2M/CXCR2/GNAI1/STAT3/ROCK1/TNF/RPS6KB1/MTOR/HLA-C/MAPK11/CREB3L4/NFATC1/FASLG/CCR5/JAK1/ITPR3/PIK3R3/AKAP13/ITGAV/CALR/ARHGEF1/TAP2/PLCB2/CX3CL1/PIK3CD/CXCL8/GNAQ/CCL4/H…
hsa04977	Vitamin digestion and absorption	26	0.733019	1.97194	0.000153093	0.00185887	0.00137885	1814	tags=42%, list=10%, signal=38%	RBP2/APOA1/SLC19A3/SLC23A1/SLC5A6/PLB1/APOB/SCARB1/SLC19A2/TCN2/APOA4
hsa04976	Bile secretion	90	0.541974	1.78969	0.000157624	0.00185887	0.00137885	2583	tags=29%, list=14%, signal=25%	ABCB1/ABCC2/NR0B2/SLC51B/UGT2A3/ABCG2/SCT/SULT2A1/UGT2B7/CYP3A4/AQP1/SCARB1/CFTR/SLC9A3/NR1H4/ABCC4/ADCY3/UGT2B10/UGT2B17/ATP1A2/SLC51A/SLC27A5/SLC4A2/BAAT/ABCB4/ADCY5
hsa04974	Protein digestion and absorption	103	0.531878	1.79067	0.000215065	0.00236934	0.00175749	1781	tags=24%, list=9%, signal=22%	XPNPEP2/MEP1A/SLC7A9/DPP4/SLC15A1/ACE2/COL9A3/MEP1B/SLC7A8/MME/COL17A1/COL28A1/CPA2/KCNK5/ELN/SLC6A19/CPA3/SLC9A3/COL9A1/PRSS2/COL2A1/SLC1A1/SLC7A7/KCNQ1/ATP1A2
hsa04620	Toll-like receptor signaling pathway	106	-0.469545	-1.71086	0.000221692	0.00236934	0.00175749	5284	tags=47%, list=28%, signal=34%	MAPK12/AKT1/CD40/IRF3/PIK3CA/IL12B/NFKB1/MAPK8/RELA/MAP2K4/IRF9/TLR1/CHUK/MAP2K3/TYK2/IKBKE/CD86/MAPK1/TLR8/TAB2/TLR6/CD14/MAP2K1/CASP8/LY96/TICAM1/IFNAR1/MYD88/TLR2/TNF/MAPK11/JAK1/PIK3R3/IRF7/TLR3/PIK3CD/CXCL8/STAT2/CCL4/TLR4/TLR5/CCL4L2/IL1B/STAT1/CCL3L3/CXCL10/CCL5/CXCL9/CXCL11/FOS
hsa04141	Protein processing in endoplasmic reticulum	167	-0.416421	-1.62478	0.000216487	0.00236934	0.00175749	3660	tags=40%, list=19%, signal=32%	DDOST/ATF6/OSTC/UBXN1/UBXN8/DNAJB1/UBXN4/ERO1B/SSR1/SEC61A1/PDIA4/TRAM1L1/MAN1A2/EIF2AK3/PDIA6/DERL2/DNAJA1/SEC24C/UGGT1/ERLEC1/SSR2/SAR1A/PPP1R15A/YOD1/SEC24A/ERO1A/SEC24D/HSP90AA1/HERPUD1/PLAA/XBP1/UBQLN4/BAK1/ERP29/GANAB/SEC62/OS9/STT3A/UBE2J1/MAP3K5/SEC23B/EDEM1/SSR3/SEC31B/P4HB/SVIP/RRBP1/DNAJC1/DERL3/SEL1L/HSPA6/CALR/HYOU1/BAG1/BAG2/CAPN2/LMAN1/FBXO6/HSP90B1/EDEM3/DNAJC10/HSPA4L/HSPA5/PDIA3…
hsa00140	Steroid hormone biosynthesis	62	0.583098	1.8276	0.00026322	0.00272792	0.00202348	1528	tags=24%, list=8%, signal=22%	AKR1C3/AKR1C4/UGT2A3/HSD3B1/SULT2B1/UGT2B7/CYP3A4/DHRS11/SULT1E1/COMT/HSD17B2/HSD17B6/AKR1C1/UGT2B10/UGT2B17
hsa05416	Viral myocarditis	66	-0.526142	-1.7717	0.000351431	0.00353498	0.00262213	4029	tags=52%, list=21%, signal=41%	CD86/HLA-DPA1/HLA-B/SGCB/CD40LG/ABL1/CASP3/EIF4G1/LAMA2/CD28/CASP8/EIF4G3/HLA-DMB/PRF1/HLA-A/HLA-DPB1/RAC2/HLA-DRB5/HLA-C/ITGAL/FYN/HLA-DOA/HLA-E/ICAM1/HLA-DQB1/HLA-DQA1/HLA-DOB/HLA-F/HLA-DRB1/HLA-DRA/CD55/HLA-DMA/DAG1/RAC3
hsa05417	Lipid and atherosclerosis	214	-0.377258	-1.51755	0.000363729	0.00355415	0.00263635	3650	tags=33%, list=19%, signal=27%	PRKCA/ATF6/OLR1/TAB2/TLR6/MMP1/CD40LG/TNFRSF10B/CD14/CASP3/CYBB/RHOA/POU2F1/EIF2AK3/LYN/CASP8/LY96/TICAM1/CDC42/CALM3/NCF1/ERO1A/MYD88/TLR2/HSP90AA1/PPP3CA/TNFRSF10A/XBP1/STAT3/TNF/NCF4/NLRP3/MAPK11/AGER/MAP3K5/NFATC1/FASLG/PIK3R3/IRF7/LDLR/NCF2/HSPA6/SOD2/POU2F2/VAV1/ARHGEF1/PLCB2/PPARG/CASP1/VLDLR/IL18/PIK3CD/CAMK2D/CXCL8/HSP90B1/MIB1/TLR4/ICAM1/CXCL2/IL1B/HSPA5/CCL3L3/TNFSF10/CXCL3/BCL2/CASP7/…
hsa04064	NF-kappa B signaling pathway	102	-0.456893	-1.64573	0.000385823	0.00366532	0.00271881	3628	tags=43%, list=19%, signal=35%	ZAP70/PRKCB/TAB2/CD40LG/IL1R1/CD14/PTGS2/ATM/CXCL12/TNFSF14/BTK/TNFAIP3/LYN/MALT1/BIRC2/CFLAR/LY96/PPP1R13L/TICAM1/TRAF5/LTA/MYD88/TNFSF13B/PARP1/BCL10/TNF/BCL2A1/CARD11/CXCL8/NFKB2/CCL4/TLR4/ICAM1/TNFRSF13C/CXCL2/CCL4L2/IL1B/CXCL3/BCL2/BIRC3/BLNK/LCK/CXCL1/TNFRSF11A
hsa00120	Primary bile acid biosynthesis	17	0.767512	1.8593	0.000420026	0.0038824	0.00287984	950	tags=41%, list=5%, signal=39%	CYP27A1/AKR1C4/ACOX2/ACOT8/AMACR/CYP39A1/CH25H
hsa05310	Asthma	28	-0.650844	-1.82331	0.000548718	0.00493846	0.00366319	2379	tags=43%, list=13%, signal=38%	HLA-DMB/FCER1G/HLA-DPB1/HLA-DRB5/TNF/HLA-DOA/HLA-DQB1/HLA-DQA1/HLA-DOB/HLA-DRB1/HLA-DRA/HLA-DMA
hsa04310	Wnt signaling pathway	174	0.442753	1.59467	0.000585596	0.00513523	0.00380914	3273	tags=26%, list=17%, signal=22%	NOTUM/DKK4/WIF1/NKD1/TLE2/APCDD1/AXIN2/WNT11/BAMBI/WNT5B/LEF1/TCF7/RNF43/FZD7/NKD2/CXXC4/WNT6/NFATC2/WNT4/ZNRF3/MYC/VANGL2/FZD10/SFRP4/FZD8/WNT10A/CSNK2A2/CSNK2B/CUL1/SFRP5/RSPO2/CCND3/FZD1/WNT2B/SOX17/WNT2/PRICKLE3/FRZB/LGR5/PLCB4/WNT5A/DKK1/DKK2/NFATC3/MAP3K7/CTNNB1
hsa00830	Retinol metabolism	68	0.545082	1.7237	0.000756368	0.00646694	0.00479696	2508	tags=26%, list=13%, signal=23%	CYP2B6/CYP2W1/UGT2A3/UGT2B7/CYP3A4/PNPLA4/ADH4/ADH6/ALDH1A3/HSD17B6/UGT2B10/UGT2B17/AOX1/DGAT1/CYP2S1/CYP2C9/RDH10/ALDH1A1
hsa04061	Viral protein interaction with cytokine and cytokine receptor	97	-0.46422	-1.6651	0.000798583	0.00650275	0.00482352	3174	tags=42%, list=17%, signal=35%	TNFRSF10C/CXCL12/TNFSF14/CXCR1/CCR8/CCR4/IL2RA/PF4V1/CXCL6/XCR1/LTA/CCR7/TNFRSF10A/IL10RA/CXCR2/XCL2/TNF/IL20RB/CCR5/IL18RAP/CX3CL1/IL18/CXCL8/CCL4/CCL26/CXCL2/CCL4L2/IL18R1/IL2RB/CCL18/CCL3L3/CXCL10/TNFSF10/CXCL3/CCL5/CXCL9/CXCL11/CXCR4/CCL28/CXCL1/CXCL13
hsa04625	C-type lectin receptor signaling pathway	104	-0.454238	-1.64923	0.00078849	0.00650275	0.00482352	5343	tags=47%, list=28%, signal=34%	RAF1/MAPK12/AKT1/PIK3CA/IL12B/NFKB1/MAPK8/RELA/IRF9/PPP3CB/CHUK/IKBKE/ARHGEF12/MAPK1/KRAS/PTGS2/RHOA/IRF1/LSP1/MALT1/IL23A/BCL3/CASP8/EGR2/CALM3/CLEC7A/CD209/CLEC4D/PPP3CA/FCER1G/PLK3/MDM2/BCL10/RRAS2/TNF/NLRP3/MAPK11/NFATC1/EGR3/ITPR3/PIK3R3/CBLB/CASP1/PIK3CD/STAT2/NFKB2/CLEC4E/IL1B/STAT1
hsa03010	Ribosome	132	0.463171	1.61218	0.000846822	0.00673519	0.00499594	4824	tags=49%, list=25%, signal=37%	RPS21/RPS10/MRPL2/RPL8/MRPL12/RPS23/RPS4Y1/RPL13/RPS5/RPL21/RPS3A/RPL30/RPS4X/MRPL13/RPS15A/RPS17/RPL26/RPS14/RPL10/RPS3/RPS11/RPLP0/RPS15/RPS6/RPS19/RPS18/RPL18/RPL7/RPL35/RPL23A/MRPS17/MRPS18C/RPL36A/RPL26L1/RPLP2/RPS28/MRPL23/RPL37A/RPL10A/RPL36/MRPL36/MRPL9/RPL27/RPL31/RPL18A/MRPL4/RPLP1/MRPL11/RPL7A/MRPS11/MRPS14/RPS7/MRPS12/MRPL22/MRPL32/UBA52/MRPL28/MRPS10/RPL3L/RPL5/RPL28/RPL9/RPS9/RPS8/M…
hsa05142	Chagas disease	101	-0.453749	-1.63463	0.000955185	0.00742439	0.00550716	2626	tags=32%, list=14%, signal=27%	CFLAR/CASP8/TICAM1/GNAI2/CD3D/MYD88/TLR2/GNAI1/ACE/TNF/MAPK11/TGFB3/FASLG/IFNG/PIK3R3/SERPINE1/CD3G/CALR/PLCB2/CD3E/CD247/PIK3CD/CXCL8/GNAQ/SMAD2/TLR4/IL1B/CCL3L3/GNA15/CCL5/FAS/FOS
hsa05161	Hepatitis B	160	-0.404222	-1.56827	0.00104886	0.00797135	0.00591288	5348	tags=46%, list=28%, signal=33%	CYCS/RAF1/MAPK12/AKT1/IRF3/DDB1/DDX3X/BAX/PIK3CA/NFKB1/MAPK8/RELA/VDAC3/MAP2K4/CASP9/ATF4/TP53/BIRC5/ATF2/CHUK/MAP2K3/TYK2/IKBKE/PTK2B/MAPK1/KRAS/SOS1/PRKCA/PRKCB/TAB2/CASP10/CASP3/CREB3/SMAD4/CDKN1A/EP300/PCNA/MAP2K1/GRB2/CASP8/EGR2/TICAM1/E2F2/IFNAR1/HSPG2/PRKCG/MYD88/TLR2/STAT3/TNF/MAPK11/CREB3L4/STAT4/NFATC1/TGFB3/FASLG/EGR3/JAK1/PIK3R3/IRF7/TLR3/PIK3CD/CXCL8/STAT5A/STAT2/TLR4/DDB2/STAT1/BCL2…
hsa05340	Primary immunodeficiency	37	-0.606914	-1.81557	0.00119799	0.00871727	0.00646618	1962	tags=49%, list=10%, signal=44%	ZAP70/CD40LG/ICOS/BTK/CD3D/RFX5/CD19/TAP2/CD3E/IL7R/CD79A/PTPRC/TAP1/TNFRSF13C/CD8A/BLNK/CIITA/LCK
hsa05235	PD-L1 expression and PD-1 checkpoint pathway in cancer	89	-0.467047	-1.65799	0.00117418	0.00871727	0.00646618	2596	tags=33%, list=14%, signal=28%	MAP2K1/CD28/TICAM1/CD3D/MYD88/TLR2/PPP3CA/STAT3/RPS6KB1/MTOR/MAPK11/NFATC1/IFNG/JAK1/PIK3R3/CD3G/PTEN/CD3E/RASGRP1/CD247/PDCD1/PIK3CD/TLR4/HIF1A/STAT1/CD274/JAK2/LCK/FOS
hsa00982	Drug metabolism - cytochrome P450	68	0.532328	1.68337	0.0013487	0.00960946	0.00712798	2082	tags=24%, list=11%, signal=21%	CYP2B6/UGT2A3/UGT2B7/CYP3A4/ADH4/ADH6/FMO5/GSTP1/MAOA/GSTA2/UGT2B10/UGT2B17/AOX1/GSTA1/GSTK1/CYP2C9
hsa04657	IL-17 signaling pathway	94	-0.451888	-1.61075	0.00157496	0.0107862	0.00800082	3625	tags=32%, list=19%, signal=26%	IL17RA/TRAF3IP2/TAB2/MMP1/PTGS2/CASP3/TNFAIP3/MAPK6/CASP8/CXCL6/TRAF5/IL17C/FOSL1/HSP90AA1/TNF/MAPK11/IFNG/CXCL8/HSP90B1/S100A8/CXCL2/IL1B/CXCL10/CXCL3/FOSB/FOS/CXCL1/MUC5AC/LCN2/MUC5B
hsa04390	Hippo signaling pathway	156	0.427414	1.52539	0.00164	0.0107862	0.00800082	2434	tags=21%, list=13%, signal=18%	BMP7/NKD1/ID1/AXIN2/WNT11/PARD6B/WNT5B/BMP4/LEF1/TCF7/PPP2R2C/FZD7/AREG/NKD2/YWHAB/AMOT/AFP/WNT6/WNT4/MYC/FZD10/TGFBR2/FZD8/WNT10A/STK3/CRB2/PRKCZ/BMP5/CCND3/FZD1/WNT2B/YAP1
hsa04514	Cell adhesion molecules	153	-0.387239	-1.49431	0.00162204	0.0107862	0.00800082	2572	tags=31%, list=14%, signal=27%	CD28/NECTIN2/PDCD1LG2/HLA-DMB/ICAM3/SPN/ICOSLG/HLA-A/HLA-DPB1/GLG1/PTPRF/CD6/HLA-DRB5/SDC1/HLA-C/VSIR/NECTIN1/PTPRD/CTLA4/ITGAL/CD22/SELPLG/VTCN1/ITGAV/CD2/HLA-DOA/ITGB7/PDCD1/SELL/PTPRC/HLA-E/ICAM1/HLA-DQB1/TIGIT/HLA-DQA1/HLA-DOB/CD8A/HLA-F/HLA-DRB1/HLA-DRA/HLA-DMA/SDC3/CD274/ALCAM/ITGA6/SLITRK6/CLDN18
hsa04062	Chemokine signaling pathway	189	-0.367884	-1.47581	0.00159149	0.0107862	0.00800082	3611	tags=35%, list=19%, signal=29%	GNG3/PRKCB/SHC3/GNGT2/CRK/HCK/FGR/CXCL12/RHOA/CXCR1/CCR8/GNG2/LYN/CCR4/ADCY4/MAP2K1/GRB2/PF4V1/CXCL6/CDC42/NCF1/GNAI2/XCR1/PRKACB/CCR7/PIK3CG/RAC2/ADCY7/DOCK2/CXCR2/XCL2/GNAI1/STAT3/CXCR6/ROCK1/CCR5/TIAM1/PIK3R3/WAS/CXCL16/PIK3R5/VAV1/PLCB2/CX3CL1/ITK/PIK3CD/CXCL8/STAT2/GNAQ/CCL4/CCL26/CXCL2/CCL4L2/STAT1/CCL18/CCL3L3/CXCL10/CXCL3/CCL5/CXCL9/RAC3/JAK2/CXCL11/CXCR4/CCL28/CXCL1/CXCL13
hsa04610	Complement and coagulation cascades	86	0.500492	1.63988	0.00170343	0.010992	0.00815348	2334	tags=27%, list=12%, signal=24%	F10/SERPIND1/SERPINE2/F7/F2/FGB/PROCR/F2RL2/SERPINF2/C2/FGA/MASP1/F13A1/C7/BDKRB1/BDKRB2/PROC/PLAT/SERPINA5/VSIG4/C8G/F11/F2R
hsa04933	AGE-RAGE signaling pathway in diabetic complications	100	-0.436673	-1.56847	0.00182051	0.0115299	0.0085525	3650	tags=39%, list=19%, signal=32%	PRKCA/PRKCB/NOX4/FOXO1/CASP3/CYBB/COL4A4/PRKCE/COL1A2/SMAD4/MMP2/CDC42/COL3A1/DIAPH1/STAT3/TNF/MAPK11/AGER/NFATC1/TGFB3/PLCE1/PIK3R3/SERPINE1/COL1A1/PLCB2/PIK3CD/PLCD1/EGR1/CXCL8/STAT5A/SMAD2/ICAM1/PLCD3/IL1B/STAT1/BCL2/F3/JAK2/IL1A
hsa00980	Metabolism of xenobiotics by cytochrome P450	73	0.519237	1.65583	0.00198417	0.0121176	0.00898845	2082	tags=23%, list=11%, signal=21%	CYP2B6/UGT2A3/SULT2A1/UGT2B7/CYP3A4/ADH4/ADH6/AKR1C1/GSTP1/GSTA2/UGT2B10/UGT2B17/DHDH/GSTA1/GSTK1/CYP2S1/CYP2C9
hsa04146	Peroxisome	83	0.496783	1.62919	0.00197005	0.0121176	0.00898845	3476	tags=39%, list=18%, signal=32%	PIPOX/MPV17L/ACOX2/ACOT8/ACSL6/AMACR/NOS2/CROT/PXMP2/PXMP4/DECR2/PEX5/EPHX2/PEX1/NUDT7/PEX11G/PEX6/FAR2/NUDT12/GSTK1/DDO/BAAT/PEX16/PEX7/PEX3/HACL1/PEX10/ACSL4/ACOX3/PHYH/MLYCD/ACSL5
hsa05170	Human immunodeficiency virus 1 infection	211	-0.360039	-1.44888	0.00241934	0.014516	0.0107675	5348	tags=45%, list=28%, signal=33%	CYCS/RAF1/AP1M2/MAPK12/AKT1/CDK1/IRF3/DDB1/BAX/PIK3CA/NFKB1/CHEK1/MAPK8/RELA/CD4/GNB3/BTRC/APOBEC3D/CASP9/PPP3CB/APOBEC3H/AP1G1/CHUK/MAP2K3/CGAS/AP1B1/DCAF1/GNG13/PTK2B/MAPK1/KRAS/HLA-B/PRKCA/GNG3/CUL5/PRKCB/TAB2/GNGT2/CRK/CASP3/ATM/TRIM5/CCNB3/TAPBP/GNG2/PAK2/MAP2K1/CASP8/CALM3/TRAF5/APOBEC3F/GNAI2/HLA-A/PRKCG/CD3D/MYD88/TLR2/PPP3CA/BAK1/RAC2/B2M/APOBEC3G/APOBEC3A/GNAI1/TNF/RPS6KB1/MTOR/HLA-C/MA…
hsa05167	Kaposi sarcoma-associated herpesvirus infection	194	-0.355955	-1.42252	0.00259283	0.0152887	0.0113407	4100	tags=33%, list=22%, signal=26%	TYK2/IKBKE/CD86/EIF2AK2/GNG13/MAPK1/KRAS/HLA-B/RCAN1/ATG3/MAP1LC3B2/GNG3/GNGT2/HCK/PTGS2/CASP3/IFNGR1/CCR8/GNG2/CDKN1A/LYN/CCR4/EP300/MAP2K1/CASP8/TICAM1/CALM3/E2F2/TCF7L2/HLA-A/IFNAR1/PIK3C3/PPP3CA/PIK3CG/BAK1/STAT3/MTOR/HLA-C/CLEC2B/MAPK11/NFATC1/CCR5/JAK1/ITPR3/PIK3R3/IRF7/TLR3/PIK3R5/PIK3CD/ZFP36/CXCL8/STAT2/MICB/HLA-E/ICAM1/HIF1A/HLA-F/CXCL2/STAT1/CXCL3/JAK2/FAS/FOS/CXCL1
hsa05134	Legionellosis	56	-0.497672	-1.61506	0.00266645	0.0154564	0.011465	6252	tags=68%, list=33%, signal=46%	CLK1/APAF1/RAB1B/CLK4/ITGB2/VCP/NFKBIA/IL12A/NAIP/CYCS/SEC22B/NLRC4/IL12B/NFKB1/RELA/CASP9/ITGAM/CR1/RAB1A/CD14/CASP3/CASP8/SAR1A/MYD88/TLR2/TNF/HSPA6/CASP1/IL18/CXCL8/NFKB2/TLR4/TLR5/CXCL2/IL1B/CXCL3/CASP7/CXCL1
hsa04978	Mineral absorption	60	0.531058	1.64929	0.0032191	0.0183489	0.0136106	2780	tags=40%, list=15%, signal=34%	SLC26A3/SLC39A4/MT1H/FTL/FTH1/MT1F/SLC6A19/HEPHL1/SLC11A2/TRPM6/SLC9A3/CLCN2/ATP7B/CYBRD1/HEPH/ATP1A2/ATOX1/MT1G/SLC8A2/HMOX1/SLC40A1/TF/VDR/ATP1B3
hsa05217	Basal cell carcinoma	63	0.518186	1.6207	0.00329988	0.018501	0.0137234	2623	tags=33%, list=14%, signal=29%	AXIN2/WNT11/PTCH1/WNT5B/BMP4/SHH/LEF1/TCF7/FZD7/WNT6/WNT4/FZD10/FZD8/SMO/WNT10A/HHIP/FZD1/GADD45G/GADD45A/WNT2B/WNT2
hsa04660	T cell receptor signaling pathway	121	-0.40933	-1.51844	0.00405068	0.0223441	0.0165741	3946	tags=38%, list=21%, signal=30%	MAPK1/KRAS/PPP2R5C/SOS1/ZAP70/PPP2R1B/CD40LG/PPP2R5A/ICOS/PPP2R3A/RHOA/PAK2/PPP2R5E/MALT1/MAP2K1/GRB2/CD28/NCK1/CDC42/CD3D/PPP3CA/GRAP2/BCL10/TNF/MAPK11/NFATC1/IFNG/CTLA4/PIK3R3/PAK6/CD3G/LCP2/FYN/CBLB/CARD11/VAV1/CD3E/RASGRP1/ITK/CD247/PDCD1/PIK3CD/PTPRC/CD8A/LCK/FOS
hsa04623	Cytosolic DNA-sensing pathway	80	-0.454052	-1.59354	0.0041495	0.0225258	0.0167089	1852	tags=24%, list=10%, signal=22%	DNASE2/AIM2/NLRP3/MEFV/IRF7/ADAR/IL33/POLR3G/CASP1/IL18/CCL4/POLR3GL/CCL4L2/IL1B/STING1/CXCL10/CASP7/CCL5/IFI16
hsa04217	Necroptosis	156	-0.383219	-1.47564	0.00453259	0.024221	0.0179664	2664	tags=26%, list=14%, signal=23%	BIRC2/CHMP4A/CFLAR/RBCK1/CASP8/TICAM1/TRAF5/IFNAR1/HSP90AA1/CHMP5/TNFRSF10A/CHMP7/PARP1/STAT3/PYGL/TNF/NLRP3/PLA2G4D/STAT4/FASLG/IFNG/JAK1/TLR3/IL33/CAPN2/CASP1/CAMK2D/STAT5A/STAT2/VPS4B/TLR4/IL1B/STAT1/PYGB/TNFSF10/BCL2/BIRC3/GLUL/JAK2/IL1A/FAS
hsa04145	Phagosome	149	-0.377911	-1.45845	0.00508225	0.0267405	0.0198352	3887	tags=39%, list=20%, signal=31%	RAB5A/HLA-DPA1/HLA-B/ATP6V1D/OLR1/DYNC1LI2/TLR6/ATP6V1B2/DYNC1LI1/CD14/FCGR1A/MRC2/CYBB/SEC61A1/PIKFYVE/STX12/ITGB1/DYNC1H1/HLA-DMB/FCGR3A/FCGR2B/THBS1/EEA1/NCF1/HLA-A/CLEC7A/PIK3C3/CD209/TCIRG1/TUBB4B/TLR2/FCAR/TUBB/HLA-DPB1/FCGR2A/HLA-DRB5/RAB5B/NCF4/HLA-C/FCGR3B/RILP/NCF2/ITGAV/CALR/HLA-DOA/CTSS/TAP2/HLA-E/TAP1/TLR4/HLA-DQB1/HLA-DQA1/HLA-DOB/HLA-F/HLA-DRB1/HLA-DRA/HLA-DMA/SFTPA2
hsa04630	JAK-STAT signaling pathway	167	-0.370582	-1.44593	0.00539797	0.0279713	0.0207482	2798	tags=26%, list=15%, signal=22%	IFNGR1/IL22RA2/CDKN1A/IL4R/EP300/IL23A/IL2RA/GRB2/PTPN2/IL7/IFNAR1/IL15RA/IL3RA/IL10RA/IFNE/CSF2RB/STAT3/IL27RA/IL12RB1/MTOR/IL20RB/IL21R/STAT4/CSF2RA/LIF/IFNG/JAK1/PIK3R3/MCL1/CSF3R/EPOR/SOCS3/PIK3CD/PIAS2/STAT5A/STAT2/SOCS6/IL7R/PIAS3/STAT1/IL2RB/BCL2/JAK2
hsa04148	Efferocytosis	157	-0.381741	-1.47209	0.00597538	0.0305012	0.0226248	3514	tags=32%, list=19%, signal=27%	ATP2A1/TIMD4/CRK/BSG/PTGS2/CASP3/C1QA/ADAM10/CPT1B/SPHK1/SIRT1/MAP2K1/ATP11B/THBS1/UQCRFS1/PANX1/TMEM30B/ADAM9/CD47/TMEM30A/ARNT/SIGLEC10/XKR9/RAB5B/SCARF1/MAPK11/AGER/NFATC1/DUSP7/DUSP2/PPARD/CD24/ITGAV/CALR/PROS1/EPOR/PPARG/CASP1/SIRPG/CX3CL1/CAMK2D/HIF1A/PTGER4/CASP7/JAK2/ALOX5/DUSP4/ATP8A1/ANO7/PTGER2/ATP2A3
hsa05131	Shigellosis	244	-0.336543	-1.37316	0.0060896	0.0306271	0.0227182	3412	tags=27%, list=18%, signal=22%	CRK/FOXO1/IL1R1/CD14/RRAGD/CALCOCO2/ATM/PRKCE/TLN1/RHOA/SEPTIN3/CYTH4/ITGB1/MALT1/RBCK1/CDC42/TRAF5/ACTR2/DIAPH1/CYTH1/SEPTIN11/PIK3C3/TLN2/MYD88/MDM2/H3-3A/ARF6/BCL10/ACTN1/ROCK1/TNF/RPS6KB1/MTOR/NLRP3/MAPK11/VCL/PLCE1/TNIP1/HCLS1/TIFA/ITPR3/PIK3R3/H3-3B/ARHGEF2/CAST/CAPN2/PLCB2/SEPTIN6/CASP1/IL18/WIPI1/PIK3CD/PLCD1/CXCL8/CD44/TLR4/WASF2/TLR5/PLCD3/IL1B/STING1/HK1/BCL2/CCL5/HK2
hsa00983	Drug metabolism - other enzymes	78	0.480413	1.54931	0.00635737	0.0315105	0.0233734	1861	tags=19%, list=10%, signal=17%	CES1/CES2/UGT2A3/UGT2B7/NME2/CYP3A4/NAT2/UCKL1/CDA/GSTP1/GSTA2/UGT2B10/UGT2B17/GSTA1/NME1
hsa03320	PPAR signaling pathway	74	0.490636	1.56683	0.00698616	0.0341324	0.0253183	301	tags=14%, list=2%, signal=13%	FABP1/CYP27A1/APOA1/APOA2/PCK1/FABP6/PLTP/ACOX2/FABP2/ACSL6
hsa00590	Arachidonic acid metabolism	60	0.507997	1.57767	0.00711056	0.0342509	0.0254061	3381	tags=42%, list=18%, signal=34%	PLA2G12B/CYP4F2/CYP2B6/CYP4F3/AKR1C3/HPGD/PLA2G4F/PLB1/LTC4S/EPHX2/PTGR1/PTGIS/PTGES/GGT1/ALOX15/CYP2C9/CYP2J2/PLA2G12A/CYP2C19/PLAAT2/PLA2G4E/CBR1/PLA2G1B/PLAAT3/GPX4
hsa03272	Virion - Hepatitis viruses	47	0.543411	1.62387	0.00793723	0.0371854	0.0275829	1966	tags=32%, list=10%, signal=29%	CLDN15/DPP4/CLDN9/CLDN3/CLDN23/CLDN2/SCARB1/CHMP4B/LAMP1/CLDN4/CLDN14/CLDN10/CLDN6/LAMP2/CLDN5
hsa05135	Yersinia infection	136	-0.369303	-1.40584	0.00792852	0.0371854	0.0275829	2811	tags=29%, list=15%, signal=25%	RHOG/RPS6KA1/ITGB1/MAP2K1/TICAM1/WIPF1/CDC42/ACTR2/ARHGEF28/MYD88/RAC2/FCGR2A/ARF6/PKN2/BAIAP2/ROCK1/TNF/PKN1/NLRP3/MAPK11/NFATC1/MEFV/PIK3R3/LCP2/WAS/VAV1/ARHGEF1/CASP1/IL18/PIK3CD/CXCL8/GNAQ/TLR4/WASF2/CD8A/FYB1/IL1B/RAC3/LCK/FOS
hsa00040	Pentose and glucuronate interconversions	36	0.571521	1.63519	0.0104266	0.0481478	0.0357144	1712	tags=25%, list=9%, signal=23%	UGT2A3/CRYL1/UGT2B7/FGGY/AKR1B10/AKR1B1/UGT2B10/UGT2B17/DHDH
hsa04210	Apoptosis	134	-0.376523	-1.42706	0.0105587	0.0481478	0.0357144	5183	tags=46%, list=27%, signal=33%	AKT1/BAX/PIK3CA/NFKB1/CTSL/MAPK8/RELA/TUBA1B/CASP9/ACTG1/ATF4/TP53/BIRC5/TP53AIP1/CHUK/DAXX/CTSD/MAPK1/KRAS/PTPN13/CASP10/CTSO/TNFRSF10B/CASP3/ATM/PARP2/EIF2AK3/BIRC2/CFLAR/MAP2K1/CASP8/LMNB2/PRF1/TNFRSF10A/IL3RA/BAK1/BCL2L11/DAB2IP/PARP1/CSF2RB/TNF/PARP3/CTSW/MAP3K5/FASLG/SPTAN1/ITPR3/PIK3R3/MCL1/BCL2A1/LMNB1/CTSS/CAPN2/PIK3CD/LMNA/TNFSF10/BCL2/CASP7/BIRC3/FAS/FOS
hsa04071	Sphingolipid signaling pathway	121	-0.379654	-1.40835	0.0114436	0.0514961	0.0381981	4172	tags=49%, list=22%, signal=38%	SPTLC1/ADORA3/RAF1/MAPK12/AKT1/BAX/OPRD1/PIK3CA/NFKB1/MAPK8/RELA/TP53/GNA13/CTSD/PPP2R5B/SGPL1/ASAH1/MAPK1/KRAS/PPP2R5C/PRKCA/PRKCB/PPP2R1B/PPP2R5A/PRKCE/PPP2R3A/SPTLC3/RHOA/PLD2/SPHK1/PPP2R5E/DEGS2/MAP2K1/ACER2/GNAI2/PRKCG/S1PR2/FCER1G/RAC2/GNAI1/ROCK1/TNF/ADORA1/MAPK11/MAP3K5/SGPP1/PIK3R3/PTEN/FYN/S1PR4/PLCB2/PLD1/PIK3CD/GNAQ/SPTLC2/BCL2/RAC3/SGMS2/SGPP2
hsa04270	Vascular smooth muscle contraction	134	0.401594	1.39871	0.0120283	0.0534242	0.0396283	3794	tags=31%, list=20%, signal=25%	PLA2G12B/ACTG2/AGT/MYH11/KCNMB4/PPP1R14A/PLA2G4F/MYL9/RAMP1/CALCA/MYLK/EDN3/KCNMB1/ACTA2/MYL6B/ADCY3/EDNRA/GUCY1B1/CALCB/IRAG1/ADRA1D/CALD1/CACNA1D/PRKG1/ADCY5/RAMP3/AGTR1/PLA2G12A/PPP1R12B/PLCB4/PLA2G4E/ADCY8/KCNMB3/PLA2G1B/ADRA1B/ARAF/GNA12/RAMP2/PLA2G2F/NPR1/PLA2G4C/KCNMA1
hsa04080	Neuroactive ligand-receptor interaction	366	0.335862	1.30952	0.0129526	0.0567923	0.0421267	2550	tags=16%, list=13%, signal=14%	AGT/HTR1D/TAC1/VIP/GAL/SSTR5/PRLR/GABRE/F2/SCT/DRD2/VGF/CALCA/F2RL2/ADRA2C/EDN3/PYY/KISS1/GPR35/GABRA2/VIPR1/NMUR1/SST/CHRM2/GABRA3/PRSS2/EDNRA/TACR2/ADRA2A/PTGER1/PGRMC1/BDKRB1/GRIK5/BDKRB2/CALCB/GRM8/GCG/ADRA1D/NPY/INSL5/RXFP4/UTS2/GALR2/THRB/EDNRB/GRP/PRSS3/CHRNA3/P2RY6/NMB/NPFFR1/F2R/S1PR3/PTGER3/GLP2R/GABRA4/ADCYAP1
hsa01250	Biosynthesis of nucleotide sugars	37	-0.53216	-1.59194	0.013585	0.0580758	0.0430787	2766	tags=46%, list=15%, signal=39%	GMPPB/NAGK/GNPNAT1/GALE/FPGT/GPI/MIOX/GMPPA/GFPT1/UGP2/UAP1/NANS/HK1/UAP1L1/GMDS/HK2/GNE
hsa05133	Pertussis	76	-0.424427	-1.46981	0.0135594	0.0580758	0.0430787	3365	tags=36%, list=18%, signal=29%	SERPING1/CD14/CASP3/C1QA/RHOA/IRF1/ITGB1/IL23A/LY96/CXCL6/TICAM1/CALM3/GNAI2/MYD88/GNAI1/TNF/NLRP3/MAPK11/C4BPB/CASP1/CXCL8/TLR4/IL1B/SFTPA2/CASP7/IL1A/FOS
hsa05204	Chemical carcinogenesis - DNA adducts	68	0.465553	1.47221	0.0141212	0.0588958	0.0436869	3166	tags=24%, list=17%, signal=20%	UGT2A3/SULT2A1/UGT2B7/CYP3A4/NAT2/GSTP1/GSTA2/UGT2B10/UGT2B17/GSTA1/GSTK1/CYP2C9/HSD11B1L/CYP2C19/CYP3A5/CBR1
hsa04150	mTOR signaling pathway	155	0.387115	1.3785	0.0140462	0.0588958	0.0436869	3111	tags=28%, list=16%, signal=24%	WNT11/CAB39L/RPS6KA6/WNT5B/FZD7/CASTOR2/TTI1/DEPTOR/WNT6/WNT4/ATP6V1F/GRB10/LPIN3/FZD10/FZD8/LAMTOR4/RHEB/ATP6V1H/WNT10A/PRR5L/TBC1D7/IRS1/STRADB/ATP6V1C1/SLC7A5/ATP6V1C2/RRAGB/WDR59/RPS6/SLC3A2/MIOS/LAMTOR5/RPS6KB2/FZD1/WNT2B/PDPK1/LAMTOR3/WNT2/NRAS/PRKAA2/TELO2/RPS6KA3/MLST8/WNT5A
hsa00330	Arginine and proline metabolism	50	0.503792	1.5235	0.0155179	0.0639411	0.0474294	2223	tags=30%, list=12%, signal=27%	CKMT2/ALDH4A1/AGMAT/NOS2/AOC1/PYCR3/NOS3/OAT/GAMT/MAOA/SMOX/HOGA1/L3HYPDH/CKB/GATM
hsa04530	Tight junction	167	0.378829	1.36006	0.0173731	0.0707332	0.0524675	2772	tags=23%, list=15%, signal=20%	CLDN15/TUBAL3/MYH11/NEDD4/CLDN9/PARD6B/PPP2R2C/CLDN3/MYL9/CLDN23/CLDN2/AMOT/MYL6B/CFTR/CLDN4/ARPC1B/ACTR3C/CLDN14/CD1D/ACTR3B/PRKAG2/CLDN10/CLDN6/ARPC1A/CLDN5/PRKCZ/SRC/CACNA1D/CDK4/PRKAB1/AMOTL1/RAP2C/TUBA1A/MICALL2/TJAP1/SCRIB/JAM2/SYNPO/PRKAA2
hsa05226	Gastric cancer	148	0.384606	1.35862	0.0200747	0.0807713	0.0599134	3411	tags=28%, list=18%, signal=23%	ABCB1/FGF19/AXIN2/WNT11/FGF20/CDH17/WNT5B/SHH/LEF1/TCF7/FZD7/CDX2/FGF18/WNT6/WNT4/MYC/MLH1/FZD10/TGFBR2/FZD8/WNT10A/RARB/HGF/FGF3/RPS6KB2/FZD1/GADD45G/GADD45A/WNT2B/WNT2/E2F1/NRAS/CDH1/FGF9/RXRG/CCNE1/WNT5A/MET/CTNNB1/ARAF/GAB1
hsa04928	Parathyroid hormone synthesis, secretion and action	114	-0.373088	-1.36322	0.0211267	0.0840154	0.0623198	4687	tags=39%, list=25%, signal=30%	PRKACA/ATF4/ATF2/HBEGF/GNA13/ARHGEF11/JUND/MEF2A/MAPK1/PRKCA/PRKCB/STK39/MMP25/WNK1/MMP15/RHOA/PLD2/CREB3/CDKN1A/SP1/ADCY4/MAP2K1/MEF2D/GNAI2/PRKCG/PRKACB/MMP14/ADCY7/GNAI1/CREB3L4/ITPR3/PDE4D/AKAP13/OXSR1/ARHGEF1/PLCB2/PLD1/EGR1/GNAQ/PDE4B/PDE4A/BCL2/NR4A2/FOS/CREB3L1
hsa00601	Glycosphingolipid biosynthesis - lacto and neolacto series	28	-0.531264	-1.48831	0.0214396	0.0840185	0.0623221	1628	tags=46%, list=9%, signal=43%	B3GNT4/B4GALT4/FUT2/FUT6/B3GNT5/B4GALT2/B3GALT1/B3GALNT1/B4GALT1/B4GALNT2/ABO/FUT3/ST3GAL4
hsa04979	Cholesterol metabolism	50	0.492025	1.48792	0.0216188	0.0840185	0.0623221	2525	tags=32%, list=13%, signal=28%	CYP27A1/APOA1/APOA2/PLTP/SOAT2/VAPB/APOH/APOB/SCARB1/APOC3/LIPC/STARD3/APOA4/LRP1/LPL/APOC1
hsa00350	Tyrosine metabolism	36	0.539682	1.54409	0.0228991	0.0879942	0.0652712	3151	tags=42%, list=17%, signal=35%	DDC/ADH4/ADH6/FAH/COMT/MAOA/AOC3/TH/AOX1/MIF/DCT/TYR/FAHD1/ADH1B/TYRP1
hsa00260	Glycine, serine and threonine metabolism	38	0.528862	1.52532	0.023954	0.0910251	0.0675194	1515	tags=21%, list=8%, signal=19%	PIPOX/PSPH/GLYCTK/GLDC/GAMT/MAOA/AOC3/PHGDH
hsa04950	Maturity onset diabetes of the young	26	0.56824	1.52866	0.0260374	0.0978549	0.0725855	1267	tags=27%, list=7%, signal=25%	PKLR/HNF4A/MNX1/NR5A2/HNF1A/PDX1/NEUROD1
hsa00030	Pentose phosphate pathway	31	0.540404	1.50082	0.0287053	0.106709	0.0791531	3436	tags=42%, list=18%, signal=34%	ALDOB/RGN/GLYCTK/ALDOA/DERA/RPIA/RBKS/PFKM/IDNK/PGLS/FBP1/G6PD/TKTL1
hsa01230	Biosynthesis of amino acids	73	0.443599	1.41462	0.0333825	0.122761	0.0910603	2468	tags=22%, list=13%, signal=19%	OTC/ALDOB/PKLR/ASL/PSPH/NAGS/IDH3G/PYCR3/ALDOA/CPS1/PAH/PHGDH/RPIA/PFKM/ACY1/IDH3A
hsa05222	Small cell lung cancer	92	-0.377278	-1.34393	0.0340387	0.123843	0.0918626	5360	tags=43%, list=28%, signal=31%	MAX/CYCS/AKT1/BAX/PIK3CA/NFKB1/RELA/CKS2/CASP9/FN1/TP53/POLK/CHUK/LAMC1/LAMB1/ZBTB17/PTGS2/CASP3/COL4A4/LAMA2/CDKN1A/ITGB1/BIRC2/TRAF5/E2F2/LAMA5/BAK1/LAMB3/LAMB2/PIK3R3/ITGAV/PTEN/PIK3CD/ITGA3/DDB2/BCL2/BIRC3/ITGA6/LAMC2/LAMA3
hsa05418	Fluid shear stress and atherosclerosis	137	-0.339917	-1.29464	0.039539	0.142341	0.105583	2686	tags=21%, list=14%, signal=18%	GSTO2/MMP2/SUMO1/CALM3/NCF1/DUSP1/HSP90AA1/RAC2/TNF/SDC1/MAPK11/SUMO2/GSTT2B/MAP3K5/IFNG/PIK3R3/NCF2/ASS1/ITGAV/ARHGEF2/PIK3CD/HSP90B1/ICAM1/IL1B/BCL2/RAC3/IL1A/FOS/IL1R2
hsa00520	Amino sugar and nucleotide sugar metabolism	49	-0.454723	-1.45214	0.0441793	0.155143	0.11508	3149	tags=37%, list=17%, signal=31%	GMPPB/NPL/NAGK/GNPNAT1/GALE/FPGT/GPI/GMPPA/GFPT1/UGP2/UAP1/NANS/HK1/UAP1L1/CYB5R2/GMDS/HK2/GNE
hsa00561	Glycerolipid metabolism	62	0.450545	1.41214	0.0446735	0.155143	0.11508	2551	tags=31%, list=13%, signal=27%	CEL/MOGAT3/GLYCTK/DGAT2/AKR1B10/TKFC/LPIN3/AKR1B1/GK/LIPC/PLPP1/AGK/DGAT1/DGKZ/DGKG/GLA/LPL/GPAT3/PLPP3
hsa04330	Notch signaling pathway	62	-0.409963	-1.35677	0.0440302	0.155143	0.11508	4272	tags=39%, list=23%, signal=30%	NUMB/ADAM17/ATXN1/MAML1/MFNG/CIR1/MAML2/APH1A/EP300/HES5/SPEN/HDAC1/CTBP2/NCSTN/NOTCH2/SNW1/HES1/TLE1/DTX3L/KAT2B/TLE6/NRARP/JAG1/DTX1
hsa04622	RIG-I-like receptor signaling pathway	71	-0.389047	-1.32424	0.0449185	0.155143	0.11508	5793	tags=42%, list=31%, signal=29%	CYLD/NFKBIA/ATG12/IL12A/MAPK12/TRIM25/IRF3/DDX3X/TANK/IL12B/NFKB1/MAPK8/RELA/CHUK/IKBKE/CASP10/AZI2/CASP8/NLRX1/IFNE/TNF/MAPK11/IRF7/ADAR/DHX58/CXCL8/STING1/RNF125/CXCL10/IFIH1
hsa04935	Growth hormone synthesis, secretion and action	121	-0.349201	-1.29538	0.0453635	0.155143	0.11508	2667	tags=21%, list=14%, signal=19%	EP300/ADCY4/MAP2K1/GRB2/GNAI2/PRKCG/PRKACB/ADCY7/GNAI1/STAT3/MTOR/MAPK11/CREB3L4/ITPR3/PIK3R3/SOCS3/PLCB2/PIK3CD/STAT5A/GNAQ/IGFALS/STAT1/JAK2/FOS/CREB3L1/MRAP2
hsa04024	cAMP signaling pathway	225	-0.30091	-1.21215	0.0479637	0.162412	0.120472	2667	tags=21%, list=14%, signal=18%	EP300/ADCY4/MAP2K1/EDN2/ADRB2/CALM3/ATP2B1/SOX9/PDE3B/ARAP3/GNAI2/PRKACB/RAC2/ADCY7/RAPGEF3/PPP1R1B/RRAS2/GNAI1/ROCK1/ADORA1/CREB3L4/PDE10A/NFATC1/PLCE1/HCAR2/TIAM1/PIK3R3/PDE4D/GABBR1/HCAR3/VAV1/PLD1/PIK3CD/CAMK2D/PDE4B/SLC9A1/GIPR/CHRM1/FFAR2/PDE4A/GRIN1/RAC3/ATP1B1/FOS/PTGER2/ATP2A3/CREB3L1
hsa00533	Glycosaminoglycan biosynthesis - keratan sulfate	14	-0.629146	-1.46846	0.0515267	0.172766	0.128152	1628	tags=36%, list=9%, signal=33%	B4GALT2/FUT8/B4GALT1/CHST6/CHST4
hsa04614	Renin-angiotensin system	23	0.571047	1.48287	0.0545809	0.179487	0.133138	833	tags=26%, list=4%, signal=25%	ACE2/AGT/ANPEP/MME/CTSA/CPA3
hsa02010	ABC transporters	45	0.475186	1.40393	0.0545455	0.179487	0.133138	1149	tags=13%, list=6%, signal=13%	ABCB1/ABCC2/ABCC6/ABCG2/CFTR/ABCC4
hsa00512	Mucin type O-glycan biosynthesis	36	-0.491195	-1.45584	0.0561555	0.182907	0.135674	656	tags=31%, list=3%, signal=30%	GALNTL6/GALNT15/GALNT10/ST6GALNAC2/GALNT3/GALNT12/GALNT7/GALNT1/GALNT5/ST6GALNAC1/B3GNT6
hsa05203	Viral carcinogenesis	198	-0.309925	-1.24447	0.0626063	0.201994	0.149832	5172	tags=39%, list=27%, signal=29%	CDK1/IRF3/DDB1/DDX3X/BAX/PIK3CA/NFKB1/CHEK1/RELA/IL6ST/VDAC3/IRF9/PRKACA/ATF4/TP53/PSMC1/ATF2/H2BC18/GTF2H2C/ACTN4/EIF2AK2/MAPK1/H2BC15/KRAS/HNRNPK/UBR4/HLA-B/GTF2B/H2BC17/GTF2E2/CASP3/RHOA/GTF2A2/CCR8/CREB3/CDKN1A/LYN/CCR4/HDAC7/EP300/GRB2/CASP8/EGR2/HDAC1/GTF2H2/CDC42/TRAF5/YWHAE/RASA2/HLA-A/PKM/SNW1/YWHAH/PRKACB/REL/MDM2/GTF2A1/BAK1/GSN/ACTN1/STAT3/HLA-C/SP100/CREB3L4/EGR3/CCR5/JAK1/PIK3R3/IRF…
hsa04666	Fc gamma R-mediated phagocytosis	96	-0.362189	-1.29657	0.0665879	0.212832	0.157872	3946	tags=42%, list=21%, signal=33%	MAPK1/ASAP3/DNM2/PRKCA/PRKCB/PIP5K1C/CRK/PLPP2/HCK/FCGR1A/PRKCE/PLD2/SPHK1/ASAP2/LYN/MAP2K1/FCGR3A/FCGR2B/CDC42/ACTR2/NCF1/PRKCG/RAC2/FCGR2A/ARF6/GSN/RPS6KB1/FCGR3B/PLA2G4D/INPP5D/VASP/PIK3R3/WAS/VAV1/PLD1/PIK3CD/MARCKSL1/PTPRC/WASF2/LIMK2
hsa04960	Aldosterone-regulated sodium reabsorption	36	-0.474819	-1.4073	0.0712743	0.223631	0.165882	3946	tags=39%, list=21%, signal=31%	MAPK1/KRAS/PRKCA/PRKCB/INSR/PRKCG/NEDD4L/PIK3R3/PIK3CD/SCNN1A/NR3C2/FXYD4/SFN/ATP1B1
hsa05143	African trypanosomiasis	36	-0.473465	-1.40329	0.0712743	0.223631	0.165882	2106	tags=36%, list=11%, signal=32%	PRKCG/MYD88/TNF/FASLG/IFNG/PLCB2/IL18/GNAQ/ICAM1/IL1B/IDO1/APOL1/FAS
hsa00220	Arginine biosynthesis	23	0.554729	1.44049	0.0721248	0.224242	0.166336	1701	tags=30%, list=9%, signal=28%	OTC/ASL/NOS2/NAGS/NOS3/CPS1/GLS
hsa04216	Ferroptosis	41	0.471476	1.37499	0.0773481	0.238316	0.176775	3476	tags=46%, list=18%, signal=38%	ACSL6/PCBP1/FTL/FTH1/MAP1LC3A/SLC11A2/GSS/GCLC/ALOX15/LPCAT3/SLC3A2/HMOX1/SLC40A1/TF/PRNP/SLC39A14/ACSL4/GPX4/ACSL5
hsa03250	Viral life cycle - HIV-1	63	-0.387811	-1.29762	0.0801887	0.244862	0.18163	3390	tags=33%, list=18%, signal=27%	SUPT5H/AFF4/TRIM5/PDCD6IP/MX2/CPSF7/EP300/CHMP4A/APOBEC3F/MX1/MLLT3/APOBEC3G/APOBEC3A/MDFIC/CCR5/PSIP1/RANBP2/VPS4B/KAT2B/BST2/CXCR4
hsa00100	Steroid biosynthesis	20	0.563507	1.41061	0.0831643	0.251701	0.186703	2370	tags=35%, list=12%, signal=31%	CEL/SOAT2/CYP24A1/NSDHL/EBP/CYP51A1/TM7SF2
hsa04550	Signaling pathways regulating pluripotency of stem cells	142	0.363419	1.26969	0.0840979	0.252294	0.187143	1438	tags=16%, list=8%, signal=15%	ID1/POU5F1B/AXIN2/WNT11/WNT5B/BMP4/HAND1/TCF7/FZD7/ID4/WNT6/ID3/WNT4/MYC/FGFR3/NODAL/FZD10/FGFR4/TBX3/DUSP9/FZD8/HOXA1/WNT10A
hsa04218	Cellular senescence	156	-0.318595	-1.2268	0.0855667	0.254468	0.188756	5196	tags=41%, list=27%, signal=30%	RAF1/MAPK12/RAD1/AKT1/CDK1/PIK3CA/NFKB1/CHEK1/RELA/TSC1/BTRC/VDAC3/LIN54/RAD9A/TP53/PPP3CB/VDAC2/MAP2K3/CDC25A/FOXM1/MAPK1/KRAS/HLA-B/ZFP36L1/TRAF3IP2/FOXO1/ATM/CCNB3/HIPK3/CDKN1A/SIRT1/MAP2K1/RBBP4/LIN9/CALM3/E2F2/HIPK1/HLA-A/PPP3CA/MDM2/RRAS2/MTOR/HLA-C/MAPK11/NFATC1/TGFB3/RASSF5/ITPR3/PIK3R3/SERPINE1/PTEN/HIPK2/LIN52/KIR2DL4/GATA4/CAPN2/PIK3CD/CXCL8/HLA-E/SMAD2/HLA-F/ETS1/MCU/IL1A
hsa05212	Pancreatic cancer	76	-0.369179	-1.27848	0.0879397	0.257055	0.190674	5183	tags=47%, list=27%, signal=35%	AKT1/BAX/PIK3CA/NFKB1/MAPK8/RELA/CASP9/TP53/POLK/ARHGEF6/CHUK/MAPK1/KRAS/RAD51/PLD2/SMAD4/CDKN1A/MAP2K1/CDC42/E2F2/BAK1/RAC2/STAT3/RPS6KB1/MTOR/TGFB3/JAK1/PIK3R3/TGFA/RALBP1/PLD1/PIK3CD/SMAD2/DDB2/STAT1/RAC3
hsa04512	ECM-receptor interaction	88	-0.351316	-1.24613	0.087766	0.257055	0.190674	3159	tags=32%, list=17%, signal=27%	COL4A4/IBSP/GP9/GP1BA/LAMA2/COL1A2/ITGA10/ITGB1/HMMR/THBS1/HSPG2/LAMA5/CD47/LAMB3/SDC1/LAMB2/AGRN/ITGAV/COL1A1/ITGB7/ITGA3/CD44/ITGB4/DAG1/ITGA6/LAMC2/LAMA3/COL9A2
hsa04066	HIF-1 signaling pathway	108	-0.335747	-1.22351	0.0924855	0.268051	0.198832	3664	tags=31%, list=19%, signal=25%	FLT1/PRKCA/PRKCB/LDHA/CYBB/IFNGR1/GAPDH/CDKN1A/EP300/MAP2K1/INSR/PRKCG/PFKP/ARNT/STAT3/RPS6KB1/MTOR/MKNK2/ENO2/IFNG/PIK3R3/SERPINE1/EGLN3/PDK1/PFKFB3/ENO1/PIK3CD/CAMK2D/TLR4/HIF1A/HK1/BCL2/HK2
hsa01240	Biosynthesis of cofactors	152	0.35348	1.25411	0.0950966	0.273303	0.202727	1861	tags=16%, list=10%, signal=15%	QPRT/HAAO/UGT2A3/RGN/UGT2B7/NME2/MOCS1/GGH/NFS1/PANK1/AK4/CTPS2/GSS/HSD17B6/PHOSPHO2/MMAB/PMM1/ALPI/PDXP/UGT2B10/UGT2B17/NMNAT3/GCLC/VKORC1L1/NME1
hsa00531	Glycosaminoglycan degradation	19	-0.531631	-1.3641	0.0967118	0.27508	0.204045	1274	tags=16%, list=7%, signal=15%	HGSNAT/HPSE/HYAL1
hsa05230	Central carbon metabolism in cancer	69	-0.370775	-1.25272	0.0973236	0.27508	0.204045	2076	tags=20%, list=11%, signal=18%	PFKP/PKM/MTOR/PIK3R3/PTEN/KIT/PGAM1/PDK1/PIK3CD/HIF1A/SLC16A3/HK1/HK2/FGFR2
hsa04917	Prolactin signaling pathway	70	-0.374558	-1.27166	0.0982801	0.275507	0.204362	1575	tags=41%, list=8%, signal=38%	RAF1/MAPK12/AKT1/PIK3CA/NFKB1/MAPK8/RELA/SOCS4/LHB/MAPK1/KRAS/SOS1/ESR2/SHC3/IRF1/MAP2K1/GRB2/STAT3/MAPK11/PIK3R3/SOCS3/PIK3CD/STAT5A/ELF5/SOCS6/STAT1/JAK2/FOS/TNFRSF11A
hsa03460	Fanconi anemia pathway	54	-0.392542	-1.27329	0.102088	0.283855	0.210554	6042	tags=50%, list=32%, signal=34%	FANCA/BRCA1/TOP3A/UBE2T/CENPS/REV1/BLM/RMI2/EME1/SLX4/POLK/FANCL/RPA1/RMI1/RAD51/RPA2/FANCE/POLI/REV3L/ATRIP/RAD51C/FANCM/POLH/FANCD2/HES1/USP1/BRIP1
hsa04510	Focal adhesion	201	-0.296925	-1.19273	0.103733	0.286103	0.212221	3701	tags=26%, list=20%, signal=21%	SOS1/FLT1/PRKCA/PRKCB/PIP5K1C/SHC3/CRK/COL4A4/IBSP/TLN1/RHOA/LAMA2/ARHGAP5/COL1A2/PAK2/ITGA10/ITGB1/BIRC2/MAP2K1/GRB2/THBS1/CDC42/DIAPH1/PRKCG/TLN2/LAMA5/RAC2/FLNB/ACTN1/ROCK1/LAMB3/LAMB2/VCL/VASP/PIK3R3/PAK6/ITGAV/PTEN/FYN/COL1A1/ITGB7/VAV1/CAPN2/PIK3CD/ITGA3/BCL2/BIRC3/ITGB4/RAC3/ITGA6/LAMC2/LAMA3/COL9A2
hsa00620	Pyruvate metabolism	47	0.439976	1.31477	0.107527	0.293966	0.218054	2190	tags=19%, list=12%, signal=17%	PKLR/PCK1/ADH4/ADH6/ACSS2/ACSS1/MDH2/ACACB/HAGH
hsa00860	Porphyrin metabolism	46	0.439217	1.30473	0.108303	0.293966	0.218054	1528	tags=20%, list=8%, signal=18%	UGT2A3/UGT2B7/FTL/FTH1/HEPHL1/MMAB/HEPH/UGT2B10/UGT2B17
hsa00591	Linoleic acid metabolism	30	0.485049	1.34184	0.111531	0.300344	0.222785	3756	tags=50%, list=20%, signal=40%	PLA2G12B/PLA2G4F/CYP3A4/PLB1/ALOX15/CYP2C9/CYP2J2/PLA2G12A/CYP2C19/PLAAT2/PLA2G4E/PLA2G1B/PLAAT3/PLA2G2F/PLA2G4C
hsa04820	Cytoskeleton in muscle cells	231	0.319841	1.19644	0.113636	0.303622	0.225217	2137	tags=18%, list=11%, signal=16%	TNNC2/DES/MYOM3/ACTG2/COL9A3/MYH11/SNTB1/TRIM54/ITGA9/MYH7B/TNNC1/THBS4/SYNPO2/FHL1/MYL9/LMOD1/ACTC1/MYBPHL/ELN/PDLIM4/SNTA1/ITGA7/PDLIM3/SGCA/TPM2/COL9A1/CAPZA2/COMP/MYBPC1/PDLIM2/ITGA1/FMNL3/FLNC/SDC2/ATP1A2/TCAP/FBLN1/AMPD2/LDB3/DMD/DIAPH2
hsa04961	Endocrine and other factor-regulated calcium reabsorption	53	-0.395355	-1.26866	0.115566	0.304028	0.225518	3783	tags=26%, list=20%, signal=21%	DNM2/PRKCA/PRKCB/CLTB/CLTC/ATP2B1/PRKCG/PRKACB/PLCB2/GNAQ/AP2B1/CALB1/ATP1B1/KLK1
hsa05215	Prostate cancer	97	-0.334013	-1.19806	0.114846	0.304028	0.225518	2905	tags=23%, list=15%, signal=19%	CREB3/CDKN1A/EP300/MAP2K1/GRB2/E2F2/TCF7L2/HSP90AA1/MDM2/MTOR/CREB3L4/PIK3R3/NKX3-1/TGFA/PTEN/PIK3CD/HSP90B1/KLK3/BCL2/FGFR2/CREB3L1/IL1R2
hsa05211	Renal cell carcinoma	69	-0.365556	-1.23509	0.121655	0.317602	0.235586	3946	tags=30%, list=21%, signal=24%	MAPK1/KRAS/SOS1/CRK/PAK2/CDKN1A/EP300/MAP2K1/GRB2/CDC42/FH/ARNT2/ARNT/TGFB3/PIK3R3/PAK6/TGFA/EGLN3/PIK3CD/HIF1A/ETS1
hsa00053	Ascorbate and aldarate metabolism	30	0.479033	1.3252	0.122873	0.318354	0.236144	1528	tags=17%, list=8%, signal=15%	UGT2A3/RGN/UGT2B7/UGT2B10/UGT2B17
hsa05017	Spinocerebellar ataxia	142	-0.306372	-1.1745	0.12931	0.332512	0.246647	5791	tags=42%, list=31%, signal=30%	ATXN2L/PSMA3/GRIN2B/SLC25A4/PSMB7/PIK3R4/ATXN3/OPA1/GRM1/ATXN10/CYCS/PSMD6/AKT1/PIK3CA/MAPK8/VDAC3/PUM1/ATG13/NOP56/PSMC1/VDAC2/PSMB2/PPIF/PSMD4/PSMC3/PSMA4/ATXN1/GTF2B/PRKCA/PRKCB/ATP2A1/PSMD1/PSMD2/PSMD11/PSMB6/OMA1/BEAN1/SP1/PSMC5/ULK2/NRBF2/KCNC3/CIC/PRKCG/PIK3C3/XBP1/MTOR/MAP3K5/AFG3L2/ITPR3/PIK3R3/SPTBN2/PLCB2/VLDLR/WIPI1/PIK3CD/GNAQ/MCU/GRIN1/ATP2A3
hsa05165	Human papillomavirus infection	329	-0.267853	-1.12029	0.132576	0.338365	0.250988	4635	tags=33%, list=24%, signal=25%	FN1/TP53/HES4/PSMC1/MAGI1/FZD4/CHUK/LAMC1/PDGFRB/TUBG1/LAMB1/PARD6A/THBS3/NFX1/WNT9A/PPP2R5B/TYK2/IKBKE/COL6A1/EIF2AK2/MAPK1/KRAS/PPP2R5C/UBR4/HLA-B/MAML1/ATP6V1D/SOS1/MFNG/PPP2R1B/ATP6V1B2/PPP2R5A/FOXO1/PTGS2/CASP3/COL4A4/ATM/IBSP/PPP2R3A/CREB3/MAML2/LAMA2/COL1A2/MX2/IRF1/ITGA10/CDKN1A/PPP2R5E/ITGB1/EP300/HES5/MAP2K1/GRB2/CASP8/HDAC1/TICAM1/HES6/THBS1/CDC42/TCF7L2/HLA-A/IFNAR1/DLG3/TCIRG1/NOTCH2…
hsa05130	Pathogenic Escherichia coli infection	196	-0.285774	-1.14368	0.133956	0.339356	0.251723	3551	tags=31%, list=19%, signal=26%	TAB2/BRK1/ABL1/IL1R1/RAB1A/TNFRSF10B/CASP3/GAPDH/RHOA/PAK2/CYTH4/TJP1/ITGB1/CASP8/SEC24C/WIPF1/NCK1/MYO1E/CDC42/ACTR2/CYTH1/TMED10/SEC24A/SEC24D/TUBB4B/MYD88/TUBB/TNFRSF10A/BAK1/FCGR2A/ARF6/NCL/BAIAP2/LPAR2/ROCK1/TNF/NLRP3/MAPK11/MYO5B/EZR/FASLG/HCLS1/ARHGEF2/FYN/MYH9/ARHGEF1/MYO1B/CASP1/IL18/CXCL8/TLR4/WASF2/TLR5/MYO1C/IL1B/TNFSF10/CASP7/MYO5C/FAS/FOS/CLDN18
hsa04970	Salivary secretion	93	-0.334466	-1.19048	0.135359	0.340388	0.252489	2630	tags=23%, list=14%, signal=20%	ADCY4/ADRB2/CALM3/ATP2B1/TRPV6/PRKCG/PRKACB/CHRM3/ADCY7/ITPR3/VAMP2/PLCB2/GNAQ/SLC9A1/SLC12A2/BEST2/KCNN4/AQP5/ATP1B1/MUC5AC/MUC5B
hsa00360	Phenylalanine metabolism	16	0.561199	1.33538	0.139583	0.346307	0.256879	1548	tags=31%, list=8%, signal=29%	DDC/MAOA/AOC3/PAH/MIF
hsa04934	Cushing syndrome	155	0.331857	1.18173	0.139738	0.346307	0.256879	3146	tags=22%, list=17%, signal=18%	AGT/CDKN2A/CREB3L3/HSD3B1/AXIN2/WNT11/WNT5B/LEF1/TCF7/FZD7/WNT6/PBX1/SCARB1/WNT4/CACNA1H/FZD10/FZD8/ADCY3/WNT10A/AIP/CACNA1D/CDK4/ARMC5/FZD1/WNT2B/ADCY5/WNT2/PDE8A/E2F1/AGTR1/CCNE1/PLCB4/WNT5A/ADCY8
hsa04971	Gastric acid secretion	76	-0.348741	-1.2077	0.150754	0.370919	0.275136	2630	tags=24%, list=14%, signal=20%	ADCY4/HRH2/CALM3/GNAI2/PRKCG/PRKACB/CHRM3/ADCY7/GNAI1/KCNJ15/EZR/ITPR3/CA2/PLCB2/CAMK2D/GNAQ/SLC9A1/ATP1B1
hsa05225	Hepatocellular carcinoma	166	0.330731	1.18657	0.151917	0.371113	0.275279	2750	tags=20%, list=14%, signal=18%	CDKN2A/AXIN2/WNT11/WNT5B/LEF1/TCF7/FZD7/IGF2/PLCG1/WNT6/WNT4/MYC/FZD10/TGFBR2/FZD8/BCL2L1/GSTP1/GSTA2/WNT10A/HGF/GSTA1/CDK4/BAD/RPS6KB2/FZD1/GADD45G/GADD45A/WNT2B/HMOX1/WNT2/E2F1/NRAS/SMARCD3/TXNRD2
hsa00562	Inositol phosphate metabolism	73	-0.351525	-1.20734	0.156328	0.379177	0.281261	6290	tags=53%, list=33%, signal=36%	MTMR3/PIK3CB/PIP5K1A/MINPP1/INPPL1/ISYNA1/PIP5KL1/ITPKB/INPP5K/MTMR4/PIK3CA/PLCH2/INPP4A/INPP5B/PI4KB/PLCH1/IPMK/INPP5F/PIP4K2A/FIG4/SYNJ1/PIP5K1C/PIP4K2C/PI4KA/PIKFYVE/IMPA2/INPP1/ALDH6A1/MIOX/PIK3C3/PIK3CG/PLCE1/INPP5D/PIK3C2B/PTEN/PLCB2/PIK3CD/PLCD1/PLCD3
hsa00770	Pantothenate and CoA biosynthesis	21	-0.486725	-1.26595	0.15873	0.37962	0.28159	3734	tags=43%, list=20%, signal=34%	PANK2/PPCS/BCAT1/ALDH3A2/BCAT2/DPYD/VNN1/PANK3/VNN2
hsa00480	Glutathione metabolism	56	0.400875	1.23574	0.157712	0.37962	0.28159	3979	tags=38%, list=21%, signal=30%	GGT7/ANPEP/GPX3/GSS/OPLAH/GSTP1/GSTA2/GCLC/GGT1/GSTA1/GSTK1/GGCT/GPX7/TXNDC12/GGT6/G6PD/NAT8/GPX4/HPGDS/GPX2/GSTM4
hsa05414	Dilated cardiomyopathy	104	0.353083	1.19046	0.162577	0.383457	0.284435	1254	tags=14%, list=7%, signal=14%	DES/AGT/CACNG4/SNTB1/ITGA9/TNNC1/ACTC1/SNTA1/ITGA7/CACNA2D4/SGCA/TPM2/PLN/RYR2/ADCY3
hsa04611	Platelet activation	124	-0.311046	-1.15686	0.162242	0.383457	0.284435	3106	tags=30%, list=16%, signal=25%	GP9/TLN1/BTK/RHOA/GP1BA/COL1A2/LYN/ITGB1/ADCY4/STIM1/GNAI2/COL3A1/TLN2/PRKACB/TBXAS1/PIK3CG/FCER1G/ADCY7/FCGR2A/FERMT3/GNAI1/ROCK1/MAPK11/PLA2G4D/P2RY1/VASP/ITPR3/PIK3R3/LCP2/FYN/PIK3R5/COL1A1/ARHGEF1/PLCB2/RASGRP1/PIK3CD/GNAQ
hsa04964	Proximal tubule bicarbonate reclamation	23	0.496752	1.28994	0.163743	0.383562	0.284513	2780	tags=39%, list=15%, signal=33%	PCK1/CA4/SLC38A3/AQP1/SLC9A3/GLS/ATP1A2/SLC25A10/ATP1B3
hsa00790	Folate biosynthesis	27	0.462318	1.26057	0.172676	0.401735	0.297994	1464	tags=30%, list=8%, signal=27%	AKR1C3/MOCS1/GGH/AKR1B10/AKR1B1/ALPI/TH/PAH
hsa01523	Antifolate resistance	30	0.443871	1.22793	0.189036	0.431002	0.319703	1149	tags=17%, list=6%, signal=16%	ABCC2/ABCG2/FOLR1/GGH/ABCC4
hsa00010	Glycolysis / Gluconeogenesis	65	0.380197	1.19251	0.187285	0.431002	0.319703	1379	tags=14%, list=7%, signal=13%	ALDOB/PKLR/PCK1/ADH4/ADH6/HKDC1/ACSS2/ALDOA/ACSS1
hsa05410	Hypertrophic cardiomyopathy	99	0.351108	1.17873	0.18865	0.431002	0.319703	2579	tags=20%, list=14%, signal=18%	DES/AGT/CACNG4/SNTB1/ITGA9/TNNC1/ACTC1/SNTA1/ITGA7/CACNA2D4/SGCA/TPM2/RYR2/PRKAG2/ITGA1/DMD/CACNA1D/PRKAB1/SLC8A2/ITGB3
hsa03008	Ribosome biogenesis in eukaryotes	75	0.367172	1.17979	0.193126	0.437411	0.324457	3802	tags=31%, list=20%, signal=25%	EIF6/UTP14A/GNL3L/NXT2/RRP7A/EMG1/CSNK2A2/CSNK2B/POP7/TBL3/SBDS/DKC1/RPP40/FBLL1/NHP2/UTP4/POP4/IMP3/NXT1/NVL/RBM28/NOB1/POP1
hsa00051	Fructose and mannose metabolism	34	0.422143	1.20455	0.195298	0.439421	0.325948	1217	tags=26%, list=6%, signal=25%	ALDOB/KHK/AKR1B10/HKDC1/TKFC/ALDOA/AKR1B1/FCSK/PMM1
hsa00514	Other types of O-glycan biosynthesis	47	-0.370245	-1.17519	0.202703	0.447391	0.33186	3670	tags=36%, list=19%, signal=29%	MFNG/XXYLT1/POMT2/COLGALT1/GALNT18/GALNTL6/GXYLT2/GALNT15/GALNT10/B4GALT2/B4GALT1/COLGALT2/GALNT3/GALNT12/GALNT7/GALNT1/GALNT5
hsa04962	Vasopressin-regulated water reabsorption	44	-0.372336	-1.17426	0.201313	0.447391	0.33186	5415	tags=48%, list=29%, signal=34%	ADCY6/DYNC2LI1/DCTN1/RAB11A/DCTN6/PRKACA/DYNLL2/ARHGDIB/RAB5A/DYNC1LI2/DYNC1LI1/ARHGDIA/AVPR2/CREB3/DYNC1H1/PRKACB/RAB5B/CREB3L4/VAMP2/AQP3/CREB3L1
hsa00564	Glycerophospholipid metabolism	101	0.344998	1.16015	0.202765	0.447391	0.33186	3452	tags=31%, list=18%, signal=25%	PLA2G12B/GPD1/PLA2G4F/CHPT1/ETNK2/PLB1/ACHE/LPIN3/CRLS1/PLPP1/PTDSS2/DGKZ/LPCAT3/LPCAT2/PTDSS1/DGKG/PEMT/LYPLA1/CHKA/GPAT3/PLPP3/PNPLA6/CDIPT/PLA2G12A/PLAAT2/PLA2G4E/PLD4/PLA2G1B/PLAAT3/PCYT1B/MBOAT7
hsa01522	Endocrine resistance	95	-0.319136	-1.13834	0.206704	0.452229	0.335449	3946	tags=29%, list=21%, signal=23%	MAPK1/KRAS/NCOR1/SOS1/ESR2/SHC3/MED1/CDKN1A/SP1/ADCY4/MAP2K1/GRB2/MMP2/E2F2/NOTCH2/PRKACB/MDM2/ADCY7/RPS6KB1/MTOR/MAPK11/PIK3R3/PIK3CD/CDKN2C/JAG1/BCL2/FOS/BIK
hsa00230	Purine metabolism	126	-0.299929	-1.12209	0.207602	0.452229	0.335449	4200	tags=29%, list=22%, signal=22%	GMPS/AK1/PDE6D/PAICS/PDE1B/ADPRM/NT5M/GUCY1A2/NT5E/AK9/PAPSS1/ENPP4/ADCY4/CANT1/PDE3B/NT5C2/RRM2/RRM1/PDE6A/ADCY7/ADSS2/PDE10A/NUDT2/AMPD3/IMPDH2/ENTPD4/PDE4D/NUDT16/PAPSS2/ENTPD3/AK7/PDE4B/URAD/PDE4A/GMPR/ENTPD8
hsa00240	Pyrimidine metabolism	56	-0.354351	-1.14995	0.211765	0.458377	0.340009	3055	tags=32%, list=16%, signal=27%	NT5M/NT5E/AK9/TK2/CANT1/NT5C2/RRM2/RRM1/DPYD/CMPK1/CMPK2/NUDT2/ENTPD4/ENTPD3/TYMS/TK1/TYMP/ENTPD8
hsa04912	GnRH signaling pathway	93	-0.316565	-1.12676	0.218232	0.46666	0.346153	5615	tags=43%, list=30%, signal=30%	MAP3K3/SOS2/GNRH2/MAP2K7/ADCY6/RAF1/MAPK12/MAPK8/MAP2K4/PRKACA/ATF4/HBEGF/LHB/MAP2K3/PTK2B/MAPK1/KRAS/MAP3K2/SOS1/PRKCA/PRKCB/PLD2/GNRH1/ADCY4/MAP2K1/GRB2/MMP2/CDC42/CALM3/PRKACB/MMP14/ADCY7/MAPK11/PLA2G4D/ITPR3/PLCB2/PLD1/EGR1/CAMK2D/GNAQ
hsa04723	Retrograde endocannabinoid signaling	141	0.322121	1.12634	0.218321	0.46666	0.346153	3420	tags=23%, list=18%, signal=19%	GNG4/KCNJ3/GABRE/NDUFC2/NDUFA13/GNG10/NDUFB8/GNG5/GABRA2/NDUFA11/NDUFS7/NDUFB2/GABRA3/ADCY3/MAPK14/NDUFA9/GNG11/NDUFB9/NDUFA2/CACNA1D/GNB2/NAPEPLD/DAGLB/GABRA4/ADCY5/NDUFB11/PLCB4/GNAO1/ADCY8/NDUFA3/GNGT1/DAGLA
hsa05218	Melanoma	72	0.360361	1.14712	0.227806	0.48391	0.358948	3337	tags=25%, list=18%, signal=21%	FGF19/CDKN2A/FGF20/FGF18/HGF/CDK4/BAD/FGF3/GADD45G/GADD45A/E2F1/NRAS/PDGFA/CDH1/FGF9/PDGFRA/MET/ARAF
hsa05031	Amphetamine addiction	69	-0.332041	-1.12185	0.231144	0.485685	0.360265	2617	tags=28%, list=14%, signal=24%	PRKCA/PRKCB/MAOB/CREB3/SIRT1/HDAC1/CALM3/PRKCG/PRKACB/PPP3CA/PPP1R1B/CREB3L4/ARC/CAMK2D/SLC18A1/GRIN1/FOSB/FOS/CREB3L1
hsa04015	Rap1 signaling pathway	210	-0.267871	-1.07724	0.231481	0.485685	0.360265	3722	tags=28%, list=20%, signal=22%	FPR1/RAPGEF6/FLT1/PRKCA/PRKCB/RASGRP3/FGF8/CRK/ADORA2B/EPHA2/SIPA1L3/TLN1/RHOA/DOCK4/FARP2/ITGB1/ADCY4/MAP2K1/INSR/THBS1/CDC42/CALM3/RGS14/ARAP3/KITLG/GNAI2/SIPA1L1/PRKCG/EFNA5/TLN2/RAC2/ADCY7/RAPGEF3/GNAI1/LPAR2/LPAR3/MAPK11/PLCE1/RASSF5/P2RY1/SKAP1/VASP/TIAM1/PIK3R3/ITGAL/LCP2/VAV1/KIT/PLCB2/PIK3CD/GNAQ/FYB1/EFNA3/GRIN1/RAC3/RAP1GAP/SIPA1L2/FGFR2
hsa00430	Taurine and hypotaurine metabolism	16	0.514625	1.22456	0.241667	0.492893	0.365611	3887	tags=44%, list=20%, signal=35%	GGT7/FMO5/GGT1/BAAT/GGT6/FMO4/ADO
hsa00565	Ether lipid metabolism	49	0.379997	1.14574	0.238011	0.492893	0.365611	3281	tags=33%, list=17%, signal=27%	PLA2G12B/GAL3ST1/PLA2G4F/CHPT1/PLB1/ENPP2/PLPP1/PEDS1/LPCAT2/PLPP3/PLA2G12A/PLAAT2/PLA2G4E/PLD4/PLA2G1B/PLAAT3
hsa04664	Fc epsilon RI signaling pathway	67	-0.336	-1.13417	0.24105	0.492893	0.365611	3946	tags=33%, list=21%, signal=26%	MAPK1/KRAS/SOS1/PRKCA/BTK/LYN/MAP2K1/GRB2/FCER1G/RAC2/ALOX5AP/TNF/MAPK11/PLA2G4D/INPP5D/PIK3R3/LCP2/FYN/VAV1/PIK3CD/RAC3/ALOX5
hsa04721	Synaptic vesicle cycle	78	0.348914	1.12523	0.242123	0.492893	0.365611	3124	tags=26%, list=16%, signal=22%	CPLX2/SLC6A4/ATP6V1F/DNM3/ATP6V1H/SLC1A1/SLC6A9/ATP6V1C1/ATP6V1C2/STX2/DNM1/NAPA/SLC1A7/STX3/SNAP25/ATP6V0D2/SYT1/ATP6V0D1/ATP6V0A1/ATP6V0A2
hsa04350	TGF-beta signaling pathway	108	0.329887	1.1193	0.237805	0.492893	0.365611	3845	tags=30%, list=20%, signal=24%	BMP7/ID1/BAMBI/GREM2/BMP4/ID4/TGIF2/SMAD6/ID3/RGMA/MYC/NODAL/TGFBR2/E2F5/TFR2/RBL1/CUL1/BMP5/RPS6KB2/TF/TFDP1/E2F4/LRRC32/IGSF1/ACVR1B/GREM1/LTBP1/BMP8A/SMURF1/NRROS/SKP1/GDF5
hsa00592	alpha-Linolenic acid metabolism	26	0.435801	1.17237	0.244231	0.494242	0.366612	559	tags=12%, list=3%, signal=11%	PLA2G12B/PLA2G4F/PLB1
hsa04911	Insulin secretion	86	-0.312734	-1.10586	0.25	0.502941	0.373065	2106	tags=19%, list=11%, signal=17%	PRKCG/PRKACB/CHRM3/ADCY7/CREB3L4/ITPR3/VAMP2/PLCB2/RAB3A/CAMK2D/GNAQ/TRPM4/CCK/KCNN4/ATP1B1/CREB3L1
hsa04727	GABAergic synapse	89	0.338952	1.11594	0.251981	0.503962	0.373822	2583	tags=18%, list=14%, signal=16%	GNG4/ABAT/GABRE/SLC38A3/GNG10/GNG5/GABRA2/GABRA3/ADCY3/GLS/GNG11/SRC/CACNA1D/GNB2/GABRA4/ADCY5
hsa05224	Breast cancer	147	0.311768	1.10057	0.254873	0.506781	0.375914	3858	tags=27%, list=20%, signal=21%	FGF19/AXIN2/WNT11/FGF20/WNT5B/LEF1/TCF7/FZD7/FGF18/WNT6/WNT4/MYC/TNFSF11/FZD10/FZD8/WNT10A/NCOA3/CDK4/FGF3/RPS6KB2/FZD1/GADD45G/GADD45A/WNT2B/WNT2/E2F1/NRAS/FGF9/DLL3/WNT5A/CTNNB1/ARAF/TCF7L1/FGF10/ERBB2/AXIN1/JAG2/WNT3/FGFR1
hsa00380	Tryptophan metabolism	42	0.388089	1.13109	0.262082	0.518104	0.384312	2134	tags=17%, list=11%, signal=15%	DDC/HAAO/AOC1/MAOA/AOX1/INMT/HADH
hsa03020	RNA polymerase	34	0.396855	1.13239	0.265823	0.522479	0.387558	1890	tags=26%, list=10%, signal=24%	POLR2I/CRCP/POLR2J/POLR1C/POLR1D/POLR1H/POLR3E/POLR2F/POLR2C
hsa04924	Renin secretion	69	-0.32423	-1.09546	0.270073	0.5278	0.391504	2551	tags=25%, list=13%, signal=21%	EDN2/ADRB2/CALM3/PDE3B/GNAI2/PRKACB/PPP3CA/GNAI1/ACE/ADORA1/ITPR3/PLCB2/CLCA2/GNAQ/PTGER4/PTGER2/CLCA1
hsa00190	Oxidative phosphorylation	122	0.313829	1.08319	0.285496	0.551637	0.409186	3311	tags=25%, list=17%, signal=20%	NDUFC2/ATP5MF/NDUFA13/NDUFB8/UQCR11/ATP6V1F/ATP5F1E/NDUFA11/NDUFS7/NDUFB2/COX7A1/ATP6V1H/NDUFA9/ATP6V1C1/UQCRQ/CYC1/ATP6V1C2/NDUFB9/NDUFA2/ATP5ME/NDUFB11/ATP5MG/COX6A1/ATP6V0D2/ATP6AP1/ATP6V0D1/ATP6V0A1/ATP6V0A2/SDHA/NDUFA3
hsa04020	Calcium signaling pathway	253	0.283145	1.065	0.2843	0.551637	0.409186	3328	tags=22%, list=18%, signal=18%	TNNC2/FGF19/FGF20/CASQ2/TNNC1/MYLK/NOS2/PLCG1/FGF18/NFATC2/CACNA1H/FGFR3/PLN/FGFR4/RYR2/CHRM2/NOS3/ADCY3/EDNRA/TACR2/PTGER1/SLC25A6/ORAI2/BDKRB1/BDKRB2/SLC25A5/ITPKA/PHKA2/MCOLN2/ADRA1D/MST1/HGF/PHKG1/ORAI3/SPHK2/EDNRB/GNAL/CACNA1D/FGF3/F2R/PTGER3/CAMK1/SLC8A2/PDGFA/AGTR1/FGF9/TFEB/PDGFRA/PHKG2/PLCB4/ADCY8/MET/MCOLN3/NFATC3/DRD5/ADRA1B
hsa04725	Cholinergic synapse	114	-0.295637	-1.08022	0.291176	0.556993	0.413159	2978	tags=25%, list=16%, signal=21%	KCNJ2/CREB3/GNG2/ADCY4/MAP2K1/KCNJ12/GNAI2/PRKCG/PRKACB/CHRM3/PIK3CG/ADCY7/GNAI1/CREB3L4/ITPR3/PIK3R3/FYN/PIK3R5/PLCB2/PIK3CD/CAMK2D/GNAQ/CHRM1/KCNQ4/BCL2/JAK2/FOS/CREB3L1
hsa05132	Salmonella infection	247	-0.258335	-1.058	0.291525	0.556993	0.413159	5354	tags=40%, list=28%, signal=29%	CYFIP2/CYCS/RAF1/PFN1/DYNC2LI1/CYTH2/MAPK12/DCTN1/AKT1/KLC2/BAX/PIK3CA/NLRC4/NFKB1/MAPK8/RELA/RAB7A/MYL12B/MAP2K4/TUBA1B/DCTN6/ACTR10/S100A10/ACTG1/PLEKHM2/CHUK/TXN2/TUBB8B/MAP2K3/DYNLL2/MAPK1/RAB5A/FHOD1/DNM2/MLKL/TAB2/DYNC1LI2/TLR6/BRK1/DYNC1LI1/TNFRSF10B/CD14/CASP3/ANXA2/GAPDH/RHOA/PODXL/RHOG/CYTH4/BIRC2/MAP2K1/CASP8/LY96/DYNC1H1/ACTR1A/CDC42/EXOC5/ACTR2/TCF7L2/PLEKHM1/CYTH1/PIK3C3/TUBB4B/MYD8…
hsa05150	Staphylococcus aureus infection	91	0.328965	1.08808	0.294953	0.56041	0.415694	1834	tags=14%, list=10%, signal=13%	KRT23/KRT20/KRT40/DEFA5/C2/MASP1/DEFA6/KRT15/KRT12/KRT32/KRT35/KRT36/KRT39
hsa04720	Long-term potentiation	67	-0.32202	-1.08698	0.298329	0.560597	0.415832	4704	tags=39%, list=25%, signal=29%	GRIN2B/PPP1CB/GRM1/RPS6KA2/RAF1/CAMK4/PRKACA/ATF4/PPP3CB/MAPK1/KRAS/PRKCA/PRKCB/RPS6KA1/EP300/MAP2K1/CALM3/PRKCG/PRKACB/PPP3CA/RAPGEF3/ITPR3/PLCB2/CAMK2D/GNAQ/GRIN1
hsa05144	Malaria	50	-0.337796	-1.08206	0.296804	0.560597	0.415832	2319	tags=28%, list=12%, signal=25%	THBS1/MYD88/TLR2/KLRB1/TNF/SDC1/TGFB3/IFNG/ITGAL/IL18/CXCL8/TLR4/ICAM1/IL1B
hsa00900	Terpenoid backbone biosynthesis	22	-0.413433	-1.09195	0.308617	0.57676	0.427821	6765	tags=68%, list=36%, signal=44%	ZMPSTE24/RCE1/ACAT2/IDI1/MVD/ACAT1/FNTB/GGPS1/NUS1/PCYOX1/HMGCR/PMVK/DHDDS/ICMT/HMGCS1
hsa00760	Nicotinate and nicotinamide metabolism	37	0.380722	1.09929	0.311688	0.578014	0.428752	1964	tags=11%, list=10%, signal=10%	QPRT/AOX1/NMNAT3/NUDT12
hsa05010	Alzheimer disease	372	0.270768	1.05414	0.312668	0.578014	0.428752	2743	tags=18%, list=14%, signal=15%	DKK4/SLC39A5/TUBAL3/SLC39A4/AXIN2/WNT11/PSMA7/NOX1/WNT5B/MME/NDUFC2/FZD7/ADRM1/NOS2/NDUFA13/APBB1/IRS2/PSMA6/WNT6/NDUFB8/WNT4/UQCR11/CDK5/SLC11A2/FADD/ATP5F1E/NDUFA11/NDUFS7/HSD17B10/FZD10/NDUFB2/FZD8/COX7A1/PSMD7/SEM1/WNT10A/KLC4/SLC25A6/TUBB6/CSNK2A2/SLC25A5/WIPI2/CSNK2B/IRS1/NDUFA9/UQCRQ/CYC1/BID/NDUFB9/NDUFA2/CACNA1D/PSMC2/PSMA1/BAD/PSMD9/FZD1/WNT2B/LRP1/SLC39A3/LPL/KIF5B/TUBA1A/WNT2/NRAS/TUB…
hsa04931	Insulin resistance	107	0.317278	1.07557	0.317557	0.580773	0.430798	2303	tags=21%, list=12%, signal=19%	MLXIPL/PCK1/AGT/CREB3L3/RPS6KA6/PPP1R3D/IRS2/SLC2A4/TBC1D4/NOS3/PRKAG2/NR1H3/IRS1/PTPN1/ACACB/PPP1R3C/PYGM/SLC27A5/PRKCZ/PRKAB1/OGT/RPS6KB2/PPP1R3B
hsa04922	Glucagon signaling pathway	104	-0.294552	-1.06945	0.317143	0.580773	0.430798	3394	tags=24%, list=18%, signal=20%	FOXO1/LDHA/CPT1B/CREB3/EP300/SIRT1/CALM3/PDE3B/PFKP/PKM/PRKACB/PPP3CA/CRTC2/PYGL/PPP4R3A/CREB3L4/SIK1/ITPR3/PGAM1/PLCB2/CAMK2D/GNAQ/PYGB/PPARGC1A/CREB3L1
hsa04913	Ovarian steroidogenesis	51	0.356444	1.08836	0.320557	0.583142	0.432555	1478	tags=14%, list=8%, signal=13%	AKR1C3/HSD3B1/PLA2G4F/SCARB1/HSD17B2/ADCY3/ACOT2
hsa05202	Transcriptional misregulation in cancer	191	-0.25943	-1.03973	0.322289	0.58319	0.432591	4620	tags=36%, list=24%, signal=27%	PRCC/TP53/H3C14/POLK/TCF3/ITGAM/KLF3/SPI1/RUNX1/ZBTB17/CDK9/CD86/AFF1/SPINT1/NR4A3/NCOR1/LMO2/FLT1/FLI1/FOXO1/PER2/CD14/FCGR1A/SIX1/ATM/ETV6/CDK14/JMJD1C/CDKN1A/ETV7/SIX4/BIRC2/SP1/NSD2/EWSR1/BCL6/HDAC1/LDB1/KMT2A/SLC45A3/PAX5/DDX5/ARNT2/PML/REL/ETV1/MDM2/BAK1/MLLT3/H3-3A/TAF15/HOXA9/ELK4/H3-3B/MLF1/BCL2A1/ITGB7/PPARG/CXCL8/FUT8/CDKN2C/DDB2/IL2RB/SS18/NFKBIZ/BIRC3/PROM1/IL1R2
hsa01232	Nucleotide metabolism	83	-0.301344	-1.05984	0.326316	0.587368	0.43569	2212	tags=20%, list=12%, signal=18%	NT5C2/RRM2/RRM1/ADSS2/CMPK1/CMPK2/AMPD3/IMPDH2/ENTPD4/NUDT16/ENTPD3/AK7/TYMS/TK1/TYMP/GMPR/ENTPD8
hsa00630	Glyoxylate and dicarboxylate metabolism	29	0.39483	1.08326	0.330189	0.587952	0.436123	1500	tags=21%, list=8%, signal=19%	GLYCTK/GLDC/ACSS2/ACSS1/MDH2/HOGA1
hsa05412	Arrhythmogenic right ventricular cardiomyopathy	86	0.32614	1.06861	0.33119	0.587952	0.436123	759	tags=12%, list=4%, signal=11%	DES/CACNG4/SNTB1/ITGA9/LEF1/TCF7/SNTA1/ITGA7/CACNA2D4/SGCA
hsa04972	Pancreatic secretion	101	0.315662	1.0615	0.331797	0.587952	0.436123	1289	tags=11%, list=7%, signal=10%	PLA2G12B/CEL/SLC26A3/SCT/CPA2/CLCA4/CPA3/CFTR/RYR2/ADCY3/PRSS2
hsa05160	Hepatitis C	156	-0.274596	-1.05737	0.337621	0.595187	0.44149	2886	tags=22%, list=15%, signal=19%	EIF2AK3/MX2/CDKN1A/CFLAR/MAP2K1/GRB2/CASP8/TICAM1/YWHAE/E2F2/IFNAR1/YWHAH/MX1/BAK1/RNASEL/STAT3/TNF/FASLG/IFNG/JAK1/PIK3R3/IRF7/LDLR/TLR3/SOCS3/PIK3CD/STAT2/RSAD2/STAT1/OAS3/CXCL10/FAS/OAS2/CLDN18
hsa04115	p53 signaling pathway	75	-0.307724	-1.05767	0.350384	0.614519	0.45583	5172	tags=45%, list=27%, signal=33%	CDK1/BAX/CHEK1/CD82/GORAB/SHISA5/CASP9/TP53/TP53AIP1/SESN2/STEAP3/CCNG2/TNFRSF10B/CASP3/GTSE1/ATM/CDKN1A/ZMAT3/CASP8/PPP1R13L/THBS1/RRM2/PPM1D/TNFRSF10A/MDM2/TP53I3/EI24/SERPINE1/PTEN/DDB2/BCL2/SFN/SERPINB5/FAS
hsa04070	Phosphatidylinositol signaling system	97	-0.294639	-1.05684	0.364146	0.616612	0.457382	5288	tags=36%, list=28%, signal=26%	MTMR4/DGKQ/CDS2/PPIP5K1/PIK3CA/INPP4A/INPP5B/PI4KB/DGKE/IPMK/INPP5F/PIP4K2A/SYNJ1/PRKCA/PRKCB/PIP5K1C/PIP4K2C/PI4KA/PIKFYVE/IMPA2/INPP1/CALM3/PRKCG/PIK3C3/PLCE1/DGKA/INPP5D/ITPR3/PIK3R3/PIK3C2B/PTEN/PLCB2/PIK3CD/PLCD1/PLCD3
hsa04215	Apoptosis - multiple species	32	-0.36644	-1.05185	0.361656	0.616612	0.457382	2664	tags=28%, list=14%, signal=24%	CASP3/BIRC2/CASP8/BAK1/BCL2L11/BOK/BCL2/CASP7/BIRC3
hsa04916	Melanogenesis	101	0.312593	1.05118	0.357911	0.616612	0.457382	3273	tags=27%, list=17%, signal=22%	CREB3L3/WNT11/WNT5B/LEF1/TCF7/FZD7/WNT6/WNT4/FZD10/FZD8/ADCY3/WNT10A/DCT/ASIP/EDNRB/FZD1/WNT2B/TYR/ADCY5/WNT2/NRAS/PLCB4/WNT5A/GNAO1/ADCY8/TYRP1/CTNNB1
hsa04142	Lysosome	131	-0.276647	-1.04376	0.359195	0.616612	0.457382	4172	tags=34%, list=22%, signal=27%	CTSD/PSAPL1/DMXL1/SCARB2/AP1B1/ACP2/ASAH1/CLN3/HYAL3/ARSA/MANBA/AP4E1/AP3D1/CTSO/TPP1/CLTB/AP3M1/FUCA1/GGA1/AP3B1/ARSG/AP3S1/CLTC/GNPTAB/MAN2B1/GM2A/TCIRG1/LGMN/NAGA/DNASE2/SLC11A1/SLC17A5/CTSW/HGSNAT/ENTPD4/WDR7/GAA/CTSS/LAMP3/AP1S3/ABCA2/LITAF/NCOA7/CTSE/HYAL1
hsa04520	Adherens junction	92	-0.292523	-1.04202	0.354223	0.616612	0.457382	3253	tags=28%, list=17%, signal=24%	PTPRJ/HEG1/RHOA/SMAD4/FER/FARP2/TJP1/EP300/INSR/NECTIN2/CDC42/TCF7L2/RAC2/PTPRF/BAIAP2/ACTN1/ROCK1/VCL/NECTIN1/WAS/FYN/IQGAP1/YES1/WASF2/NECTIN4/RAC3
hsa03060	Protein export	31	-0.362544	-1.03841	0.363636	0.616612	0.457382	4756	tags=48%, list=25%, signal=36%	SRPRB/SEC61B/SRP14/SRP54/SRP68/SPCS3/SRP72/SEC61A1/SEC11A/SRP9/SRPRA/OXA1L/SEC62/SEC11C/HSPA5
hsa05206	MicroRNAs in cancer	160	-0.265626	-1.03056	0.364198	0.616612	0.457382	3946	tags=34%, list=21%, signal=27%	MAPK1/KRAS/HNRNPK/KIF23/SOS1/PRKCA/PRKCB/DNMT1/ABL1/CRK/PTGS2/CASP3/ATM/PRKCE/ST14/RHOA/BCL2L2/CDKN1A/CYP1B1/EP300/SIRT1/MAP2K1/GRB2/HDAC1/TPM1/SLC45A3/THBS1/TP63/E2F2/PRKCG/EFNA5/NOTCH2/MDM2/BAK1/BCL2L11/STAT3/ROCK1/MTOR/PDCD4/EZR/DDIT4/PIK3R3/DICER1/MCL1/PTEN/PIK3CD/STMN1/CD44/FOXP1/EFNA3/CDC25B/BCL2/FSCN1/SERPINB5
hsa00640	Propanoate metabolism	32	0.375745	1.05506	0.368324	0.620526	0.460286	2413	tags=19%, list=13%, signal=16%	ABAT/ACSS2/ACSS1/BCKDHA/ACACB/SUCLA2
hsa04340	Hedgehog signaling pathway	56	0.340191	1.04868	0.37435	0.627587	0.465523	2297	tags=16%, list=12%, signal=14%	IHH/PTCH1/SHH/GRK3/BOC/SMO/ARRB1/CUL1/HHIP
hsa05033	Nicotine addiction	41	-0.331787	-1.02242	0.379085	0.632425	0.469112	273	tags=5%, list=1%, signal=5%	GRIN1/GABRP
hsa05032	Morphine addiction	91	0.312776	1.03453	0.384858	0.635852	0.471654	3177	tags=23%, list=17%, signal=19%	GNG4/KCNJ3/GABRE/GNG10/GNG5/GABRA2/GRK3/GABRA3/ADCY3/GRK5/PDE7A/GNG11/ARRB1/PDE3A/GNB2/GABRA4/ADCY5/PDE8A/GNAO1/ADCY8/ARRB2
hsa04750	Inflammatory mediator regulation of TRP channels	98	-0.287903	-1.03426	0.384831	0.635852	0.471654	2630	tags=18%, list=14%, signal=16%	ADCY4/IL1RAP/CALM3/PRKCG/PRKACB/ADCY7/MAPK11/PLA2G4D/ASIC3/ITPR3/PIK3R3/PLCB2/PIK3CD/CAMK2D/GNAQ/IL1B/PTGER4/PTGER2
hsa04728	Dopaminergic synapse	131	0.294712	1.02521	0.394495	0.648641	0.481141	3357	tags=21%, list=18%, signal=18%	DDC/GNG4/KCNJ3/CREB3L3/DRD2/PPP2R2C/GNG10/GNG5/COMT/MAOA/TH/PPP2R3B/MAPK14/GNG11/ARRB1/GNAL/CACNA1D/GNB2/KIF5B/ADCY5/KIF5A/DRD4/PLCB4/GNAO1/ARRB2/CALY/DRD5/GNGT1
hsa00052	Galactose metabolism	31	0.370138	1.02795	0.402647	0.658794	0.488671	2402	tags=26%, list=13%, signal=23%	MGAM2/SI/AKR1B10/HKDC1/AKR1B1/GLA/GALK1/PFKM
hsa05100	Bacterial invasion of epithelial cells	77	-0.291937	-1.01364	0.404523	0.658794	0.488671	5421	tags=44%, list=29%, signal=32%	ACTR3/CRKL/CLTCL1/CTTN/PIK3CA/ILK/BCAR1/CTNNA1/ARHGAP10/FN1/ACTG1/CAV2/DNM2/MAD2L2/SHC3/CRK/CLTB/RHOA/SEPTIN3/RHOG/CLTC/ITGB1/SEPTIN1/CBL/CDC42/ACTR2/SEPTIN11/VCL/CD2AP/HCLS1/PIK3R3/SEPTIN6/PIK3CD/WASF2
hsa00511	Other glycan degradation	17	0.432314	1.04728	0.417178	0.675473	0.501044	741	tags=18%, list=4%, signal=17%	NEU4/ENGASE/NEU1
hsa04726	Serotonergic synapse	112	0.299646	1.02271	0.422665	0.675473	0.501044	3357	tags=21%, list=18%, signal=17%	DDC/GNG4/SLC6A4/HTR1D/KCNJ3/PLA2G4F/GNG10/GNG5/MAOA/GNG11/ALOX15/CYP2C9/CACNA1D/GNB2/CYP2J2/ADCY5/NRAS/CYP2C19/PLCB4/PLA2G4E/GNAO1/ARAF/GNGT1
hsa04919	Thyroid hormone signaling pathway	121	-0.273614	-1.01499	0.41954	0.675473	0.501044	3946	tags=28%, list=21%, signal=22%	MAPK1/KRAS/RCAN1/NCOR1/MED13/PRKCA/PRKCB/ATP2A1/FOXO1/MED1/EP300/MAP2K1/HDAC1/NCOA1/PRKCG/PFKP/NOTCH2/PRKACB/MDM2/MTOR/PLCE1/PIK3R3/ITGAV/GATA4/PLCB2/PIK3CD/PLCD1/KAT2B/HIF1A/SLC9A1/PLCD3/STAT1/ATP1B1/ATP2A3
hsa04151	PI3K-Akt signaling pathway	358	-0.23708	-0.994979	0.42126	0.675473	0.501044	2905	tags=20%, list=15%, signal=18%	CREB3/GNG2/LAMA2/COL1A2/ITGA10/CDKN1A/PPP2R5E/IL4R/ITGB1/IL2RA/MAP2K1/INSR/GRB2/THBS1/YWHAE/KITLG/IL7/IFNAR1/EFNA5/YWHAH/TLR2/LAMA5/HSP90AA1/PIK3CG/CRTC2/IL3RA/MDM2/BCL2L11/PKN2/TCL1A/LPAR2/RPS6KB1/MTOR/LAMB3/PKN1/LPAR3/LAMB2/CREB3L4/FASLG/DDIT4/JAK1/CD19/PIK3AP1/PIK3R3/TGFA/ITGAV/MCL1/CSF3R/PTEN/PIK3R5/COL1A1/ITGB7/EPOR/KIT/NTRK2/PIK3CD/HSP90B1/IL7R/ITGA3/NR4A1/TLR4/IL2RB/CHRM1/EFNA3/BCL2/ITGB4/…
hsa01200	Carbon metabolism	114	0.297805	1.02326	0.427492	0.6786	0.503363	3436	tags=24%, list=18%, signal=20%	ALDOB/PKLR/RGN/PSPH/GLYCTK/HKDC1/GLDC/IDH3G/TKFC/ACSS2/ALDOA/CPS1/ACSS1/MDH2/PHGDH/RPIA/PFKM/SUCLA2/IDH3A/IDNK/PGLS/FBP1/SDHA/G6PD/PGK1/ACOX3/TKTL1
hsa03015	mRNA surveillance pathway	97	0.303385	1.01204	0.432558	0.6786	0.503363	1655	tags=13%, list=9%, signal=12%	MSI1/PPP2R2C/PABPC1L/CPSF4/CSTF1/GSPT2/NXT2/PABPC3/SAP18/CPSF1/PPP2R3B/UPF3A/PABPC1
hsa04010	MAPK signaling pathway	299	-0.24037	-1.00132	0.429091	0.6786	0.503363	3946	tags=26%, list=21%, signal=21%	MAPK1/KRAS/RPS6KA4/MAPKAPK3/MAP3K2/SOS1/FLT1/PRKCA/PRKCB/TAB2/RASGRP3/MAP3K21/ECSIT/FGF8/CRK/IL1R1/CD14/TAOK2/MAP3K9/CASP3/EPHA2/CACNG8/RASGRP4/PAK2/RPS6KA1/MAP2K1/INSR/GRB2/IL1RAP/CDC42/CACNB1/KITLG/RASA2/PRKCG/EFNA5/MYD88/DUSP1/PRKACB/PPP3CA/MAPK8IP2/MAP3K13/MAP4K4/RAC2/RRAS2/TNF/MAPK11/MKNK2/PLA2G4D/MAP3K5/NFATC1/DUSP7/DUSP2/TGFB3/FASLG/ELK4/TGFA/HSPA6/KIT/NTRK2/RASGRP1/MECOM/NFKB2/STMN1/NR4A1…
hsa05214	Glioma	75	-0.289602	-0.99538	0.432225	0.6786	0.503363	5370	tags=41%, list=28%, signal=30%	CAMK1G/RAF1/AKT1/BAX/PIK3CA/CAMK4/TP53/POLK/PDGFRB/MAPK1/KRAS/SOS1/PRKCA/PRKCB/SHC3/CDKN1A/MAP2K1/GRB2/CALM3/E2F2/PRKCG/MDM2/BAK1/MTOR/PIK3R3/TGFA/PTEN/PIK3CD/CAMK2D/CAMK1D/DDB2
hsa03083	Polycomb repressive complex	82	0.309559	1.01073	0.439935	0.687022	0.50961	5088	tags=40%, list=27%, signal=30%	SCML1/ASXL1/AUTS2/CBX2/CBX6/EPOP/FOXK1/L3MBTL1/CSNK2B/UBE2D4/FBRSL1/PHF19/OGT/RBBP7/SCML2/KDM2B/TFDP1/BCORL1/USP45/SKP1/FBRS/L3MBTL4/EZH1/YAF2/EZH2/JARID2/USP7/MGA/CBX3/YY1/AEBP2/WDR5B/PCGF3
hsa05220	Chronic myeloid leukemia	76	-0.287555	-0.995816	0.449749	0.697668	0.517507	5668	tags=47%, list=30%, signal=33%	NFKBIA/SOS2/CRKL/RAF1/AKT1/BAX/PIK3CA/NFKB1/RELA/TP53/POLK/CHUK/RUNX1/MAPK1/KRAS/SOS1/SHC3/ABL1/CRK/BCR/SMAD4/CDKN1A/MAP2K1/GRB2/HDAC1/CBL/E2F2/CTBP2/MDM2/BAK1/TGFB3/PIK3R3/PIK3CD/MECOM/STAT5A/DDB2
hsa05034	Alcoholism	180	0.275477	0.99463	0.450832	0.697668	0.517507	3564	tags=22%, list=19%, signal=18%	DDC/GNG4/CREB3L3/DRD2/GNG10/GNG5/H2AJ/H2AC8/H2BC8/H2AC6/MAOA/MACROH2A2/TH/NPY/H4C8/HDAC10/HDAC5/GNG11/H4C11/MACROH2A1/GNB2/H2BC5/H3C3/H2BC9/H4C9/ADCY5/NRAS/SLC29A3/H3C8/GNAO1/H2AC16/H3C7/ARAF/GNGT1/H2BC10/H3C10/H2BC3/H4C5/H2BC4
hsa00920	Sulfur metabolism	10	-0.468796	-1.00948	0.453382	0.698156	0.517869	3564	tags=40%, list=19%, signal=33%	TST/PAPSS1/PAPSS2/SQOR
hsa04014	Ras signaling pathway	236	-0.24605	-1.00017	0.458194	0.698156	0.517869	3701	tags=28%, list=20%, signal=22%	GNG13/MAPK1/KRAS/RAB5A/SOS1/FLT1/PRKCA/ZAP70/GNG3/PRKCB/RASGRP3/RALGAPA2/SHC3/KSR2/FGF8/GNGT2/ABL1/EPHA2/RHOA/RASGRP4/PLD2/GNG2/PAK2/MAP2K1/INSR/GRB2/CDC42/CALM3/KITLG/RASA2/PRKCG/EFNA5/PRKACB/REL/RASA3/RAC2/ARF6/RASAL3/RAB5B/RRAS2/SHOC2/PLA2G2D/PLA2G4D/PLCE1/FASLG/RASSF5/RALGAPA1/TIAM1/PIK3R3/PAK6/TGFA/RALBP1/KIT/NTRK2/PLD1/RASGRP1/PIK3CD/EFNA3/ETS1/GRIN1/RAC3/FGFR2/PLA2G2A/PLA2G3/RASAL1
hsa00515	Mannose type O-glycan biosynthesis	23	-0.370595	-0.988643	0.456033	0.698156	0.517869	1628	tags=17%, list=9%, signal=16%	POMT2/B4GALT2/B4GALT1/POMK
hsa00500	Starch and sucrose metabolism	34	0.346192	0.987828	0.459313	0.698156	0.517869	551	tags=12%, list=3%, signal=11%	MGAM2/SI/GYG2/HKDC1
hsa05205	Proteoglycans in cancer	200	-0.247192	-0.996214	0.466472	0.70436	0.522471	2848	tags=24%, list=15%, signal=21%	COL1A2/CDKN1A/ITGB1/MAP2K1/GRB2/MMP2/CBL/THBS1/CDC42/HSPG2/PRKCG/DDX5/TLR2/PRKACB/MDM2/WNT7B/RRAS2/STAT3/ROCK1/TNF/RPS6KB1/MTOR/SDC1/MAPK11/PDCD4/EZR/PLCE1/FASLG/HCLS1/TIAM1/ITPR3/PIK3R3/ITGAV/IQGAP1/COL1A1/VAV1/WNT10B/ARHGEF1/PIK3CD/CAMK2D/FZD2/CD44/SMAD2/TLR4/HIF1A/SLC9A1/HPSE/FAS
hsa05012	Parkinson disease	254	0.264568	0.9962	0.467514	0.70436	0.522471	2923	tags=19%, list=15%, signal=16%	SLC39A5/TUBAL3/SLC39A4/DRD2/PSMA7/NDUFC2/ADRM1/NDUFA13/PLCG1/PSMA6/NDUFB8/UQCR11/SLC11A2/ATP5F1E/NDUFA11/NDUFS7/NDUFB2/BCL2L1/COX7A1/MAOA/PSMD7/SEM1/TH/KLC4/SLC25A6/TUBB6/SLC25A5/NDUFA9/UQCRQ/CYC1/GPR37/NDUFB9/NDUFA2/GNAL/PSMC2/PSMA1/PSMD9/SLC39A3/KIF5B/TRAP1/TUBA1A/ADCY5/TUBB3/NDUFB11/UCHL1/TUBB4A/COX6A1/KIF5A
hsa01212	Fatty acid metabolism	57	-0.306848	-0.996766	0.470588	0.705882	0.5236	3308	tags=26%, list=17%, signal=22%	HADHA/CPT1B/ELOVL6/HACD2/FASN/SCP2/ACADVL/ELOVL3/ACADSB/HADHB/ACSL3/ACADM/FADS1/ELOVL7/ACSL1
hsa01521	EGFR tyrosine kinase inhibitor resistance	79	-0.282221	-0.990129	0.478697	0.711801	0.52799	3946	tags=27%, list=21%, signal=21%	MAPK1/KRAS/SOS1/PRKCA/PRKCB/SHC3/MAP2K1/GRB2/PRKCG/BCL2L11/STAT3/RPS6KB1/MTOR/JAK1/PIK3R3/TGFA/PTEN/PIK3CD/BCL2/JAK2/FGFR2
hsa05171	Coronavirus disease - COVID-19	228	0.264811	0.988074	0.477011	0.711801	0.52799	3959	tags=28%, list=21%, signal=22%	ACE2/RPS21/F2/RPS10/FGB/RPL8/C2/PLCG1/FGA/RPS23/RPS4Y1/MASP1/RPL13/F13A1/IRAK1/RPS5/RPL21/RPS3A/RPL30/C7/RPS4X/RPS15A/RPS17/RPL26/RPS14/RPL10/MAPK14/RPS3/IRAK4/RPS11/RPLP0/RPS15/RPS6/RPS19/C8G/IL6R/RPS18/RPL18/RPL7/RPL35/RPL23A/CSF3/RPL36A/AGTR1/FGG/RPL26L1/MAP3K7/RPLP2/RPS28/RPL37A/IFNAR2/CFB/RPL10A/RPL36/TRAF6/SELP/MAPK13/MMP3/RPL27/RPL31/RPL18A/RPLP1/RPL7A/IKBKG
hsa04360	Axon guidance	182	-0.247594	-0.9871	0.492669	0.729405	0.541049	3216	tags=23%, list=17%, signal=19%	EPHA2/CXCL12/SSH2/RHOA/ROBO3/PAK2/PLXNC1/ITGB1/SRGAP2/NCK1/CDC42/SEMA4D/GNAI2/EFNA5/SEMA4F/PPP3CA/EPHB2/RAC2/ABLIM3/SEMA3D/GNAI1/ROCK1/PIK3R3/SEMA4G/PAK6/FYN/PLXNB2/SRGAP3/SEMA4B/PIK3CD/CAMK2D/EPHB6/UNC5B/RND1/LIMK2/EFNA3/ABLIM1/RAC3/CXCR4/EPHB3/EPHA4
hsa04260	Cardiac muscle contraction	83	0.299349	0.981712	0.5	0.735511	0.545578	1781	tags=14%, list=9%, signal=13%	CACNG4/CASQ2/TNNC1/ACTC1/CACNA2D4/UQCR11/TPM2/RYR2/COX7A1/UQCRQ/CYC1/ATP1A2
hsa03410	Base excision repair	44	-0.305577	-0.963722	0.501094	0.735511	0.545578	5309	tags=39%, list=28%, signal=28%	RFC4/NEIL2/MUTYH/POLG/LIG1/TDG/POLE2/RFC1/POLE3/PARP2/ADPRS/PCNA/MBD4/PARP1/PARP3/FEN1/POLD3
hsa04068	FoxO signaling pathway	131	-0.261245	-0.985647	0.505747	0.737697	0.547199	4093	tags=28%, list=22%, signal=22%	KLF2/CAT/MAPK1/KRAS/SOS1/CCNG2/CDKN2D/HOMER2/FOXO1/ATM/CCNB3/PLK4/SMAD4/CDKN1A/EP300/SIRT1/MAP2K1/INSR/GRB2/BCL6/PLK3/MDM2/BCL2L11/STAT3/MAPK11/TGFB3/FASLG/PIK3R3/PTEN/SOD2/S1PR4/PIK3CD/IL7R/DEPP1/AGAP2/TNFSF10/PLK2
hsa04724	Glutamatergic synapse	116	0.285287	0.97743	0.510736	0.737697	0.547199	3146	tags=19%, list=17%, signal=16%	GNG4/KCNJ3/PLA2G4F/SLC38A3/GNG10/GNG5/GRK3/ADCY3/GRIK5/SLC1A1/GRM8/GLS/GNG11/CACNA1D/GNB2/HOMER3/SLC1A7/ADCY5/PLCB4/PLA2G4E/GNAO1/ADCY8
hsa04814	Motor proteins	190	0.268232	0.976637	0.511211	0.737697	0.547199	1683	tags=12%, list=9%, signal=11%	TNNC2/ACTG2/TUBAL3/MYH11/DYNLRB1/MYO1A/MYH7B/TNNC1/MYL9/ACTC1/KIF12/ACTA2/TPM2/MYL6B/CAPZA2/KLC4/TUBB6/MYO6/DCTN5/DYNC1I1/MYO15B/TUBG2
hsa00730	Thiamine metabolism	15	0.403192	0.953603	0.508299	0.737697	0.547199	1240	tags=20%, list=7%, signal=19%	NFS1/AK4/ALPI
hsa04072	Phospholipase D signaling pathway	147	-0.25599	-0.984695	0.513433	0.73779	0.547268	3954	tags=29%, list=21%, signal=23%	PTK2B/MAPK1/LPAR6/KRAS/DNM2/SOS1/PRKCA/PIP5K1C/SHC3/PLPP2/RHOA/AVPR2/CXCR1/PLD2/SPHK1/CYTH4/ADCY4/MAP2K1/INSR/GRB2/KITLG/CYTH1/PIK3CG/FCER1G/ADCY7/RAPGEF3/ARF6/CXCR2/RRAS2/LPAR2/MTOR/LPAR3/PLA2G4D/DGKA/PIK3R3/FYN/PIK3R5/KIT/PLCB2/PLD1/PIK3CD/CXCL8/AGPAT4
hsa04936	Alcoholic liver disease	141	-0.255221	-0.976728	0.521614	0.74641	0.553662	3625	tags=36%, list=19%, signal=29%	AKT1/IRF3/C1QB/IL12B/NFKB1/ALDH7A1/MAPK8/RELA/MAP2K4/CPT1A/C4A/C5AR1/C5/IL17RC/CHUK/MAP2K3/IKBKE/IL17RA/TAB2/ADIPOQ/NOX4/FOXO1/CD14/CASP3/C1QA/CPT1B/ALDH3A2/SIRT1/CASP8/LY96/FASN/TICAM1/ACADVL/TCF7L2/ADIPOR1/MYD88/TNF/MAPK11/MAP3K5/FASLG/ACADM/CXCL8/TLR4/SREBF1/CXCL2/IL1B/LPIN1/CXCL3/PPARGC1A/FAS/CXCL1
hsa00603	Glycosphingolipid biosynthesis - globo and isoglobo series	16	0.404856	0.963361	0.527083	0.751094	0.557136	2836	tags=44%, list=15%, signal=37%	ST3GAL2/FUT1/A4GALT/ST3GAL1/GLA/GBGT1/HEXA
hsa04110	Cell cycle	158	-0.25213	-0.974993	0.529968	0.752071	0.557862	4604	tags=32%, list=24%, signal=24%	NIPBL/TP53/WAPL/TTK/ANAPC2/CDC45/MCM3/CDC25A/PPP2R5B/ZBTB17/PPP2R5C/CDC23/MCM4/MAD2L2/MCM5/CDKN2D/PPP2R1B/ORC1/ABL1/PPP2R5A/SGO1/ATM/CCNB3/SMAD4/CDKN1A/PPP2R5E/EP300/PCNA/HDAC1/YWHAE/E2F2/SMC3/YWHAH/MCM6/MDM2/BUB1/CDC27/TGFB3/BUB1B/KNL1/ESCO2/CDC20/PTTG1/CDC7/CDKN2C/ESCO1/SMAD2/CDC25B/SFN/NDC80
hsa04144	Endocytosis	250	-0.238018	-0.970594	0.540351	0.758704	0.562782	3956	tags=29%, list=21%, signal=23%	VPS26A/AGAP6/ASAP3/RAB5A/WASHC2C/HLA-B/DNM2/SNX5/SH3GLB1/PIP5K1C/RUFY2/STAM2/EPS15/VPS37B/CLTB/GBF1/RABEP1/VPS45/WASHC2A/RHOA/EHD4/CXCR1/PLD2/PDCD6IP/PSD3/ASAP2/LDLRAP1/CYTH4/CLTC/CHMP4A/IL2RA/WIPF1/RAB11FIP1/CBL/CAPZB/CDC42/ACTR2/ARAP3/EEA1/ARAP2/HLA-A/ACAP1/CYTH1/PML/NEDD4L/SNX6/CHMP5/MDM2/CHMP7/ARF6/CXCR2/EPN2/RAB5B/HLA-C/SMAP2/SH3KBP1/CCR5/ARFGAP3/LDLR/RAB11FIP5/HSPA6/CBLB/ARF4/PLD1/VPS4B/HLA…
hsa04022	cGMP-PKG signaling pathway	166	0.2664	0.955773	0.541298	0.758704	0.562782	2211	tags=17%, list=12%, signal=15%	CREB3L3/KCNMB4/MYL9/MYLK/ADRA2C/CNGA1/IRS2/KCNMB1/NFATC2/PLN/GTF2I/NOS3/ADCY3/EDNRA/ADRA2A/SLC25A6/BDKRB2/SLC25A5/GUCY1B1/IRAG1/IRS1/ADRA1D/ATP1A2/PDE3A/EDNRB/CACNA1D/BAD/PRKG1
hsa05219	Bladder cancer	41	0.324359	0.945946	0.539595	0.758704	0.562782	2840	tags=24%, list=15%, signal=21%	UPK3A/CDKN2A/MYC/FGFR3/DAPK2/SRC/CDK4/E2F1/NRAS/CDH1
hsa04915	Estrogen signaling pathway	137	0.273842	0.953809	0.553681	0.769752	0.570976	2364	tags=15%, list=12%, signal=13%	KRT23/KRT20/KRT40/KCNJ3/CREB3L3/NOS3/ADCY3/KRT15/KRT12/NCOA2/KRT32/KRT35/RARA/KRT36/KRT39/NCOA3/KRT10/SRC/HSPA1A/KRT37
hsa03265	Virion - Ebolavirus, Lyssavirus and Morbillivirus	12	0.414987	0.913537	0.552688	0.769752	0.570976	68	tags=8%, list=0%, signal=8%	ASGR1
hsa04966	Collecting duct acid secretion	27	0.341617	0.931461	0.557875	0.772442	0.572972	3124	tags=26%, list=16%, signal=22%	ATP6V1F/ATP6V1C1/ATP6V1C2/ATP6V0D2/ATP6V0D1/ATP6V0A1/ATP6V0A2
hsa04670	Leukocyte transendothelial migration	113	-0.261834	-0.957187	0.561765	0.773353	0.573647	3176	tags=27%, list=17%, signal=23%	CYBB/CXCL12/RHOA/ARHGAP5/ITGB1/MMP2/CDC42/NCF1/GNAI2/PRKCG/RAC2/RAPGEF3/GNAI1/ACTN1/ROCK1/NCF4/MAPK11/EZR/VCL/RASSF5/VASP/PIK3R3/ITGAL/NCF2/VAV1/RHOH/ITK/PIK3CD/ICAM1/CXCR4/CLDN18
hsa05030	Cocaine addiction	49	0.306748	0.924883	0.563055	0.773353	0.573647	1427	tags=12%, list=8%, signal=11%	DDC/CREB3L3/DRD2/CDK5/MAOA/TH
hsa00250	Alanine, aspartate and glutamate metabolism	37	0.322291	0.930577	0.565863	0.7741	0.574202	2397	tags=19%, list=13%, signal=17%	ABAT/ALDH4A1/ASL/CPS1/GLS/NAT8L/DDO
hsa05120	Epithelial cell signaling in Helicobacter pylori infection	70	-0.275011	-0.933687	0.574939	0.783382	0.581087	5284	tags=37%, list=28%, signal=27%	MAPK12/ATP6V1A/NFKB1/MAPK8/RELA/MAP2K4/HBEGF/CHUK/ADAM17/ATP6V1D/ATP6V1B2/F11R/CASP3/ADAM10/CXCR1/LYN/TJP1/CDC42/TCIRG1/CXCR2/MAPK11/CXCL8/CXCL2/CXCL3/CCL5/CXCL1
hsa04925	Aldosterone synthesis and secretion	98	-0.262874	-0.944345	0.587079	0.787376	0.584049	2279	tags=16%, list=12%, signal=14%	CALM3/ATP2B1/PRKCG/PRKACB/ADCY7/CREB3L4/ITPR3/LDLR/PLCB2/CAMK2D/CAMK1D/GNAQ/NR4A1/NR4A2/ATP1B1/CREB3L1
hsa04914	Progesterone-mediated oocyte maturation	106	-0.257831	-0.939448	0.581921	0.787376	0.584049	5415	tags=35%, list=29%, signal=25%	ADCY6/RPS6KA2/RAF1/ANAPC16/MAPK12/AKT1/CDK1/PIK3CA/CDC26/MAPK8/PRKACA/KIF22/CPEB2/ANAPC2/CDC25A/MAPK1/KRAS/CDC23/MAD2L2/STK10/CCNB3/RPS6KA1/ADCY4/MAP2K1/PDE3B/GNAI2/PRKACB/HSP90AA1/ADCY7/GNAI1/BUB1/CPEB3/MAPK11/CDC27/PIK3R3/PIK3CD/CDC25B
hsa04927	Cortisol synthesis and secretion	65	0.293141	0.919452	0.585911	0.787376	0.584049	1254	tags=11%, list=7%, signal=10%	AGT/CREB3L3/HSD3B1/PBX1/SCARB1/CACNA1H/ADCY3
hsa00604	Glycosphingolipid biosynthesis - ganglio series	15	0.381258	0.901724	0.582988	0.787376	0.584049	2836	tags=20%, list=15%, signal=17%	ST3GAL2/ST3GAL1/HEXA
hsa04918	Thyroid hormone synthesis	75	0.285566	0.917575	0.600655	0.802437	0.595221	877	tags=11%, list=5%, signal=10%	ASGR1/IYD/SERPINA7/CREB3L3/TTR/GPX3/TG/ALB
hsa05213	Endometrial cancer	58	0.294134	0.909454	0.613518	0.815951	0.605245	3760	tags=29%, list=20%, signal=24%	AXIN2/LEF1/TCF7/MYC/MLH1/BAD/GADD45G/GADD45A/PDPK1/NRAS/CDH1/FOXO3/CTNNB1/ARAF/TCF7L1/ERBB2/AXIN1
hsa00910	Nitrogen metabolism	17	0.3683	0.892208	0.615542	0.815951	0.605245	1368	tags=29%, list=7%, signal=27%	CA4/CA3/CA13/CA1/CPS1
hsa03050	Proteasome	46	0.308133	0.915335	0.619134	0.816923	0.605966	2299	tags=20%, list=12%, signal=17%	PSMA7/ADRM1/PSMA6/POMP/PSMD7/SEM1/PSMC2/PSMA1/PSMD9
hsa00062	Fatty acid elongation	27	-0.318083	-0.878607	0.621053	0.816923	0.605966	4657	tags=37%, list=25%, signal=28%	PPT1/ELOVL1/THEM4/HADHA/ELOVL6/HACD2/ELOVL3/HADHB/ELOVL7/THEM5
hsa05322	Systemic lupus erythematosus	126	-0.249125	-0.932018	0.631579	0.827586	0.613876	2572	tags=24%, list=14%, signal=21%	ACTN4/CD86/H2BC15/HLA-DPA1/CD40LG/H2BC17/FCGR1A/C1QA/SSB/CD28/HLA-DMB/FCGR3A/SNRPD1/HLA-DPB1/H3-3A/FCGR2A/HLA-DRB5/ACTN1/TRIM21/TNF/FCGR3B/IFNG/H3-3B/HLA-DOA/HLA-DQB1/HLA-DQA1/HLA-DOB/HLA-DRB1/HLA-DRA/HLA-DMA
hsa03040	Spliceosome	129	-0.247895	-0.931325	0.635838	0.829987	0.615657	6193	tags=45%, list=33%, signal=30%	LSM2/SF3B5/SNRPD3/CWC15/FUS/SNRNP200/TXNL4A/SRSF1/PRPF38A/SNU13/SNRPG/PRPF19/DHX15/EIF4A3/HNRNPM/SLU7/SNRNP70/SART1/CRNKL1/U2SURP/U2AF1/RBM8A/SRSF2/PRPF40A/SF3A3/SF3A2/CCDC12/HNRNPU/RBM17/HNRNPK/SNRPA/TCERG1/ZMAT2/SNRNP40/SMNDC1/SRSF4/SNRPB2/SF3B2/DDX46/HNRNPA1/SRSF5/PRPF8/SNRNP27/SF3B1/PRPF38B/SNRPD1/DDX42/HNRNPA3/SF3A1/DDX5/SNW1/SYF2/THOC1/SF3B4/ACIN1/HNRNPC/HSPA6/RBM25
hsa04930	Type II diabetes mellitus	46	0.304132	0.903449	0.646209	0.840318	0.62332	2154	tags=17%, list=11%, signal=15%	PKLR/HKDC1/IRS2/SLC2A4/PDX1/IRS1/PRKCZ/CACNA1D
hsa05231	Choline metabolism in cancer	98	-0.251939	-0.905065	0.668539	0.866062	0.642416	3946	tags=29%, list=21%, signal=23%	MAPK1/KRAS/SOS1/PRKCA/PRKCB/PIP5K1C/PLPP2/PLD2/SP1/MAP2K1/GRB2/PRKCG/SLC44A3/RAC2/RPS6KB1/MTOR/SLC44A4/PLA2G4D/DGKA/PIK3R3/WAS/SLC44A2/PLD1/PIK3CD/HIF1A/WASF2/RAC3/FOS
hsa05216	Thyroid cancer	37	0.300879	0.868752	0.673469	0.869157	0.644712	3558	tags=30%, list=19%, signal=24%	LEF1/TCF7/MYC/GADD45G/GADD45A/PAX8/NRAS/CDH1/RXRG/CTNNB1/TCF7L1
hsa01524	Platinum drug resistance	72	-0.261926	-0.892066	0.681481	0.87619	0.649929	3235	tags=31%, list=17%, signal=25%	CASP3/ATM/SLC31A1/CDKN1A/GSTO2/BIRC2/XPA/REV3L/CASP8/TOP2A/POLH/MDM2/BAK1/TOP2B/GSTT2B/MAP3K5/FASLG/PIK3R3/PIK3CD/BCL2/BIRC3/FAS
hsa05207	Chemical carcinogenesis - receptor activation	197	0.246855	0.904424	0.693667	0.88004	0.652784	3177	tags=20%, list=17%, signal=17%	CYP2B6/UGT2A3/CREB3L3/FGF20/RPS6KA6/UGT2B7/CYP3A4/FGF18/MYC/TNFSF11/EPHX2/ADCY3/GSTA2/UGT2B10/UGT2B17/XIAP/GSTA1/ARRB1/AIP/SRC/CACNA1D/BAD/CHRNA3/FGF3/RPS6KB2/CCND3/KPNA7/ADCY5/VDR/E2F1/NRAS/PAQR8/FGF9/RXRG/KPNA3/RPS6KA3/DLL3/ADCY8/ARRB2
hsa04910	Insulin signaling pathway	136	0.257788	0.897637	0.692661	0.88004	0.652784	3026	tags=21%, list=16%, signal=18%	PKLR/PCK1/PPP1R3D/PRKAR1B/HKDC1/IRS2/SLC2A4/RHEB/PRKAG2/PHKA2/IRS1/PTPN1/ACACB/PHKG1/PPP1R3C/PYGM/SH2B2/PRKCZ/SORBS1/RPS6/BAD/PRKAB1/RPS6KB2/PPP1R3B/PDPK1/NRAS/PRKAA2/FBP1/PHKG2
hsa05110	Vibrio cholerae infection	50	0.286006	0.864901	0.691489	0.88004	0.652784	3405	tags=28%, list=18%, signal=23%	PLCG1/ATP6V1F/CFTR/ADCY3/ATP6V1H/ATP6V1C1/KCNQ1/ATP6V1C2/ATP6V0D2/ATP6AP1/ATP6V0D1/ATP6V0A1/ATP6V0A2/KDELR2
hsa04130	SNARE interactions in vesicular transport	33	0.300551	0.850953	0.696691	0.88004	0.652784	3805	tags=33%, list=20%, signal=27%	STX16/BET1/STX2/VAMP5/STX3/VTI1B/USE1/SNAP23/VAMP7/STX1A/GOSR2
hsa00450	Selenocompound metabolism	17	0.336242	0.814549	0.697342	0.88004	0.652784	2750	tags=24%, list=14%, signal=20%	SEPHS2/SEPHS1/INMT/TXNRD2
hsa00510	N-Glycan biosynthesis	53	0.279391	0.857432	0.700692	0.881017	0.653509	3051	tags=26%, list=16%, signal=22%	DPM1/RPN2/ST6GAL2/ALG5/MGAT4A/MGAT2/MGAT4B/ST6GAL1/MAGT1/TUSC3/ALG10B/MGAT3/ALG13/MAN1C1
hsa04973	Carbohydrate digestion and absorption	46	0.288371	0.85663	0.711191	0.890943	0.660872	3730	tags=26%, list=20%, signal=21%	MGAM2/SI/HKDC1/ATP1A2/CACNA1D/ATP1B3/TAS1R3/SLC37A4/PLCB4/SLC2A2/SLC2A5/G6PC3
hsa05210	Colorectal cancer	86	-0.250727	-0.886598	0.718421	0.896715	0.665154	3014	tags=24%, list=16%, signal=21%	RHOA/SMAD4/CDKN1A/MAP2K1/GRB2/TCF7L2/APPL1/BAK1/RAC2/BCL2L11/RPS6KB1/MTOR/TGFB3/PIK3R3/TGFA/PIK3CD/SMAD2/DDB2/BCL2/RAC3/FOS
hsa04932	Non-alcoholic fatty liver disease	151	0.250554	0.888283	0.726866	0.903957	0.670525	2285	tags=17%, list=12%, signal=15%	MLXIPL/PKLR/CEBPA/NDUFC2/NDUFA13/IRS2/NDUFB8/UQCR11/NDUFA11/NDUFS7/ITCH/NDUFB2/COX7A1/PRKAG2/NR1H3/MAPK14/IRS1/NDUFA9/UQCRQ/CYC1/BID/NDUFB9/NDUFA2/PRKAB1/IL6R
hsa04392	Hippo signaling pathway - multiple species	29	-0.294817	-0.832224	0.733051	0.908346	0.673781	4348	tags=55%, list=23%, signal=43%	CSNK1E/WWC1/LATS2/NF2/WWTR1/FRMD6/MOB1B/MOB1A/RASSF1/TEAD1/SAV1/LATS1/LIMD1/RASSF2/TEAD2/RASSF6
hsa00061	Fatty acid biosynthesis	18	0.329447	0.801675	0.742204	0.916367	0.679731	3476	tags=33%, list=18%, signal=27%	ACSL6/ACACB/ACSF3/HSD17B8/ACSL4/ACSL5
hsa04923	Regulation of lipolysis in adipocytes	57	-0.264133	-0.858009	0.748235	0.920491	0.682789	3685	tags=28%, list=19%, signal=23%	ADRB1/NPY1R/PTGS2/ADCY4/INSR/PLIN1/ADRB2/PDE3B/GNAI2/PRKACB/ADCY7/GNAI1/ADORA1/ABHD5/PIK3R3/PIK3CD
hsa04152	AMPK signaling pathway	120	0.249729	0.860029	0.754573	0.92477	0.685963	2509	tags=15%, list=13%, signal=13%	PCK1/CREB3L3/CAB39L/HNF4A/PPP2R2C/IRS2/SLC2A4/CFTR/RHEB/PRKAG2/PPP2R3B/IRS1/STRADB/ACACB/PRKAB1/RPS6KB2/PFKM/PDPK1
hsa00600	Sphingolipid metabolism	53	-0.265071	-0.850592	0.759434	0.92477	0.685963	4125	tags=34%, list=22%, signal=27%	PSAPL1/SGPL1/ASAH1/ARSA/PLPP2/SPTLC3/GBA2/SPHK1/DEGS2/ACER2/GM2A/KDSR/SGPP1/UGT8/B4GALT6/SPTLC2/SGMS2/SGPP2
hsa04710	Circadian rhythm	33	-0.284057	-0.825513	0.759825	0.92477	0.685963	686	tags=9%, list=4%, signal=9%	PER1/BHLHE40/RORC
hsa04211	Longevity regulating pathway	89	-0.243162	-0.863212	0.773585	0.938177	0.695909	5493	tags=42%, list=29%, signal=30%	EIF4E2/ATF6B/ADCY6/AKT1/BAX/PIK3CA/NFKB1/RELA/TSC1/CAMK4/PRKACA/ATF4/TP53/ATG13/ATF2/SESN2/CAT/KRAS/ADIPOQ/FOXO1/CREB3/ADCY4/SIRT1/INSR/APPL1/ADIPOR1/PRKACB/ADCY7/RPS6KB1/MTOR/CREB3L4/PIK3R3/SOD2/PPARG/PIK3CD/PPARGC1A/CREB3L1
hsa04714	Thermogenesis	220	0.236392	0.876549	0.780347	0.943034	0.699511	3510	tags=22%, list=18%, signal=18%	CREB3L3/ACSL6/RPS6KA6/NDUFC2/ATP5MF/NDUFA13/NDUFB8/UQCR11/ATP5F1E/NDUFA11/NDUFS7/NDUFB2/NDUFAF6/ADCY3/COX7A1/RHEB/PRKAG2/MAPK14/GCG/NDUFA9/COX19/UQCRQ/CYC1/NDUFB9/NDUFA2/RPS6/PRKG1/PRKAB1/SLC25A20/COX14/RPS6KB2/COA1/ADCY5/ATP5ME/NRAS/SMARCD3/NDUFB11/PRKAA2/ATP5MG/COX6A1/RPS6KA3/MLST8/ADCY8/SDHA/NDUFA3/ACSL4/COA5/ACSL5/BMP8A
hsa00513	Various types of N-glycan biosynthesis	42	0.272355	0.793777	0.791822	0.950186	0.704816	3421	tags=26%, list=18%, signal=22%	B4GALNT4/RPN2/MGAT4A/MGAT2/MGAT4B/MAGT1/TUSC3/HEXA/ALG13/MAN1C1/MAN1A1
hsa00532	Glycosaminoglycan biosynthesis - chondroitin sulfate / dermatan sulfate	21	-0.303816	-0.790209	0.789683	0.950186	0.704816	3059	tags=52%, list=16%, signal=44%	XYLT2/CHST14/CHSY3/CHST15/DSE/CHSY1/UST/CHPF/CSGALNACT2/CHST3/CSGALNACT1
hsa04810	Regulation of actin cytoskeleton	228	0.233575	0.871525	0.795977	0.951833	0.706038	1657	tags=12%, list=9%, signal=11%	FGF19/MYH11/FGF20/F2/ITGA9/VAV3/MYL9/MYLK/ITGA7/FGF18/FGD1/VAV2/FGFR3/FGFR4/ARPC1B/ACTR3C/CHRM2/C7/RGCC/ACTR3B/SCIN/BDKRB1/ARHGEF7/BDKRB2/SPATA13/ITGA1/ARPC1A
hsa00340	Histidine metabolism	22	0.299435	0.767026	0.801193	0.954732	0.708188	3856	tags=27%, list=20%, signal=22%	AOC1/MAOA/HNMT/AMDHD1/ALDH2/CNDP1
hsa04012	ErbB signaling pathway	85	-0.238615	-0.840768	0.81746	0.964039	0.715092	3946	tags=29%, list=21%, signal=23%	MAPK1/KRAS/SOS1/PRKCA/PRKCB/SHC3/ABL1/CRK/PAK2/CDKN1A/MAP2K1/GRB2/NRG4/NCK1/CBL/PRKCG/RPS6KB1/MTOR/PIK3R3/PAK6/TGFA/CBLB/PIK3CD/CAMK2D/STAT5A
hsa04137	Mitophagy - animal	103	0.246267	0.829107	0.816641	0.964039	0.715092	3623	tags=22%, list=19%, signal=18%	FIS1/BNIP3/MAP1LC3A/ATG9B/USP30/BCL2L1/CSNK2A2/CSNK2B/AMFR/SRC/MON1A/TOMM40L/RHOT1/E2F1/NRAS/MON1B/TFEB/FOXO3/CCZ1/FUNDC1/PGAM5/GABARAPL2/SMURF1
hsa00410	beta-Alanine metabolism	31	0.279286	0.775636	0.816635	0.964039	0.715092	1485	tags=10%, list=8%, signal=9%	ABAT/AOC3/SMOX
hsa04713	Circadian entrainment	97	-0.236898	-0.849726	0.820728	0.964567	0.715484	3964	tags=27%, list=21%, signal=21%	GNG13/MAPK1/GUCY1A2/PRKCA/GNG3/PRKCB/GNGT2/PER2/PER3/GNG2/ADCY4/CALM3/GNAI2/PRKCG/PRKACB/ADCY7/GNAI1/ITPR3/PLCB2/CAMK2D/GNAQ/PER1/MTNR1A/RASD1/GRIN1/FOS
hsa05223	Non-small cell lung cancer	72	0.251669	0.801122	0.840871	0.984856	0.730533	3337	tags=26%, list=18%, signal=22%	CDKN2A/PLCG1/STK4/RARB/HGF/CDK4/BAD/GADD45G/GADD45A/KIF5B/PDPK1/EML4/E2F1/NRAS/RXRG/KIF5A/FOXO3/MET/ARAF
hsa03018	RNA degradation	75	0.246185	0.791036	0.844517	0.98575	0.731197	2730	tags=19%, list=14%, signal=16%	PABPC1L/PAN3/EXOSC4/EXOSC5/PABPC3/EDC3/PABPC1/LSM8/EXOSC8/TENT4B/DIS3/PFKM/LSM1/LSM7
hsa05208	Chemical carcinogenesis - reactive oxygen species	209	0.231385	0.852403	0.849558	0.988261	0.733059	3337	tags=20%, list=18%, signal=17%	AKR1C3/AKR1C4/NOX1/NDUFC2/NDUFA13/NDUFB8/UQCR11/ATP5F1E/NDUFA11/NDUFS7/NDUFB2/AKR1C1/EPHX2/COX7A1/GSTA2/SLC25A6/CYBA/SLC25A5/MAPK14/PTPN1/NDUFA9/UQCRQ/CYC1/LPO/HGF/GSTA1/NDUFB9/NDUFA2/SRC/BAD/PTK2/PDPK1/HMOX1/NRAS/NDUFB11/COX6A1/FOXO3/MET/CBR1/SDHA/NDUFA3/ARAF
hsa04921	Oxytocin signaling pathway	154	0.233766	0.830878	0.863436	0.989149	0.733718	3324	tags=19%, list=18%, signal=16%	CACNG4/KCNJ3/PLA2G4F/MYL9/MYLK/CACNA2D4/NFATC2/MYL6B/TRPM2/RYR2/NOS3/ADCY3/PRKAG2/GUCY1B1/MAP2K5/SRC/CACNA1D/PRKAB1/CAMK1/ADCY5/NRAS/PRKAA2/PPP1R12B/PLCB4/PLA2G4E/GNAO1/ADCY8/NFATC3/OXT
hsa04371	Apelin signaling pathway	139	0.234998	0.819087	0.859568	0.989149	0.733718	2840	tags=19%, list=15%, signal=16%	GNG4/MYLK/NOS2/SPP1/GNG10/ACTA2/MAP1LC3A/GNG5/RYR2/NOS3/ADCY3/PRKAG2/HDAC5/GNG11/SPHK2/PLAT/RPS6/GNB2/PRKAB1/RPS6KB2/SLC8A2/ADCY5/NRAS/PRKAA2/AGTR1/CDH1
hsa05221	Acute myeloid leukemia	67	-0.240635	-0.812263	0.861575	0.989149	0.733718	4429	tags=36%, list=23%, signal=28%	CHUK/ITGAM/SPI1/RUNX1/MAPK1/KRAS/SOS1/PER2/CD14/PIM2/FCGR1A/MAP2K1/GRB2/TCF7L2/PML/STAT3/RPS6KB1/MTOR/PPARD/PIK3R3/BCL2A1/KIT/PIK3CD/STAT5A
hsa04370	VEGF signaling pathway	59	-0.239199	-0.785026	0.865248	0.989149	0.733718	3946	tags=42%, list=21%, signal=34%	KDR/RAF1/MAPK12/AKT1/PIK3CA/CASP9/PPP3CB/MAPK1/KRAS/MAPKAPK3/PRKCA/PRKCB/PTGS2/SPHK1/MAP2K1/CDC42/PRKCG/PPP3CA/RAC2/MAPK11/PLA2G4D/PIK3R3/SH2D2A/PIK3CD/RAC3
hsa01040	Biosynthesis of unsaturated fatty acids	27	-0.267646	-0.739289	0.863158	0.989149	0.733718	2678	tags=22%, list=14%, signal=19%	ELOVL6/HACD2/SCP2/ELOVL3/FADS1/ELOVL7
hsa00020	Citrate cycle (TCA cycle)	30	0.264446	0.731567	0.867675	0.989149	0.733718	2468	tags=17%, list=13%, signal=15%	PCK1/IDH3G/MDH2/SUCLA2/IDH3A
hsa05415	Diabetic cardiomyopathy	190	0.227308	0.827632	0.883408	0.994593	0.737756	2198	tags=16%, list=12%, signal=14%	AGT/NDUFC2/NDUFA13/SLC2A4/PDK4/NDUFB8/UQCR11/ATP5F1E/PDK3/NDUFA11/NDUFS7/TBC1D4/PLN/NDUFB2/TGFBR2/RYR2/NOS3/COX7A1/SLC25A6/CYBA/SLC25A5/MAPK14/IRS1/NDUFA9/UQCRQ/CYC1/NDUFB9/PRKCZ/NDUFA2/PDK2
hsa04742	Taste transduction	85	0.237517	0.778617	0.883013	0.994593	0.737756	3146	tags=15%, list=17%, signal=13%	HTR1D/KCNK5/SCNN1B/GABRA2/GABRA3/GABRA4/TAS2R46/TAS1R3/ASIC2/TAS2R38/PLCB4/TAS2R5/ADCY8
hsa00310	Lysine degradation	63	0.246848	0.77205	0.884083	0.994593	0.737756	3369	tags=21%, list=18%, signal=17%	PIPOX/PLOD3/TMLHE/SUV39H1/HADH/CAMKMT/SETDB2/SMYD3/BBOX1/SMYD1/PLOD2/GCDH/ALDH2
hsa00650	Butanoate metabolism	27	-0.263591	-0.72809	0.882105	0.994593	0.737756	774	tags=22%, list=4%, signal=21%	GAD1/HADHA/ACSM3/ACSM1/OXCT1/HMGCS1
hsa04114	Oocyte meiosis	135	-0.22037	-0.839332	0.887006	0.99461	0.737768	5815	tags=33%, list=31%, signal=23%	SPDYE2/FBXO5/FBXO43/PPP1CB/ADCY6/RPS6KA2/ANAPC16/MAPK12/CDK1/CDC26/BTRC/REC8/PRKACA/PPP3CB/CPEB2/ANAPC2/PPP2R5B/MAPK1/PPP2R5C/CDC23/MAD2L2/PPP2R1B/PPP2R5A/SGO1/PPP2R5E/RPS6KA1/ADCY4/MAP2K1/CALM3/YWHAE/SMC3/YWHAH/PRKACB/PPP3CA/ADCY7/BUB1/CPEB3/MAPK11/CDC27/ITPR3/CDC20/PTTG1/CAMK2D/SLK
hsa04730	Long-term depression	60	-0.234461	-0.772082	0.890736	0.995529	0.73845	3946	tags=25%, list=21%, signal=20%	MAPK1/KRAS/GUCY1A2/PRKCA/PRKCB/PPP2R1B/LYN/MAP2K1/GNAI2/PRKCG/GNAI1/PLA2G4D/ITPR3/PLCB2/GNAQ
hsa04120	Ubiquitin mediated proteolysis	141	0.229162	0.801293	0.894656	0.996653	0.739284	2240	tags=15%, list=12%, signal=13%	NEDD4/NHLRC1/FBXO2/UBE2C/ITCH/CDC16/STUB1/ELOC/CUL4A/UBE2A/UBR5/XIAP/BIRC7/ANAPC15/UBE2I/UBE2D4/ANAPC7/CUL1/ANAPC11/UBA2/ELOB
hsa05022	Pathways of neurodegeneration - multiple diseases	464	0.215086	0.853839	0.912533	1	0.741767	2923	tags=16%, list=15%, signal=13%	DKK4/TUBAL3/AXIN2/WNT11/PSMA7/NOX1/WNT5B/NDUFC2/FZD7/VAPB/ADRM1/GPX3/NOS2/NDUFA13/PLCG1/PSMA6/WNT6/NDUFB8/WNT4/UQCR11/MAP1LC3A/CDK5/FADD/ATP5F1E/NDUFA11/NDUFS7/HSD17B10/FZD10/NDUFB2/FZD8/BCL2L1/RYR2/COX7A1/PSMD7/SEM1/WNT10A/KLC4/SLC25A6/TUBB6/CSNK2A2/DCTN5/SLC25A5/WIPI2/MAPK14/CSNK2B/NDUFA9/UQCRQ/CYC1/GPR37/BID/NDUFB9/NDUFA2/CACNA1D/PSMC2/PSMA1/BAD/PSMD9/FZD1/TOMM40L/WNT2B/KIF5B/TRAP1/TUBA1A/WNT2…
hsa05014	Amyotrophic lateral sclerosis	351	-0.199734	-0.839239	0.984556	1	0.741767	5348	tags=33%, list=28%, signal=24%	CYCS/CHMP2B/PFN1/MAPK12/DCTN1/PSMD6/ATP5PF/NDUFA5/WDR41/TANK/KLC2/BAX/SPG11/NDUFS4/COX7C/SIGMAR1/TUBA1B/DCTN6/ACTR10/NXF1/CASP9/ACTG1/ATF4/RAB39B/TP53/ATG13/PPP3CB/PSMC1/NDUFS1/PSMB2/TUBB8B/ANXA11/ATP5MC1/MAP2K3/DAXX/PSMD4/CAT/PSMC3/FIG4/NUP62/SDHC/RAB5A/PSMA4/NDUFB5/ATP5MC2/NDUFV3/MAP1LC3B2/ATF6/SDHB/GLE1/NDUFB3/SETX/HNRNPA2B1/RAB1A/NDUFV2/PSMD1/TARDBP/CASP3/ATP5F1B/PSMD2/PSMD11/NDUFA6/PSMB6/EIF…
hsa04261	Adrenergic signaling in cardiomyocytes	153	-0.213299	-0.823093	0.938462	1	0.741767	3064	tags=20%, list=16%, signal=17%	PPP2R3A/CACNG8/CREB3/PPP2R5E/TPM3/ADCY4/TPM1/ADRB2/CACNB1/CALM3/ATP2B1/TPM4/GNAI2/PRKACB/PIK3CG/ADCY7/RAPGEF3/GNAI1/MAPK11/CREB3L4/PIK3R5/PLCB2/CAMK2D/GNAQ/SLC9A1/CACNA2D2/BCL2/ATP1B1/ATP2A3/CREB3L1
hsa05020	Prion disease	259	0.211931	0.801387	0.945682	1	0.741767	2299	tags=15%, list=12%, signal=13%	TUBAL3/CREB3L3/PSMA7/NDUFC2/ADRM1/NDUFA13/PSMA6/NDUFB8/UQCR11/ATP5F1E/NDUFA11/NDUFS7/NDUFB2/RYR2/C7/COX7A1/PSMD7/SEM1/KLC4/SLC25A6/CYBA/TUBB6/CSNK2A2/SLC25A5/MAPK14/CSNK2B/NDUFA9/UQCRQ/CYC1/NDUFB9/NDUFA2/CACNA1D/PSMC2/PSMA1/BAD/HSPA1A/C8G/PSMD9
hsa04722	Neurotrophin signaling pathway	119	-0.214983	-0.793167	0.959654	1	0.741767	5668	tags=39%, list=30%, signal=28%	NFKBIA/MAP3K3/SOS2/MAGED1/SH2B3/MAP2K7/CRKL/RPS6KA2/RAF1/MAPK12/AKT1/RPS6KA5/BAX/PIK3CA/NFKB1/MAPK8/RELA/CAMK4/ATF4/TP53/BEX3/SH2B1/ARHGDIB/KIDINS220/MAPK1/KRAS/SOS1/SHC3/ABL1/CRK/ARHGDIA/RHOA/RPS6KA1/MAP2K1/GRB2/CDC42/CALM3/YWHAE/MAPK11/MAP3K5/FASLG/IRAK3/PIK3R3/NTRK2/PIK3CD/CAMK2D/BCL2
hsa05016	Huntington disease	294	0.20617	0.787769	0.97493	1	0.741767	2923	tags=15%, list=15%, signal=13%	TUBAL3/CREB3L3/PSMA7/POLR2I/NDUFC2/TAF4/TGM2/ADRM1/GPX3/NDUFA13/PSMA6/NDUFB8/UQCR11/ATP5F1E/NDUFA11/NDUFS7/NDUFB2/POLR2J/COX7A1/PSMD7/SEM1/KLC4/SLC25A6/TUBB6/DCTN5/SLC25A5/WIPI2/NDUFA9/UQCRQ/CYC1/POLR2F/POLR2C/NDUFB9/NDUFA2/PSMC2/PSMA1/PSMD9/KIF5B/TUBA1A/GPX7/TUBB3/NDUFB11/TUBB4A/COX6A1/KIF5A
hsa03082	ATP-dependent chromatin remodeling	114	0.225228	0.773889	0.913897	1	0.741767	2719	tags=15%, list=14%, signal=13%	MRGBP/SS18L1/ZNHIT1/H2AJ/TFPT/ACTR5/H2AC8/BCL7C/H2AC6/MACROH2A2/BICRA/MACROH2A1/RBBP7/CECR2/TRRAP/BCL7B/SMARCD3
hsa03013	Nucleocytoplasmic transport	108	0.227444	0.771716	0.908537	1	0.741767	3160	tags=22%, list=17%, signal=19%	RAE1/IPO5/CSE1L/NUP42/EEF1A2/NXT2/SAP18/UPF3A/POM121/UBE2I/XPO4/MAGOHB/THOC6/KPNA7/DDX19A/XPOT/DDX19B/THOC2/KPNA3/XPO5/NXT1/NUP205/POM121C/IPO4
hsa00071	Fatty acid degradation	43	-0.240085	-0.749323	0.901532	1	0.741767	3308	tags=23%, list=17%, signal=19%	HADHA/CPT1B/ALDH3A2/ACADVL/ACADSB/HADHB/ACSL3/ACADM/ACSL1/ECI2
hsa04926	Relaxin signaling pathway	129	0.215339	0.747741	0.960366	1	0.741767	2222	tags=14%, list=12%, signal=12%	GNG4/CREB3L3/NOS2/GNG10/ACTA2/GNG5/TGFBR2/NOS3/ADCY3/MAPK14/GNG11/INSL5/ARRB1/RXFP4/PRKCZ/EDNRB/SRC/GNB2
hsa04140	Autophagy - animal	167	0.207985	0.7467	0.980769	1	0.741767	2772	tags=15%, list=15%, signal=13%	PRAP1/DEPTOR/IRS2/BNIP3/MAP1LC3A/ATG9B/LAMP1/WDR45/BCL2L1/SUPT20H/DAPK2/RHEB/WIPI2/VPS33A/IRS1/IGBP1/LAMP2/RRAGB/BAD/RPS6KB2/VPS41/PDPK1/NRAS/TP53INP2/PRKAA2
hsa00280	Valine, leucine and isoleucine degradation	48	-0.230693	-0.735322	0.931973	1	0.741767	4158	tags=31%, list=22%, signal=24%	HIBCH/DBT/PCCB/BCAT1/IVD/HADHA/ALDH3A2/MCEE/BCAT2/ALDH6A1/ACADSB/HADHB/ACADM/OXCT1/HMGCS1
hsa04920	Adipocytokine signaling pathway	69	0.231004	0.731991	0.927242	1	0.741767	1769	tags=12%, list=9%, signal=11%	PCK1/ACSL6/IRS2/SLC2A4/PRKAG2/IRS1/ACACB/NPY
hsa04213	Longevity regulating pathway - multiple species	61	0.231736	0.72124	0.930435	1	0.741767	3146	tags=23%, list=17%, signal=19%	IRS2/ADCY3/CRYAB/PRKAG2/CLPB/IRS1/HSPA1A/PRKAB1/RPS6KB2/ADCY5/NRAS/PRKAA2/FOXO3/ADCY8
hsa04540	Gap junction	89	0.216258	0.711994	0.96038	1	0.741767	3146	tags=19%, list=17%, signal=16%	TUBAL3/DRD2/ADCY3/TUBB6/GUCY1B1/MAP2K5/SRC/PRKG1/TUBA1A/ADCY5/NRAS/TUBB3/PDGFA/TUBB4A/PDGFRA/PLCB4/ADCY8
hsa00670	One carbon pool by folate	36	-0.235065	-0.696704	0.928726	1	0.741767	2541	tags=17%, list=13%, signal=14%	MTHFD2/DHFR/DHFR2/MTHFR/TYMS/ALDH1L1
hsa04613	Neutrophil extracellular trap formation	182	0.188828	0.683167	0.996974	1	0.741767	4148	tags=25%, list=22%, signal=20%	FGB/CLCN5/PLCG1/FGA/H2AJ/H2AC8/H2BC8/H2AC6/MACROH2A2/SLC25A6/CYBA/SLC25A5/MAPK14/H4C8/HDAC10/HDAC5/SRC/H4C11/MACROH2A1/H2BC5/H3C3/CASP4/H2BC9/H4C9/ITGB3/CTSG/FGG/H3C8/PLCB4/H2AC16/H3C7/MAP3K7/H2BC10/H3C10/H2BC3/H4C5/H2BC4/SELP/MAPK13/H2AZ2/H2BC7/ITGA2B/H3-5/VWF/H2AC11
hsa03030	DNA replication	36	-0.230446	-0.683015	0.941685	1	0.741767	4293	tags=42%, list=23%, signal=32%	RNASEH2A/RFC4/LIG1/MCM3/RPA1/POLE2/MCM4/RFC1/MCM5/POLE3/RPA2/PCNA/MCM6/FEN1/POLD3
hsa00970	Aminoacyl-tRNA biosynthesis	44	0.231049	0.678785	0.961468	1	0.741767	2559	tags=14%, list=13%, signal=12%	CARS2/GATC/NARS2/PARS2/RARS2/GARS1
hsa04740	Olfactory transduction	423	0.172154	0.678278	1	1	0.741767	8731	tags=53%, list=46%, signal=29%	OR51E1/GRK3/ADCY3/NCALD/ARRB1/OR51E2/GNAL/PRKG1/SLC8A2/ARRB2/RGS2/CALML5/CNGA3/CAMK2B/SLC8A1/PDE1A/CAMK2G/OR1L8/OR4C6/PDE1C/OR1N1/OR6A2/GNG7/OR2D2/PRKACG/OR10A4/OR1J2/OR2D3/OR4D1/OR10H3/OR4E1/OR13J1/OR13D1/OR13H1/OR2AG1/OR5W2/PDE2A/OR51B6/OR2F2/OR10A2/OR52K2/SLC8A3/OR2A1/OR2C1/OR7A10/OR6S1/OR5B21/OR1J1/OR2Z1/OR51S1/OR7C2/OR13C8/OR2T11/OR10AD1/OR1L4/OR2M2/OR51Q1/OR51F1/OR5P2/OR5K2/OR10C1/OR4X1/OR5…
hsa00270	Cysteine and methionine metabolism	51	0.220444	0.673096	0.952962	1	0.741767	2863	tags=18%, list=15%, signal=15%	AHCY/GSS/MDH2/PHGDH/GCLC/AHCYL2/DNMT3B/MPST/ENOPH1
hsa01210	2-Oxocarboxylic acid metabolism	33	-0.229451	-0.666818	0.958515	1	0.741767	4123	tags=30%, list=22%, signal=24%	DBT/DLAT/ACO1/BCAT1/IDH3B/OGDH/DLST/AADAT/BCAT2/GOT1
hsa04929	GnRH secretion	64	0.212941	0.665874	0.979381	1	0.741767	3177	tags=19%, list=17%, signal=16%	KCNJ3/SPP1/KISS1/CACNA1H/ARRB1/HCN3/CACNA1D/NRAS/HCN2/PLCB4/HCN1/ARRB2
hsa00563	Glycosylphosphatidylinositol (GPI)-anchor biosynthesis	29	-0.232302	-0.655754	0.936441	1	0.741767	1834	tags=28%, list=10%, signal=25%	B3GALT4/MPPE1/PIGK/PIGZ/PIGS/PIGN/PGAP1/PGAP4
hsa00534	Glycosaminoglycan biosynthesis - heparan sulfate / heparin	24	0.248782	0.654271	0.924272	1	0.741767	5008	tags=38%, list=26%, signal=28%	GLCE/HS6ST3/XYLT1/HS2ST1/HS6ST1/B4GALT7/EXT1/EXTL1/NDST4
hsa03440	Homologous recombination	41	-0.209604	-0.645909	0.989107	1	0.741767	4851	tags=29%, list=26%, signal=22%	EME1/RAD54L/RPA1/TOPBP1/RAD51/RPA2/ATM/RAD51C/BARD1/BRIP1/POLD3/RBBP8
hsa03022	Basal transcription factors	43	0.207523	0.606698	0.985321	1	0.741767	2376	tags=12%, list=13%, signal=10%	TAF4/TAF9B/GTF2I/GTF2F2/TAF6
hsa03430	Mismatch repair	23	0.231701	0.601671	0.959064	1	0.741767	5150	tags=43%, list=27%, signal=32%	RFC3/MLH1/SSBP1/RPA3/POLD2/MSH3/PMS2/RFC2/RPA4/MLH3
hsa00130	Ubiquinone and other terpenoid-quinone biosynthesis	11	-0.268932	-0.590224	0.940299	1	0.741767	2456	tags=18%, list=13%, signal=16%	COQ3/COQ2
hsa00785	Lipoic acid metabolism	19	-0.229343	-0.588464	0.974855	1	0.741767	4123	tags=26%, list=22%, signal=21%	DBT/DLAT/OGDH/DLST/ACSM1
hsa04980	Cobalamin transport and metabolism	18	-0.216675	-0.546629	0.980806	1	0.741767	6444	tags=50%, list=34%, signal=33%	MMUT/MMAA/ABCD4/HCFC1/MTR/MMADHC/CD320/MMACHC/TCN1
hsa04136	Autophagy - other	32	0.192741	0.5412	0.994475	1	0.741767	4947	tags=34%, list=26%, signal=25%	ATG9B/WIPI2/IGBP1/MLST8/ATG101/ATG4B/GABARAPL2/ATG5/GABARAP/ATG16L1/RPTOR
hsa03420	Nucleotide excision repair	62	0.17144	0.537341	1	1	0.741767	2323	tags=11%, list=12%, signal=10%	POLR2I/RFC3/POLR2J/CUL4A/POLR2F/POLR2C/RPA3
hsa03450	Non-homologous end-joining	13	0.219167	0.50161	0.976891	1	0.741767	5561	tags=46%, list=29%, signal=33%	LIG4/PRKDC/MRE11/RAD50/DCLRE1C/DNTT
hsa04744	Phototransduction	28	-0.176884	-0.495533	0.997908	1	0.741767	3346	tags=14%, list=18%, signal=12%	GUCA1B/RGS9/CALM3/PDE6A

## Sheet: GBM_GSEA_KEGG
ID	Description	setSize	enrichmentScore	NES	pvalue	p.adjust	qvalue	rank	leading_edge	core_enrichment
hsa03010	Ribosome	132	-0.593595	-2.24132	1.26e-10	4.31e-08	3.17e-08	5525	tags=69%, list=29%, signal=49%	RPL10L/MRPS11/MRPL3/RPS27/FAU/RPL17/RPL27A/MRPL33/MRPS18A/RPL34/MRPS2/MRPL4/MRPS5/RPL11/RPS4X/MRPS12/RPS27A/RSL24D1/RPL23A/RPL26/MRPL12/RPL19/RPL35/RPS14/RPL36AL/RPL38/RPL7/RPS10/RPL6/RPL35A/RPL23/RPLP2/RPL14/RPS26/RPS6/RPL13/RPL12/RPL5/RPS8/RPLP1/RPS20/RPS3A/RPL31/RPL36A/RPS24/MRPL14/RPL24/RPL37/RPS17/RPL39/RPL27/RPL29/RPS12/RPS23/RPS2/RPL36/RPS15/RPS7/RPL37A/RPL10A/RPL22/MRPS17/RPL21/RPL9/RPLP0…
hsa04110	Cell cycle	158	-0.554523	-2.14446	5.08e-10	8.68e-08	6.38e-08	3097	tags=39%, list=16%, signal=33%	PPP2R5E/ABL1/CDKN2B/MCM7/E2F1/MAU2/CDC7/DDX11/CDT1/PPP2R5D/MAD2L1BP/GSK3B/FZR1/PPP2R1A/PTTG1/FBXO5/DBF4/ORC6/ZBTB17/DBF4B/EP300/ORC1/CCNB1/MCM5/MDM2/MYC/CCND2/BUB1/HDAC2/CDC25A/NDC80/ESPL1/CDKN2D/MAD2L1/GADD45G/TTK/CDK6/CDK1/RBX1/TRIP13/CDCA5/BUB1B/SGO1/CCNA2/TICRR/CHEK2/PKMYT1/CDC20/CDKN2A/ESCO2/CDC25C/E2F2/KNL1/MAD2L2/CCNB2/PLK1/CDC45/AURKB/CDKN1C/CCND1/CDK4
hsa04610	Complement and coagulation cascades	86	0.599778	2.0142	1.14e-06	9.36e-05	6.89e-05	2822	tags=35%, list=15%, signal=30%	CLU/F3/PROS1/F2RL2/SERPING1/F8/CFH/C1R/C3/CFI/F13A1/C1S/SERPINA5/SERPINA1/PROCR/C5/F5/KLKB1/C4A/C8G/C4BPA/A2M/CFB/C4B/MASP1/ITGAM/CD59/SERPINE1/C6/ITGB2
hsa04146	Peroxisome	83	0.599757	2.00024	1.37e-06	9.36e-05	6.89e-05	3685	tags=46%, list=19%, signal=37%	PIPOX/ACOX2/EPHX2/SOD2/CROT/DDO/ABCD2/NUDT7/PHYH/PEX12/DAO/PEX11G/SOD1/NUDT12/HMGCL/ACOX1/PRDX1/PEX10/ACSL3/GSTK1/HMGCLL1/SCP2/ABCD1/ACSL6/PEX11A/PMVK/PXMP4/EHHADH/ABCD3/PECR/ACSL5/DHRS4/ECI2/CAT/PEX2/AGXT/HSD17B4/PRDX5
hsa04621	NOD-like receptor signaling pathway	184	0.488884	1.83432	1.11e-06	9.36e-05	6.89e-05	4231	tags=35%, list=22%, signal=28%	MAP1LC3C/GBP3/NAMPT/CARD16/BIRC3/CARD6/CCL2/TRIP6/CXCL2/GSDMD/CASP1/CASP8/OAS3/NLRX1/TLR4/ITPR2/GBP1/ERBIN/PSTPIP1/CXCL3/CAMP/CASP4/TANK/OAS1/ANTXR2/OAS2/GBP2/RNASEL/GABARAPL2/IL1B/NFKBIA/IFI16/CYBB/CCL5/NOD1/IL18/RIPK1/JUN/TAB2/TICAM1/CTSB/IRAK4/TNFAIP3/MAP1LC3B/NFKB1/GBP5/PKN2/GBP7/ITPR3/IKBKB/IKBKE/TRPM7/BRCC3/BIRC2/GBP4/BCL2/IL6/IFNAR1/HSP90AA1/CARD9/IRF7/VDAC1/TRAF5/ANTXR1/PLCB2
hsa04723	Retrograde endocannabinoid signaling	141	-0.488166	-1.86314	3.7e-06	0.000210892	0.000155135	3138	tags=33%, list=17%, signal=27%	GABRG2/NDUFA6/PLCB4/NDUFB7/GABRR1/NDUFA3/MAPK13/GABRA1/GABRR2/ADCY4/NDUFA4L2/GABRA5/CACNA1C/SLC32A1/GNB4/NDUFB8/NDUFA11/ABHD6/NDUFS7/CACNA1B/GNG7/RIMS1/MAPK11/GABRQ/GRIA4/MAPK8/PLCB1/GABRD/CACNA1A/GNB3/GRIA3/FAAH/PRKCG/GABRB3/MAPK12/ADCY1/SLC17A6/KCNJ9/GNAI1/GNG2/SLC17A7/GNG8/ADCY5/GNG4/GABRA3/GRIA2
hsa04728	Dopaminergic synapse	131	-0.49369	-1.86303	6.53e-06	0.000319156	0.000234774	3683	tags=41%, list=19%, signal=33%	PPP2R5B/GNG13/TH/COMT/PPP3CC/FOS/KIF5B/PPP2R3C/PPP2R5E/PLCB4/MAPK13/AKT3/SCN1A/PPP2R5D/CAMK2A/GSK3A/KIF5C/CACNA1C/GSK3B/PPP2R1A/GNAL/SLC18A1/GNB4/PPP2R2D/PPP2R2A/GNAS/PPP2R3B/ATF4/PPP3CB/GRIN2B/CACNA1B/GNG7/MAPK11/ARRB1/GRIA4/MAPK8/CALY/CALM3/PLCB1/CACNA1A/GNB3/GRIA3/PRKCG/MAPK12/KCNJ9/GNAI1/GNG2/KIF5A/GNG8/CREB3L1/ADCY5/GNG4/DRD2/GRIA2
hsa05033	Nicotine addiction	41	-0.675444	-2.05352	9.86e-06	0.000421301	0.000309914	3138	tags=56%, list=17%, signal=47%	GABRG2/GABRR1/GABRA1/GABRR2/GABRA5/GRIN3A/SLC32A1/GRIN2B/CACNA1B/GABRQ/GRIA4/GABRD/CACNA1A/CHRNB2/GRIA3/GRIN1/GABRB3/GRIN2D/SLC17A6/SLC17A7/CHRNA4/GABRA3/GRIA2
hsa05032	Morphine addiction	91	-0.54039	-1.92532	1.42e-05	0.000539461	0.000396833	3677	tags=46%, list=19%, signal=37%	GNG13/GABRB2/GRK4/GABBR1/PDE4A/GABRG2/PDE4D/GABRR1/PDE4B/GABRA1/GABRR2/PDE1B/GRK6/ADCY4/GABRA5/PDE1C/SLC32A1/GNB4/PDE7A/GNAS/CACNA1B/PDE3B/GNG7/GABRQ/ARRB1/PDE10A/GRK3/GABRD/CACNA1A/GNB3/PDE1A/PRKCG/GABRB3/ADCY1/KCNJ9/GNAI1/GNG2/PDE2A/GNG8/ADCY5/GNG4/GABRA3
hsa00910	Nitrogen metabolism	17	0.821232	2.02176	4.34e-05	0.0014853	0.0010926	2799	tags=59%, list=15%, signal=50%	CA3/CA12/CA2/CA13/CA5B/GLUL/CPS1/CA8/CA9/CA4
hsa05034	Alcoholism	180	-0.430109	-1.67464	5.81e-05	0.00180779	0.00132983	3743	tags=34%, list=20%, signal=28%	SLC29A1/H3C12/GNG13/TH/H2AC13/CAMKK1/H4C4/H3-3A/SOS2/H3C13/PKIA/H4C2/CAMKK2/HDAC5/ADORA2B/H2AC21/GRIN3A/H2BC13/HDAC10/FOSB/H2AC16/SHC2/H2AC4/H4C12/SLC18A1/H2AC14/GNB4/H4C11/H2BC3/H3C14/H2BC9/GNAS/H3C11/H2BC10/H4C13/H2AC12/H4C5/ATF4/H3C1/GRIN2B/GNG7/H4C1/HDAC2/H3C2/CALM3/NPY/H3C7/GNB3/H4C3/H3C3/GRIN1/GRIN2D/SHC3/GNAI1/GNG2/H2AC20/GNG8/MACROH2A2/CREB3L1/ADCY5/GNG4/DRD2
hsa04713	Circadian entrainment	97	-0.502381	-1.79776	7.15e-05	0.00203892	0.00149985	2417	tags=31%, list=13%, signal=27%	ADCY4/CAMK2A/CACNA1C/CACNA1G/GUCY1A1/GNB4/GNAS/GRIN2B/GNG7/CACNA1I/PRKG2/GRIA4/CALM3/PLCB1/GNB3/GUCY1B1/CACNA1H/GRIA3/PRKCG/GRIN1/GRIN2D/ADCY1/KCNJ9/GNAI1/GNG2/ADCYAP1/GNG8/ADCY5/GNG4/GRIA2
hsa04725	Cholinergic synapse	114	-0.485128	-1.7764	9.75e-05	0.00256502	0.00188686	3167	tags=30%, list=17%, signal=25%	PIK3R6/CHRM4/PLCB4/CHRM2/AKT3/KCNQ5/GNA11/ADCY4/CAMK2A/CHRM3/CACNA1C/KCNJ4/GNB4/KCNJ12/ATF4/CACNA1B/GNG7/PLCB1/CACNA1A/CHRNA3/GNB3/CHRNB2/PRKCG/SLC18A3/ADCY1/GNAI1/CHRM1/GNG2/GNG8/CREB3L1/ADCY5/GNG4/CHRNA4/KCNQ2
hsa05150	Staphylococcus aureus infection	91	0.527526	1.77003	0.000122871	0.00300157	0.00220799	3347	tags=30%, list=18%, signal=25%	CFH/C1R/C3/CFI/C1S/CAMP/ICAM1/FCGR2B/C5/FCGR3A/C4A/SELPLG/CFB/C4B/MASP1/HLA-DPA1/ITGAM/HLA-DRA/HLA-DQB1/HLA-DRB1/ITGB2/HLA-DMA/C5AR1/HLA-DQA1/HLA-DOA/C3AR1/FCGR1A
hsa04914	Progesterone-mediated oocyte maturation	106	-0.491341	-1.78112	0.000132467	0.00302025	0.00222173	1590	tags=20%, list=8%, signal=18%	KIF22/PDE3B/CCNB1/MAPK11/STK10/BUB1/CDC25A/MAPK8/AURKA/MAD2L1/CDK1/CCNA2/PKMYT1/CDC25C/MAPK12/ADCY1/MAD2L2/CCNB2/PLK1/GNAI1/ADCY5
hsa04740	Olfactory transduction	423	-0.338755	-1.43484	0.000152563	0.00326104	0.00239886	2570	tags=4%, list=14%, signal=3%	PDE1B/CAMK2A/PDE1C/GNAL/OR2L13/GNG7/PRKG2/ARRB1/GRK3/CALM3/PDE1A/NCALD/SLC8A2/PDE2A/OR4N2/SLC8A3
hsa04060	Cytokine-cytokine receptor interaction	294	0.383809	1.50155	0.000241479	0.004858	0.0035736	2358	tags=18%, list=12%, signal=16%	IL13RA2/TNFRSF11B/BMPR1B/CXCL14/IL20RA/OSMR/TGFB2/CTF1/CLCF1/TNFRSF12A/CCL2/CXCL2/CXCL5/LIFR/IL17RC/MSTN/CX3CR1/TNFRSF1A/IL13RA1/INHBB/IL1A/CXCL3/TNFRSF10C/ACKR4/TSLP/TNFSF13/CSF1/INHA/TNFRSF14/TNFSF4/IL33/IL32/MPL/IL17RB/TNFSF14/ACKR3/TNFSF10/IL17D/IL1B/IFNLR1/CXCL16/GDF5/FAS/TNFSF13B/IL6ST/IL15/CCL5/GDF15/CCR10/CCR5/IL18/IL34/IL7/CCL7
hsa04724	Glutamatergic synapse	116	-0.468042	-1.7141	0.000355305	0.00675079	0.00496596	2990	tags=35%, list=16%, signal=30%	PLCB4/GRM7/SLC1A7/PLD1/DLG4/ADCY4/CACNA1C/GRIN3A/GLS/GNB4/GRM3/GNAS/PPP3CB/GRIN2B/SLC1A6/GNG7/GRIA4/GRK3/SHANK2/PLCB1/GRIK3/CACNA1A/GNB3/SHANK3/GRIA3/PRKCG/SHANK1/GRIN1/GRIN2D/ADCY1/SLC17A6/GRIK2/GNAI1/GNG2/DLGAP1/SLC17A7/GNG8/SLC1A1/ADCY5/GNG4/GRIA2
hsa04216	Ferroptosis	41	0.631321	1.88337	0.00037752	0.00679536	0.00499874	3052	tags=41%, list=16%, signal=35%	MAP1LC3C/CP/STEAP3/SLC7A11/SLC39A8/TFRC/GCLM/SLC39A14/CYBB/ACSL3/SLC3A2/PRNP/ACSL6/SAT1/MAP1LC3B/ACSL5/GCLC
hsa05204	Chemical carcinogenesis - DNA adducts	68	0.54926	1.76393	0.000417508	0.00679942	0.00500173	2142	tags=18%, list=11%, signal=16%	MGST1/GSTM5/CBR1/NAT1/MGST2/SULT1A1/GSTM3/NAT2/GSTP1/EPHX1/GSTK1/GSTM4
hsa04640	Hematopoietic cell lineage	95	0.494148	1.67839	0.000405559	0.00679942	0.00500173	4087	tags=39%, list=22%, signal=31%	ITGA2/KITLG/CD44/ITGA3/ITGA6/IL1A/CD9/TFRC/CSF1/CD24/IL1B/CD38/HLA-DPA1/ITGAM/IL7/HLA-DRA/CD59/IL5RA/CSF3/IL11RA/CD2/HLA-DQB1/HLA-DRB1/HLA-DMA/CD3D/HLA-DQA1/HLA-DOA/IL6R/FCGR1A/THPO/CD14/IL11/CSF3R/CSF1R/IL6/GP1BA/CD5
hsa01522	Endocrine resistance	95	-0.482695	-1.72048	0.000447109	0.00695051	0.00511287	3570	tags=37%, list=19%, signal=30%	PIK3R3/BAX/RPS6KB2/FOS/SOS2/NCOA3/DLL4/E2F1/MAPK13/SRC/DLL1/NOTCH3/AKT3/ADCY4/JAG1/SHC2/CARM1/JAG2/GNAS/MAP2K2/MAPK11/MDM2/MAPK8/CYP2D6/CDKN2A/E2F2/MAPK12/ADCY1/SHC3/MMP9/MMP2/ADCY5/CCND1/CDK4/DLL3
hsa00010	Glycolysis / Gluconeogenesis	65	0.541977	1.73077	0.000533884	0.00793863	0.00583974	4256	tags=43%, list=22%, signal=34%	ALDH3A1/HKDC1/GALM/ALDH3A2/ALDH9A1/ALDH2/G6PC3/ALDH3B1/PKM/GCK/ALDH7A1/ENO4/ALDOC/ENO3/DLD/LDHA/ALDOA/ADH4/DLAT/ACSS1/LDHC/FBP1/ADH5/PGM1/PFKM/PCK2/ADH7/HK2
hsa00982	Drug metabolism - cytochrome P450	68	0.539451	1.73243	0.000641191	0.00913697	0.00672126	3711	tags=28%, list=20%, signal=23%	MGST1/MAOB/GSTM5/ALDH3A1/MAOA/FMO4/MGST2/GSTM3/ALDH3B1/FMO2/GSTP1/GSTK1/GSTM4/FMO5/CYP3A5/ADH4/GSTM2/FMO3/ADH5
hsa00500	Starch and sucrose metabolism	34	0.626309	1.79547	0.00137966	0.0162831	0.011978	5041	tags=53%, list=27%, signal=39%	GYG2/PYGM/HKDC1/PYGL/G6PC3/AGL/GBE1/GCK/GYG1/PGM2L1/PGM1/ENPP3/GAA/MGAM/HK2/PYGB/UGP2/HK3
hsa04975	Fat digestion and absorption	42	0.597916	1.78422	0.00123868	0.0162831	0.011978	952	tags=12%, list=5%, signal=11%	MTTP/PLA2G5/PLA2G2C/PLPP3/ABCA1
hsa04926	Relaxin signaling pathway	129	-0.42113	-1.58515	0.00138073	0.0162831	0.011978	4015	tags=35%, list=21%, signal=28%	NOS2/COL4A1/GNB1/PLCB3/GNG13/NOS3/PIK3R3/EDN1/FOS/COL4A2/MAP2K7/MAP2K4/SOS2/PLCB4/MAPK13/SRC/AKT3/ADCY4/SHC2/GNB4/GNAS/ATF4/MAP2K2/MMP1/GNG7/MAPK11/ARRB1/MMP13/MAPK8/PLCB1/GNB3/COL1A1/MAPK12/ADCY1/SHC3/COL3A1/GNAI1/GNG2/MMP9/MMP2/GNG8/CREB3L1/ADCY5/GNG4/PRKCZ
hsa04936	Alcoholic liver disease	141	0.427294	1.53516	0.00129736	0.0162831	0.011978	4686	tags=43%, list=25%, signal=32%	MAP3K5/CXCL2/IL17RC/CASP8/SREBF1/C3/ACACB/TNFRSF1A/TLR4/MAP3K14/CXCL3/ALDH3A2/LPIN2/C5/ALDH9A1/PPARGC1A/ALDH2/LEF1/ACOX1/ACADM/C4A/IL1B/NFKBIA/ALDH7A1/CASP3/LY96/FAS/C4B/TRADD/RIPK1/IRAK1/TAB2/TICAM1/IRAK4/TIRAP/MAP2K3/NFKB1/C5AR1/ADH4/LPIN1/C3AR1/LPIN3/CD14/IKBKB/IKBKE/PRKAG1/PRKAA2/ADH5/IL6/ACADVL/SCD5/C1QA/ADH7/FOXO1/LBP/PRKAA1/TBK1/TAB3/CTNNB1/TRAF6
hsa04080	Neuroactive ligand-receptor interaction	366	-0.321362	-1.34356	0.00133701	0.0162831	0.011978	3649	tags=25%, list=19%, signal=21%	GAL/GABRB2/NMUR1/EDN1/NPY5R/HTR5A/GRM2/PTGER3/GABBR1/PNOC/PTGER2/GLP1R/P2RX5/HTR2A/TMEM97/NPY1R/GCGR/EDN3/GABRG2/HTR1B/CHRM4/GPR83/NMUR2/CHRM2/GRM7/LYPD6B/GABRR1/GABRA1/P2RY14/GABRR2/ADORA2B/LPAR4/PTGIR/POMC/CHRM3/HTR6/GABRA5/GRIN3A/PENK/NTSR1/MC5R/NMU/AVPR1A/PRSS3/NPW/ADM2/GRM3/MCHR1/GIPR/ADRA2C/GRIN2B/PAQR9/TAC1/GLRA3/CCK/SST/GABRQ/PTH1R/GRIA4/SSTR1/TBXA2R/GRID1/P2RX7/VIPR2/GRIK3/GABRD/CALCRL/C…
hsa04978	Mineral absorption	60	0.53606	1.6991	0.00160738	0.0183241	0.0134794	1730	tags=30%, list=9%, signal=27%	ATP1A2/MT1E/ATP1B2/CYBRD1/STEAP1/HEPH/STEAP2/MT1M/MT1A/MT1F/MT1G/MT1H/MT2A/ATP1A1/SLC34A3/ATP2B4/SLC30A1/MT1X
hsa04261	Adrenergic signaling in cardiomyocytes	153	-0.404841	-1.55785	0.00172186	0.018996	0.0139736	3245	tags=34%, list=17%, signal=28%	RAPGEF3/PPP2R3C/PIK3R6/CACNB1/CACNA2D1/PPP2R5E/CACNA2D3/PLCB4/CACNA2D2/MAPK13/SCN5A/FXYD2/AKT3/PLN/PPP2R5D/ADCY4/CAMK2A/CACNA1C/PPP2R1A/TPM2/CACNG3/PPP2R2D/ACTC1/PPP2R2A/ATP2B3/TPM4/GNAS/SCN1B/CACNG2/POPDC3/PPP2R3B/ATF4/SCN7A/CACNG5/RAPGEF4/MAPK11/TPM1/CALM3/PLCB1/CACNG8/MAPK12/ADCY1/SLC8A2/GNAI1/CACNG1/KCNK2/CACNG4/SLC8A3/CREB3L1/CACNG7/ADCY5/ATP1A3
hsa04721	Synaptic vesicle cycle	78	-0.486812	-1.67871	0.00180338	0.0192736	0.0141779	4173	tags=47%, list=22%, signal=37%	NSF/SLC6A13/ATP6V1G2/ATP6V0C/AP2A2/ATP6V1B1/CLTCL1/UNC13C/VAMP2/SLC6A12/AP2S1/AP2A1/SLC1A7/ATP6V1E1/CLTA/SLC18A1/SLC32A1/SLC6A7/STX1A/CACNA1B/SLC1A6/RIMS1/STXBP1/ATP6V0A4/SNAP25/CACNA1A/DNM1/SLC18A3/STX1B/SLC17A6/RAB3A/SLC17A7/DNM3/CPLX1/UNC13A/SLC1A1/CPLX2
hsa00980	Metabolism of xenobiotics by cytochrome P450	73	0.489113	1.59689	0.00193346	0.0194483	0.0143064	3711	tags=25%, list=20%, signal=20%	MGST1/GSTM5/ALDH3A1/CBR1/MGST2/GSTM3/ALDH3B1/GSTP1/EPHX1/GSTK1/GSTM4/CBR3/AKR7A3/AKR7A2/CYP3A5/ADH4/GSTM2/ADH5
hsa04145	Phagosome	149	0.416312	1.50965	0.00188952	0.0194483	0.0143064	3389	tags=32%, list=18%, signal=27%	ITGA2/ITGB5/MRC2/C1R/C3/TLR4/OLR1/TUBA4A/MARCO/TUBA1C/TFRC/FCGR2B/HLA-E/DYNC2H1/ITGAV/FCGR3A/THBS4/LAMP2/CANX/VAMP3/ATP6V0E2/THBS2/CYBB/ATP6V0E1/EEA1/HLA-DPA1/ITGAM/PLA2R1/CTSL/TUBB4B/HLA-DRA/HLA-B/NCF2/THBS3/CLEC7A/ATP6V1C1/HLA-DQB1/HLA-DRB1/ITGB2/HLA-DMA/SFTPD/RAB5B/HLA-DQA1/HLA-DOA/COLEC12/TLR6/FCGR1A/CD14
hsa04024	cAMP signaling pathway	225	-0.355559	-1.43023	0.00204141	0.0199475	0.0146736	3570	tags=29%, list=19%, signal=24%	PIK3R3/EDN1/PTCH1/PTGER3/GABBR1/FOS/PTGER2/AMH/GLP1R/RAPGEF3/PDE4A/NPY1R/EDN3/CFTR/HTR1B/CHRM2/PDE4D/PDE4B/HCAR1/FXYD2/AKT3/PLN/PLD1/POMC/ADCY4/CAMK2A/HTR6/HHIP/CACNA1C/GRIN3A/ATP2B3/GNAS/POPDC3/GIPR/EP300/GRIN2B/MAP2K2/PDE3B/RAPGEF4/SST/GRIA4/SSTR1/PDE10A/MAPK8/CALM3/VIPR2/NPY/RAC3/GRIA3/GRIN1/GRIN2D/ADCY1/GNAI1/CHRM1/ADCYAP1/KCNK2/SSTR2/LIPE/CREB3L1/ADCY5/ATP1A3/DRD2/GRIA2/HCN2/NPPA
hsa04727	GABAergic synapse	89	-0.455923	-1.62157	0.0023991	0.0225029	0.0165534	4173	tags=44%, list=22%, signal=34%	NSF/SLC6A13/GAD2/GNB1/SLC38A1/GNG13/GABRB2/GABBR1/SLC6A12/GABRG2/GABRR1/SRC/GABRA1/GABRR2/ADCY4/GABRA5/CACNA1C/GLS/SLC32A1/GNB4/SLC12A5/CACNA1B/GNG7/GPHN/GABRQ/PLCL1/GABRD/CACNA1A/GNB3/PRKCG/GABRB3/ADCY1/GNAI1/GNG2/GAD1/GNG8/ADCY5/GNG4/GABRA3
hsa04820	Cytoskeleton in muscle cells	231	0.380312	1.46208	0.00243453	0.0225029	0.0165534	2005	tags=20%, list=11%, signal=18%	MYBPC1/SDC4/ITGB4/MYBPH/COL4A6/ATP1A2/ITGA2/CSRP2/PDLIM4/SNTA1/DSG2/NEBL/ITGB8/ATP1B2/ITGA3/ANK2/ITGA6/COL4A5/ITGA7/SDC2/DMD/ITGB5/FMN2/LAMA2/PDLIM3/TMOD1/VIM/SSPN/DTNA/SDC3/MYOM1/MYH7/CSRP1/DAG1/ATP1A1/ITGAV/MYOZ1/MYL5/THBS4/SYNPO2/MYH15/DAAM2/PDLIM5/FLNC/FHL1/THBS2/LMNA
hsa05323	Rheumatoid arthritis	89	0.476867	1.59209	0.00275554	0.0241639	0.0177753	3272	tags=36%, list=17%, signal=30%	TGFB2/ANGPT1/CCL2/CXCL2/CXCL5/TLR4/IL1A/CXCL3/ICAM1/TNFSF13/CSF1/CTSK/MMP3/IL1B/ATP6V0E2/TNFSF13B/ATP6V0E1/IL15/CCL5/IL18/HLA-DPA1/CTSL/HLA-DRA/JUN/ATP6V1C1/HLA-DQB1/HLA-DRB1/ITGB2/HLA-DMA/CD86/HLA-DQA1/HLA-DOA
hsa01200	Carbon metabolism	114	0.443527	1.55694	0.00270152	0.0241639	0.0177753	5041	tags=44%, list=27%, signal=32%	RGN/HKDC1/OGDHL/IDNK/SDSL/OGDH/PRPS2/ACOX1/SUCLG2/PSAT1/TKFC/PKM/GCK/CPS1/ENO4/ALDOC/GPT2/ENO3/ALDH6A1/ACAT1/DLD/H6PD/SDHD/ACADS/ALDOA/HIBCH/DLAT/CAT/ACSS1/FBP1/PC/AGXT/PHGDH/ADH5/PFKM/MMUT/HAO1/G6PD/HK2/RPE/GPT/PSPH/PRPS1/SHMT1/SDHC/ENO2/ECHS1/PFKL/ENO1/HK3
hsa04921	Oxytocin signaling pathway	154	-0.391098	-1.509	0.00288912	0.024702	0.018171	3456	tags=27%, list=18%, signal=22%	CAMK1D/CACNB2/PPP3CC/FOS/PIK3R6/CACNB1/CACNA2D1/CACNA2D3/PLCB4/CACNA2D2/SRC/CAMKK2/MYLK2/ADCY4/CAMK2A/CACNA1C/GUCY1A1/PPP1R12C/KCNJ4/CACNG3/GNAS/KCNJ12/CACNG2/CAMK1G/PPP3CB/MAP2K2/CACNG5/EEF2/CALM3/PLCB1/GUCY1B1/PRKCG/CACNG8/ADCY1/KCNJ9/GNAI1/CACNG1/CACNG4/CACNG7/ADCY5/CCND1/NPPA
hsa04114	Oocyte meiosis	135	-0.398733	-1.51245	0.0034688	0.0289348	0.0212848	2524	tags=24%, list=13%, signal=21%	PPP3CC/YWHAH/PPP2R5E/CPEB3/MAPK13/PPP2R5D/ADCY4/CAMK2A/PPP2R1A/PTTG1/FBXO5/BTRC/PPP3CB/CCNB1/MAPK11/BUB1/AURKA/CALM3/ESPL1/MAD2L1/CDK1/RBX1/SGO1/REC8/PKMYT1/CDC20/CDC25C/MAPK12/ADCY1/MAD2L2/CCNB2/PLK1/ADCY5
hsa04714	Thermogenesis	220	-0.349734	-1.40223	0.00368038	0.0299688	0.0220454	5601	tags=37%, list=30%, signal=27%	ATP5MC3/MGLL/COX19/ADCY10/NDUFAB1/COX7A2L/RPS6KA1/CPT1A/ATP5PO/ARID1A/ATP5F1A/ACTB/NDUFS2/COX20/NDUFAF2/PPARG/NDUFAF7/NDUFS4/CREB3L2/ADCY9/PRKAB2/UQCRC1/COX10/NDUFB11/TSC1/NDUFB1/UQCRC2/COX6B1/NPR1/COX8A/NDUFA13/ATP5F1C/NDUFA9/ARID1B/ACTL6A/SLC25A29/SMARCE1/ATP5F1D/SMARCD1/NDUFB9/RPS6KB2/RPS6/UQCR11/SMARCC1/SOS2/CYC1/NDUFA6/NDUFB7/UQCRFS1/NDUFA3/UQCR10/MAPK13/TSC2/ADCY4/NDUFA4L2/CPT1C/COX4I2/SIRT…
hsa05164	Influenza A	168	0.391562	1.4491	0.003868	0.0307641	0.0226304	4257	tags=33%, list=22%, signal=26%	CCL2/CASP1/CASP8/MX1/TLR3/TNFRSF1A/OAS3/NLRX1/TLR4/IFIH1/IL1A/SOCS3/ICAM1/OAS1/OAS2/IL33/TRIM25/CALCOCO2/RNASEL/TNFSF10/NXT2/IL1B/NFKBIA/CASP3/FAS/TRADD/TLR7/CCL5/IL18/HLA-DPA1/RSAD2/HLA-DRA/TICAM1/HLA-DQB1/HLA-DRB1/KPNA7/SLC25A4/IRAK4/HLA-DMA/CPSF4/NFKB1/TMPRSS2/HLA-DQA1/HLA-DOA/EIF2AK2/PIK3CB/IKBKB/IKBKE/DNAJC3/IL6/IFNAR1/DNAJB1/IRF7/VDAC1/HLA-DPB1/ADAR
hsa05214	Glioma	75	-0.463668	-1.58831	0.00423609	0.0329259	0.0242207	4751	tags=44%, list=25%, signal=33%	E2F3/RAF1/CAMK4/AKT1/MAPK1/AKT2/RB1/PTEN/PIK3R3/BAX/CAMK1D/PDGFB/SOS2/BAK1/E2F1/AKT3/CAMK2A/PDGFRB/SHC2/TGFA/CAMK1G/MAP2K2/MDM2/CALM3/GADD45G/CDK6/CDKN2A/PRKCG/E2F2/SHC3/CCND1/CDK4/PDGFRA
hsa04512	ECM-receptor interaction	88	0.466291	1.55998	0.00462941	0.0351835	0.0258814	1208	tags=23%, list=6%, signal=21%	NPNT/SDC4/ITGB4/COL4A6/ITGA2/CD44/ITGB8/ITGA3/ITGA6/COL4A5/ITGA7/TNXB/ITGB5/LAMB2/LAMA2/TNC/IBSP/LAMA3/DAG1/ITGAV
hsa00280	Valine, leucine and isoleucine degradation	48	0.536361	1.64886	0.00494957	0.036016	0.0264938	3695	tags=46%, list=19%, signal=37%	BCKDHB/ACAA2/HIBADH/ALDH3A2/ALDH9A1/ALDH2/HMGCL/ACADM/MCCC2/ALDH7A1/HMGCLL1/ABAT/OXCT1/ALDH6A1/ACAT1/DLD/EHHADH/ACADS/HIBCH/HADH/IVD/MCCC1
hsa05321	Inflammatory bowel disease	63	0.50309	1.59422	0.00486569	0.036016	0.0264938	4559	tags=40%, list=24%, signal=30%	TGFB2/TLR4/IL1A/MAF/IL1B/SMAD3/IL18/HLA-DPA1/HLA-DRA/JUN/STAT3/HLA-DQB1/HLA-DRB1/HLA-DMA/NFKB1/HLA-DQA1/HLA-DOA/TLR5/NFATC1/IL6/TLR2/STAT6/HLA-DPB1/RORA/FOXP3
hsa00640	Propanoate metabolism	32	0.601632	1.7071	0.00543799	0.0375375	0.027613	3295	tags=44%, list=17%, signal=36%	ACSS3/ACACB/BCKDHB/ACOX1/SUCLG2/ABAT/ALDH6A1/DLD/EHHADH/LDHA/ACADS/HIBCH/ACSS1/LDHC
hsa04115	p53 signaling pathway	75	-0.455161	-1.55917	0.00544636	0.0375375	0.027613	1883	tags=28%, list=10%, signal=25%	THBS1/BBC3/MDM4/CCNB1/MDM2/CCNG2/CCND2/CD82/GADD45G/RRM2/CDK6/CDK1/CHEK2/CDKN2A/BID/CCNB2/GTSE1/RPRM/CCND1/CDK4/ADGRB1
hsa04976	Bile secretion	90	0.459745	1.53848	0.00548794	0.0375375	0.027613	3229	tags=23%, list=17%, signal=19%	SLC4A4/ABCC3/ATP1A2/AQP4/ATP1B2/CA2/AQP1/ADCY2/SLC51B/KCNN2/NCEH1/ATP1A1/ADCY8/SLC2A1/EPHX1/SLC4A2/AQP9/ATP1B1/ABCB11/SLCO1A2/RXRA
hsa00591	Linoleic acid metabolism	30	0.6191	1.73062	0.00568956	0.0381536	0.0280662	550	tags=13%, list=3%, signal=13%	PLA2G5/CYP2J2/PLA2G2C/PLAAT3
hsa03083	Polycomb repressive complex	82	-0.429552	-1.48732	0.00647497	0.0425854	0.0313263	4106	tags=37%, list=22%, signal=29%	BCORL1/CBX6/RNF2/PCGF6/KDM2B/BMI1/UBE2D1/CSNK2B/RYBP/ASXL3/EZH2/LCOR/TEX10/OGT/MTF2/BCOR/SCML2/CBX8/L3MBTL2/CBX4/FBRSL1/JARID2/EP300/PCGF2/EPOP/PCGF3/MBD6/HDAC2/CBX2/AURKB
hsa00260	Glycine, serine and threonine metabolism	38	0.559093	1.64038	0.00673686	0.0434718	0.0319784	1822	tags=32%, list=10%, signal=29%	PIPOX/MAOB/CHDH/MAOA/SARDH/SDSL/GATM/DAO/DMGDH/PSAT1/CTH/ALDH7A1
hsa00071	Fatty acid degradation	43	0.540626	1.63607	0.00712765	0.044321	0.032603	3874	tags=49%, list=20%, signal=39%	ACADL/ACAA2/CYP2U1/ALDH3A2/ALDH9A1/ALDH2/ACOX1/ACADM/ALDH7A1/ACSL3/ACSL6/ACAT1/EHHADH/ACSL5/ACADS/ECI2/ADH4/HADH/CPT2/ADH5/ACADVL
hsa04064	NF-kappa B signaling pathway	102	0.428529	1.47806	0.00706194	0.044321	0.032603	3791	tags=39%, list=20%, signal=32%	BIRC3/VCAM1/CXCL2/TNFRSF1A/TLR4/MAP3K14/CXCL3/PPP1R13L/ICAM1/TRAF1/TRIM25/TNFSF14/IL1B/NFKBIA/CYLD/LY96/TNFSF13B/TRADD/LYN/RIPK1/IRAK1/TAB2/TICAM1/SYK/IRAK4/TIRAP/TNFAIP3/NFKB2/NFKB1/GADD45A/EDA/BLNK/CD14/BCL2A1/IKBKB/EDA2R/BIRC2/CFLAR/BTK/BCL2
hsa05206	MicroRNAs in cancer	160	-0.369924	-1.42692	0.00732201	0.0447166	0.032894	3188	tags=31%, list=17%, signal=26%	PDGFB/EZH2/SLC7A1/CYP24A1/SOS2/ABL1/BAK1/ST14/E2F1/NOTCH3/HDAC5/CRKL/PDGFRB/GLS/DNMT1/THBS1/TIMP3/MDM4/EP300/MAP2K2/ZEB2/KIF23/MDM2/MYC/ZEB1/CCND2/TPM1/HDAC2/TRIM71/CDC25A/PRKCE/CDK6/CDCA5/ERBB3/DNMT3B/CDKN2A/CDC25C/PRKCG/E2F2/STMN1/SLC45A3/MMP9/FSCN1/SOX4/MMP16/CCND1/EFNA2/TNR/PDGFRA
hsa05163	Human cytomegalovirus infection	223	-0.336683	-1.3544	0.00795022	0.0477013	0.0350896	3677	tags=25%, list=19%, signal=20%	GNG13/STING1/ARHGEF1/PIK3R3/BAX/PTGER3/RPS6KB2/PPP3CC/PTGER2/CCL4/SOS2/CCL4L2/PLCB4/BAK1/E2F1/MAPK13/SRC/AKT3/GNA11/TSC2/ADCY4/BCAR1/CRKL/GSK3B/CXCL12/GNB4/CCL3/GNAS/ATF4/PPP3CB/MAP2K2/GNG7/MAPK11/MDM2/MYC/EIF4EBP1/CALM3/PLCB1/CDK6/GNB3/RAC3/CDKN2A/PRKCG/E2F2/BID/MAPK12/ADCY1/GNAI1/GNG2/GNG8/CREB3L1/ADCY5/GNG4/CCND1/CDK4/PDGFRA
hsa04925	Aldosterone synthesis and secretion	98	-0.420338	-1.50723	0.00822524	0.0485006	0.0356775	2434	tags=27%, list=13%, signal=23%	POMC/GNA11/ADCY4/CAMK2A/CACNA1C/CACNA1G/KCNK9/ATP2B3/GNAS/CAMK1G/ATF4/CACNA1I/CALM3/PLCB1/PRKCE/CACNA1H/PRKCG/NR4A1/ADCY1/PDE2A/KCNK3/LIPE/CREB3L1/ADCY5/ATP1A3/NPPA
hsa04061	Viral protein interaction with cytokine and cytokine receptor	97	0.42993	1.46379	0.00914244	0.0521119	0.0383341	2358	tags=23%, list=12%, signal=20%	CXCL14/IL20RA/CCL2/CXCL2/CXCL5/CX3CR1/TNFRSF1A/CXCL3/TNFRSF10C/ACKR4/CSF1/TNFRSF14/TNFSF14/ACKR3/TNFSF10/IL6ST/CCL5/CCR10/CCR5/IL18/IL34/CCL7
hsa01240	Biosynthesis of cofactors	152	0.388611	1.41548	0.00908814	0.0521119	0.0383341	3263	tags=28%, list=17%, signal=23%	HSD17B6/RGN/HPD/AK4/AK8/NADK2/AK7/QPRT/BCO1/NQO1/SPR/NMNAT3/ALDH3A2/GCLM/AK1/ALDH2/MAT2B/PNPO/PSAT1/PPCS/AK3/DHRS3/GUSB/MAT2A/DHFR2/AK9/MOCS2/NME7/TDO2/UROD/DLD/RFK/MPI/MMAB/GCLC/PDXK/COQ7/LIPT2/AK6/COASY/CMPK1/FECH
hsa00053	Ascorbate and aldarate metabolism	30	0.60112	1.68036	0.0101569	0.0560265	0.0412137	2051	tags=20%, list=11%, signal=18%	RGN/ALDH3A2/ALDH9A1/ALDH2/ALDH7A1/GUSB
hsa05030	Cocaine addiction	49	-0.486285	-1.52033	0.0101136	0.0560265	0.0412137	2202	tags=35%, list=12%, signal=31%	DLG4/GRIN3A/FOSB/SLC18A1/GRM3/GNAS/ATF4/GRIN2B/GPSM1/CDK5R1/GRIN1/GRIN2D/GNAI1/CREB3L1/ADCY5/DRD2/GRIA2
hsa01212	Fatty acid metabolism	57	0.482519	1.50247	0.0103423	0.0561438	0.0413	4106	tags=42%, list=22%, signal=33%	ACADL/ELOVL2/HSD17B8/ACAA2/HSD17B12/HACD4/ACOX1/ACADM/ACSL3/SCP2/PPT1/ACSL6/ACAT1/ELOVL7/EHHADH/ACSL5/ACADS/HADH/HACD3/CPT2/HSD17B4/ACADVL/SCD5/ELOVL5
hsa05133	Pertussis	76	0.460655	1.50293	0.0106239	0.0562868	0.0414052	3087	tags=33%, list=16%, signal=28%	SERPING1/CXCL5/CASP1/C1R/C3/TLR4/C1S/IL1A/C5/C4A/IL1B/CASP7/CASP3/C4BPA/LY96/C4B/NOD1/ITGAM/JUN/IRAK1/TICAM1/ITGB2/IRAK4/TIRAP/NFKB1
hsa04668	TNF signaling pathway	118	0.409184	1.43991	0.0106978	0.0562868	0.0414052	3087	tags=30%, list=16%, signal=25%	BIRC3/VCAM1/MAP3K5/CCL2/CXCL2/CXCL5/CASP8/TNFRSF1A/MAP3K14/MMP14/CXCL3/SOCS3/ICAM1/CSF1/TRAF1/MMP3/BCL3/IL1B/NFKBIA/CASP7/CYLD/CASP3/RHBDF2/FAS/TRADD/IL15/CCL5/CREB3L4/RIPK1/JUN/ADAM17/TAB2/TNFAIP3/MAP2K3/NFKB1
hsa00360	Phenylalanine metabolism	16	0.688092	1.65504	0.0112077	0.0580763	0.0427216	2157	tags=38%, list=11%, signal=33%	MAOB/ALDH3A1/HPD/MAOA/ALDH3B1/PAH
hsa03082	ATP-dependent chromatin remodeling	114	-0.397057	-1.45391	0.0120146	0.0613283	0.0451138	3891	tags=27%, list=21%, signal=22%	ARID1B/CECR2/ACTL6A/PBRM1/SMARCE1/SMARCD1/MTA2/EPC1/BRD9/H2AC13/SMARCC1/MBD3/RUVBL2/BAZ1A/H2AC21/H2AC16/CHD3/H2AC4/SS18L1/H2AC14/MTA1/H2AC12/HDAC2/BICRA/SMARCA4/BCL7A/SMARCB1/ACTL6B/H2AC20/MACROH2A2/DPF1
hsa04730	Long-term depression	60	-0.456828	-1.50405	0.0131027	0.0658988	0.0484759	2432	tags=25%, list=13%, signal=22%	GNA11/GNAZ/PPP2R1A/GUCY1A1/GNAS/MAP2K2/PRKG2/PLCB1/CACNA1A/GRID2/GUCY1B1/GRIA3/PRKCG/GNAI1/GRIA2
hsa04010	MAPK signaling pathway	299	-0.305344	-1.26062	0.0139324	0.0690564	0.0507987	3475	tags=28%, list=18%, signal=23%	PTPRR/CACNA1E/CACNB2/PPP3CC/FOS/MAP3K9/PDGFB/NGF/MAP2K7/FGF18/CACNB1/MAP2K4/CACNA2D1/PPP5C/SOS2/CACNA2D3/FGF7/CACNA2D2/NRTN/HSPA6/MAP4K4/MAP3K3/MAPK13/IGF2/AKT3/KIT/TAB1/DUSP4/FGF8/CRKL/CACNA1C/PDGFRB/CACNA1G/MAP3K4/IL1RAP/TGFA/CACNG3/RASGRF1/CACNG2/RET/ATF4/PPP3CB/MAP2K2/CACNA1B/CACNG5/ECSIT/CACNA1I/MAPK11/ARRB1/MAPK8IP3/RASGRF2/MYC/DUSP2/NTRK1/GDNF/MAP3K10/DUSP5/DUSP9/DUSP7/MAPK8/GADD45G/MAPK8I…
hsa04964	Proximal tubule bicarbonate reclamation	23	0.60223	1.58205	0.0154719	0.071505	0.0525999	1197	tags=30%, list=6%, signal=29%	SLC4A4/ATP1A2/ATP1B2/CA2/AQP1/SLC38A3/ATP1A1
hsa05031	Amphetamine addiction	69	-0.448569	-1.51233	0.01542	0.071505	0.0525999	2354	tags=29%, list=12%, signal=25%	CAMK2A/CACNA1C/GRIN3A/FOSB/SLC18A1/GNAS/ATF4/PPP3CB/GRIN2B/STX1A/GRIA4/HDAC2/CALM3/GRIA3/PRKCG/GRIN1/GRIN2D/CREB3L1/ADCY5/GRIA2
hsa00590	Arachidonic acid metabolism	60	0.472955	1.49908	0.0151274	0.071505	0.0525999	3203	tags=27%, list=17%, signal=22%	PLA2G5/EPHX2/CYP2J2/PLA2G2C/PLAAT3/CBR1/CYP4F3/CYP2U1/PTGR1/AKR1C3/ALOX5/PLB1/CBR3/PLAAT2/LTA4H/PTGES3
hsa04935	Growth hormone synthesis, secretion and action	121	-0.390873	-1.45402	0.0153303	0.071505	0.0525999	3143	tags=25%, list=17%, signal=21%	MAP2K4/SOS2/PLCB4/MAPK13/AKT3/GNA11/ADCY4/BCAR1/CRKL/CACNA1C/GSK3B/SHC2/GNAS/ATF4/EP300/MAP2K2/SST/MAPK11/SSTR1/MAPK8/PLCB1/MAP3K1/PRKCG/MAPK12/ADCY1/SHC3/GNAI1/SSTR2/CREB3L1/ADCY5
hsa00564	Glycerophospholipid metabolism	101	0.409742	1.41466	0.0147839	0.071505	0.0525999	3575	tags=31%, list=19%, signal=25%	PLA2G5/CDS1/ETNPPL/PLA2G2C/CHPT1/PLAAT3/SGMS2/PLD2/MBOAT1/PLPP3/LPIN2/AGPAT5/ETNK2/GPAM/PCYT1B/AGPAT3/PLB1/MBOAT2/GPAT3/PCYT2/AGPAT2/PLAAT2/GPD2/LPIN1/LPCAT1/PCYT1A/LPIN3/PLPP1/MBOAT7/PNPLA7/PLA2G12A
hsa02010	ABC transporters	45	0.496048	1.52441	0.0160701	0.0728704	0.0536042	3045	tags=36%, list=16%, signal=30%	ABCC3/ABCA8/ABCD2/ABCA5/ABCA1/ABCA13/ABCC9/ABCC6/ABCD1/ABCA7/ABCC11/ABCA3/ABCB9/ABCA12/ABCD3/ABCB11
hsa05017	Spinocerebellar ataxia	142	-0.36028	-1.37476	0.0161934	0.0728704	0.0536042	5174	tags=35%, list=27%, signal=25%	PSMC4/TWNK/ATXN2L/PRKCB/PSMA7/ATG2B/PSMC1/AKT1/AKT2/PSMB7/XBP1/ATG101/PDYN/ATXN3/SLC25A6/PLCB3/NOP56/MCU/PIK3R3/PSMA4/PSMA6/ATG14/PLCB4/BEAN1/PSMC6/CIC/AKT3/PSMB5/GRIN3A/VDAC2/PSMD8/ATXN10/RBPJ/TBPL1/GRIN2B/SLC1A6/MAPK8/PLCB1/CACNA1A/SPTBN2/KCND3/GRIA3/PRKCG/GRIN1/VLDLR/GRIN2D/DAB1/FGF14/GRIA2
hsa00350	Tyrosine metabolism	36	0.552075	1.60352	0.0170204	0.0748237	0.0550411	3711	tags=36%, list=20%, signal=29%	MAOB/ALDH3A1/HPD/HGD/MAOA/LRTOMT/ALDH3B1/PNMT/FAH/ADH4/FAHD1/TAT/ADH5
hsa04142	Lysosome	131	0.385618	1.37558	0.017065	0.0748237	0.0550411	4456	tags=41%, list=23%, signal=32%	CTSO/TPP1/AGA/CTSZ/SUMF1/SMPD1/CD164/CTSK/CD63/CTSF/NPC2/HEXB/LAMP2/HYAL3/MFSD8/FUCA2/AP1S2/GUSB/DNASE2/GLB1/PPT1/CTSL/CTSH/SORT1/AP1S3/ABCB9/LAPTM4A/CTSB/AP4M1/CTNS/PSAP/GM2A/GNPTG/NAGLU/LITAF/FUCA1/ARSG/SLC11A1/CTSS/CTSA/HGSNAT/GALNS/GAA/SGSH/GNS/MANBA/ASAH1/ATP6V1H/AP3M2/DMXL1/TCIRG1/NEU1/IDS/SLC11A2
hsa00983	Drug metabolism - other enzymes	78	0.453528	1.49076	0.0173677	0.0751866	0.0553081	2430	tags=21%, list=13%, signal=18%	MGST1/GSTM5/DPYD/UPP1/CES1/NAT1/MGST2/GSTM3/RRM2B/NAT2/TK2/GSTP1/GUSB/GSTM4/CES2/NME7
hsa05205	Proteoglycans in cancer	200	0.340741	1.29313	0.0188491	0.08058	0.0592755	2124	tags=20%, list=11%, signal=18%	SDC4/FZD7/ITGA2/TGFB2/CD44/EZR/ERBB2/MET/ANK2/SDC2/SHH/ITGB5/IQGAP1/CAV1/FGF2/FZD1/MSN/TLR4/ITPR2/RDX/ERBB4/SMO/ITGAV/HGF/TIAM1/PPP1CB/CD63/RRAS/WNT3/CAMK2D/CAMK2G/RRAS2/FZD6/VAV3/CASP3/PLCE1/FAS/FZD3/CAV2
hsa00052	Galactose metabolism	31	0.551613	1.54844	0.0202834	0.0856408	0.0629983	5682	tags=61%, list=30%, signal=43%	HKDC1/GALM/AKR1B10/G6PC3/GALK1/GCK/GLB1/B4GALT1/PGM1/PFKM/GAA/MGAM/HK2/PFKL/UGP2/HK3/PGM2/AKR1B15/HK1
hsa00592	alpha-Linolenic acid metabolism	26	0.585045	1.57645	0.0216386	0.0901994	0.0663516	2834	tags=23%, list=15%, signal=20%	PLA2G5/PLA2G2C/PLAAT3/ACOX1/PLB1/PLAAT2
hsa05412	Arrhythmogenic right ventricular cardiomyopathy	86	0.428376	1.43859	0.0218905	0.0901994	0.0663516	2328	tags=28%, list=12%, signal=25%	GJA1/ITGB4/ITGA2/SNTA1/DSG2/ITGB8/ITGA3/ITGA6/ITGA7/DMD/ITGB5/CACNG6/LAMA2/CTNNA2/SSPN/DTNA/DAG1/ITGAV/LEF1/CDH2/LMNA/SNTB1/SLC8A1/CTNNA1
hsa04928	Parathyroid hormone synthesis, secretion and action	114	-0.385878	-1.41297	0.0223323	0.0909243	0.0668849	3962	tags=30%, list=21%, signal=24%	NR4A2/PLCB3/RXRB/ARHGEF1/LRP5/FOS/MEF2D/PDE4A/CYP24A1/PLCB4/PDE4D/PDE4B/BGLAP/PLD1/WNK2/GNA11/ADCY4/MMP24/GNAS/SGK1/ATF4/PTH1R/ARRB1/MMP13/PLCB1/PRKCG/ADCY1/GNAI1/MMP15/MMP16/CREB3L1/ADCY5/MMP17/CYP27B1
hsa04934	Cushing syndrome	155	-0.350324	-1.34935	0.0234937	0.0945277	0.0695356	2565	tags=21%, list=14%, signal=18%	AIP/POMC/GNA11/ADCY4/CAMK2A/CACNA1C/GSK3B/CACNA1G/GNAS/WNT4/ATF4/MAP2K2/WNT10A/CACNA1I/WNT11/PLCB1/CDK6/CDKN2A/CACNA1H/E2F2/NR4A1/WNT6/ADCY1/GNAI1/WNT7B/FZD8/KCNK2/KCNK3/CREB3L1/ADCY5/CCND1/CDK4
hsa00340	Histidine metabolism	22	0.622976	1.61787	0.0238525	0.0948552	0.0697766	1822	tags=45%, list=10%, signal=41%	MAOB/ALDH3A1/HNMT/MAOA/ALDH3A2/ALDH9A1/HDC/ALDH2/ALDH3B1/ALDH7A1
hsa05332	Graft-versus-host disease	38	0.510422	1.49758	0.0252195	0.0980122	0.0720988	4247	tags=42%, list=22%, signal=33%	IL1A/HLA-E/IL1B/FAS/HLA-DPA1/HLA-DRA/HLA-B/HLA-DQB1/HLA-DRB1/HLA-DMA/CD86/HLA-DQA1/HLA-DOA/IL6/HLA-C/HLA-DPB1
hsa00830	Retinol metabolism	68	0.441341	1.41735	0.0249816	0.0980122	0.0720988	3172	tags=19%, list=17%, signal=16%	LRAT/HSD17B6/ALDH1A1/RDH5/BCO1/PNPLA4/RETSAT/RDH10/DHRS3/CYP3A5/DHRS4/DHRS4L2/ADH4
hsa05417	Lipid and atherosclerosis	214	0.341062	1.29794	0.0263048	0.101081	0.0743564	4345	tags=31%, list=23%, signal=24%	SOD2/CYP2J2/VCAM1/MAP3K5/CCL2/CXCL2/CASP1/CASP8/TNFRSF1A/TLR4/OLR1/ABCA1/CXCL3/ICAM1/TANK/NFE2L2/CAMK2D/MMP3/CASP6/CAMK2G/TNFSF10/IL1B/NFKBIA/CASP7/VAV3/CASP3/LY96/FAS/CYBB/LYN/CCL5/IL18/JUN/NFATC2/NCF2/IRAK1/RXRG/STAT3/TAB2/TICAM1/IRAK4/TIRAP/MAP2K3/HSPD1/NFKB1/HSPA1L/ROCK2/HSPA5/RXRA/TLR6/CD14/PIK3CB/IKBKB/HSP90B1/IKBKE/NFATC1/BCL2/TP53/IL6/VAV1/HSP90AA1/IRF7/TLR2/PLCB2/HSPA1B/LBP/VAV2
hsa05416	Viral myocarditis	66	0.44605	1.42841	0.0267556	0.101671	0.0747905	3272	tags=36%, list=17%, signal=30%	SNTA1/DMD/CAV1/LAMA2/CASP8/SSPN/DTNA/MYH7/ICAM1/HLA-E/DAG1/CASP3/SNTB1/HLA-DPA1/HLA-DRA/HLA-B/HLA-DQB1/HLA-DRB1/ITGB2/SNTB2/HLA-DMA/CD86/HLA-DQA1/HLA-DOA
hsa03320	PPAR signaling pathway	74	0.429806	1.40434	0.0274595	0.1032	0.0759147	2955	tags=26%, list=16%, signal=22%	ACOX2/ACADL/PLTP/SLC27A6/FABP5/OLR1/CYP27A1/SORBS1/ACOX1/GK/ACADM/LPL/ACSL3/SCP2/ACSL6/RXRG/EHHADH/UBC/ACSL5
hsa00140	Steroid hormone biosynthesis	62	0.464086	1.466	0.0279975	0.104078	0.0765606	3210	tags=16%, list=17%, signal=13%	HSD17B6/CYP11A1/LRTOMT/HSD17B8/HSD17B12/AKR1C3/CYP3A5/STS/CYP7B1/DHRS11
hsa04927	Cortisol synthesis and secretion	65	-0.424688	-1.42119	0.0298895	0.109916	0.0808555	2434	tags=26%, list=13%, signal=23%	POMC/GNA11/ADCY4/CACNA1C/CACNA1G/GNAS/ATF4/CACNA1I/PLCB1/CACNA1H/NR4A1/ADCY1/NR0B1/KCNK2/KCNK3/CREB3L1/ADCY5
hsa00120	Primary bile acid biosynthesis	17	0.653007	1.60761	0.0308623	0.111104	0.0817294	3674	tags=47%, list=19%, signal=38%	ACOX2/CYP39A1/CYP27A1/HSD3B7/SCP2/CYP7B1/HSD17B4/CH25H
hsa04915	Estrogen signaling pathway	137	-0.339715	-1.28818	0.030684	0.111104	0.0817294	3869	tags=24%, list=20%, signal=19%	PLCB3/FKBP4/GREB1/NOS3/PIK3R3/KRT18/GABBR1/FOS/SOS2/NCOA3/PLCB4/HSPA6/KRT17/SRC/AKT3/POMC/ADCY4/SHC2/TGFA/RARA/GNAS/ATF4/MAP2K2/CALM3/PLCB1/ADCY1/SHC3/KCNJ9/GNAI1/MMP9/MMP2/CREB3L1/ADCY5
hsa04260	Cardiac muscle contraction	83	-0.40863	-1.41886	0.0330064	0.117585	0.0864971	4465	tags=43%, list=24%, signal=33%	CACNA1D/RYR2/CACNB3/UQCRC2/COX6B1/HRC/COX8A/MYL3/CACNB2/UQCR11/CACNB1/CACNA2D1/CACNA2D3/CYC1/UQCRFS1/CACNA2D2/UQCR10/FXYD2/CACNA1C/COX4I2/TPM2/COX7A2/CACNG3/ACTC1/TPM4/CACNG2/CACNG5/TPM1/COX7A1/CACNG8/SLC8A2/CACNG1/CACNG4/SLC8A3/CACNG7/ATP1A3
hsa05224	Breast cancer	147	-0.339159	-1.29839	0.0338699	0.119418	0.0878449	4751	tags=41%, list=25%, signal=31%	E2F3/HEY2/RAF1/AKT1/FGF19/FGF5/MAPK1/AKT2/RB1/TCF7L2/WNT2/FRAT2/FGF3/PTEN/DVL1/WNT10B/BRCA2/FGF10/PIK3R3/LRP5/BAX/RPS6KB2/FOS/HEY1/FGF18/FZD9/SOS2/NCOA3/FGF7/BAK1/DLL4/E2F1/DLL1/NOTCH3/AKT3/KIT/FGF8/JAG1/GSK3B/SHC2/JAG2/WNT4/FRAT1/MAP2K2/WNT10A/WNT11/MYC/HEYL/GADD45G/CDK6/FGF9/FGF17/E2F2/WNT6/SHC3/WNT7B/FZD8/HES5/CCND1/CDK4/DLL3
hsa04217	Necroptosis	156	0.358235	1.30602	0.0350053	0.122161	0.0898632	4229	tags=29%, list=22%, signal=23%	PYGM/BIRC3/SQSTM1/CASP1/CASP8/TLR3/TNFRSF1A/TLR4/IL1A/SMPD1/PYGL/GLUL/IL33/CAMK2D/CAMK2G/TNFSF10/IL1B/CYLD/H2AC6/FAS/CYBB/CAPN2/TRADD/CHMP4C/RIPK1/STAT3/H2AC11/TICAM1/SLC25A4/TNFAIP3/STAT5A/EIF2AK2/CAPN1/TRPM7/BIRC2/CFLAR/BCL2/PPID/CHMP2B/IFNAR1/HSP90AA1/PLA2G4A/VDAC1/TRAF5/STAT6
hsa05144	Malaria	50	0.468445	1.44031	0.0360497	0.124535	0.0916095	2822	tags=30%, list=15%, signal=26%	TGFB2/MET/SDC2/VCAM1/CCL2/TLR4/ICAM1/HGF/THBS4/IL1B/THBS2/IL18/CSF3/THBS3/ITGB2
hsa04924	Renin secretion	69	-0.413374	-1.39367	0.0401142	0.137191	0.100919	3565	tags=35%, list=19%, signal=28%	EDN1/CLCA4/PPP3CC/PTGER2/EDN3/PLCB4/KCNMA1/PDE1B/CACNA1C/PDE1C/GUCY1A1/ACE/GNAS/PPP3CB/PDE3B/PRKG2/CALM3/PLCB1/PDE1A/GUCY1B1/GNAI1/ADCYAP1/ADCY5/NPPA
hsa05171	Coronavirus disease - COVID-19	228	-0.312394	-1.257	0.0467835	0.156862	0.11539	3879	tags=35%, list=20%, signal=28%	RPS14/RPL36AL/RPL38/RPL7/RPS10/TYK2/RPL6/STING1/CXCL10/RPL35A/PIK3R3/RPL23/RPLP2/RPL14/RPS26/FOS/RPS6/RPL13/RPL12/RPL5/RPS8/RPLP1/RPS20/ISG15/RPS3A/RPL31/RPL36A/MAPK13/RPS24/RPL24/RPL37/RPS17/RPL39/RPL27/RPL29/RPS12/RPS23/RPS2/RPL36/RPS15/IRF9/RPS7/RPL37A/RPL10A/RPL22/RPL21/RPL9/RPLP0/RPL30/ACE/RPL4/RPL10/RPS15A/RPL8/UBA52/RPL3/RPS3/RPL15/RPS21/RPS28/RPL32/RPSA/RPL7A/RPS11/RPS9/RPL13A/MMP1/RPL18/…
hsa05202	Transcriptional misregulation in cancer	191	-0.316093	-1.24271	0.0463505	0.156862	0.11539	1959	tags=18%, list=10%, signal=17%	HOXA10/ZBTB17/SS18L1/RARA/H3C14/H3C11/RUNX1T1/TCF3/H3C1/ETV1/LDB1/MDM2/MYC/ZEB1/NTRK1/CCND2/HDAC2/MYCN/H3C2/BCL11B/GADD45G/SIX4/H3C7/CCNA2/EYA1/H3C3/GRIA3/DOT1L/SLC45A3/HOXA11/MMP9/NGFR/FEV/TLX1/SIX1
hsa05410	Hypertrophic cardiomyopathy	99	0.386592	1.32579	0.0496575	0.164882	0.121289	1208	tags=18%, list=6%, signal=17%	ITGB4/ITGA2/TGFB2/SNTA1/ITGB8/ITGA3/ITGA6/ITGA7/DMD/AGT/ITGB5/CACNG6/LAMA2/SSPN/DTNA/MYH7/DAG1/ITGAV
hsa00620	Pyruvate metabolism	47	0.46528	1.42872	0.0531469	0.173243	0.127439	4237	tags=43%, list=22%, signal=33%	LDHD/ACACB/ALDH3A2/ALDH9A1/ALDH2/PKM/ALDH7A1/ACAT1/DLD/LDHA/ACYP2/ADH4/DLAT/ACSS1/LDHC/PC/GLO1/ADH5/PCK2/ADH7
hsa04720	Long-term potentiation	67	-0.405598	-1.36241	0.0536951	0.173243	0.127439	1472	tags=34%, list=8%, signal=32%	RAF1/CAMK4/PPP1CA/MAPK1/PPP3R1/PLCB3/PPP3CC/RAPGEF3/PLCB4/CAMK2A/CACNA1C/ATF4/PPP3CB/EP300/GRIN2B/MAP2K2/CALM3/PLCB1/PRKCG/GRIN1/GRIN2D/ADCY1/GRIA2
hsa04657	IL-17 signaling pathway	94	0.39405	1.33344	0.0534759	0.173243	0.127439	3555	tags=32%, list=19%, signal=26%	MAPK4/CCL2/CXCL2/CXCL5/IL17RC/MAPK15/FOSL1/CASP8/CXCL3/S100A8/IL17RB/MMP3/IL17D/IL1B/NFKBIA/CASP3/TRADD/CCL7/JUN/USP25/CSF3/TRAF3IP2/S100A9/TAB2/TNFAIP3/NFKB1/MAPK6/IKBKB/HSP90B1/IKBKE
hsa04380	Osteoclast differentiation	132	0.362161	1.29123	0.0551724	0.174784	0.128573	3991	tags=31%, list=21%, signal=25%	TNFRSF11B/TGFB2/SQSTM1/FOSL1/TNFRSF1A/ITPR2/MAP3K14/IL1A/SOCS3/FCGR2B/CSF1/CTSK/FCGR3A/IL1B/NFKBIA/SIRPA/CYLD/TMEM64/TREM2/JUN/NFATC2/NCF2/TAB2/SYK/NFKB2/NFKB1/TGFBR2/BLNK/FCGR1A/PIK3CB/LILRB1/ITPR3/LILRA2/IKBKB/FOSL2/CSF1R/LILRA1/NFATC1/BTK/TYROBP/IFNAR1
hsa04630	JAK-STAT signaling pathway	167	0.342525	1.27062	0.0551948	0.174784	0.128573	4229	tags=24%, list=22%, signal=19%	IL13RA2/GFAP/IL20RA/OSMR/CTF1/EGF/CLCF1/LIFR/IL13RA1/SOCS3/TSLP/MPL/IFNLR1/FHL1/IL6ST/IL15/IL7/IL5RA/EGFR/STAT3/CSF3/IL11RA/STAT5A/CDKN1A/SOCS2/IL6R/THPO/PIK3CB/IL22RA1/GHR/IL11/CSF3R/BCL2/PTPN11/IL6/IL15RA/IFNAR1/PTPN2/SOCS6/STAT6
hsa00670	One carbon pool by folate	36	0.514326	1.49388	0.0560563	0.175883	0.129382	2589	tags=36%, list=14%, signal=31%	ALDH1L1/AHCYL1/CHDH/AHCYL2/SARDH/BHMT2/MAT2B/DMGDH/CTH/ALDH7A1/MAT2A/DHFR2/DLD
hsa00860	Porphyrin metabolism	46	0.460346	1.41649	0.0574768	0.178701	0.131454	5339	tags=28%, list=28%, signal=20%	CP/HEPH/BLVRB/GUSB/UROD/MMAB/FECH/HMOX1/ALAD/BLVRA/HMOX2/PPOX/UGT2B17
hsa05414	Dilated cardiomyopathy	104	0.380037	1.31319	0.0595238	0.183398	0.134909	1228	tags=19%, list=6%, signal=18%	ITGB4/ITGA2/TGFB2/SNTA1/ITGB8/ITGA3/ITGA6/ITGA7/DMD/AGT/ITGB5/CACNG6/LAMA2/ADCY2/SSPN/DTNA/MYH7/DAG1/ITGAV/ADCY8
hsa00531	Glycosaminoglycan degradation	19	0.589514	1.47493	0.0608365	0.185769	0.136653	4883	tags=63%, list=26%, signal=47%	HEXB/HYAL3/GUSB/GLB1/NAGLU/HGSNAT/GALNS/SGSH/GNS/HPSE/IDS/HEXA
hsa04660	T cell receptor signaling pathway	121	-0.343133	-1.27643	0.0619048	0.187358	0.137822	3749	tags=25%, list=20%, signal=20%	CD247/PDCD1/PPP2R5B/PIK3R3/PPP3CC/FOS/PPP2R3C/MAP2K7/SOS2/PPP2R5E/ZAP70/CBLB/MAPK13/AKT3/PPP2R5D/GSK3B/PPP2R1A/CD28/NCK2/PPP2R2D/PPP2R2A/PPP2R3B/PPP3CB/MAP2K2/MAPK11/MAPK8/PAK3/MAPK12/PAK5/CDK4
hsa00760	Nicotinate and nicotinamide metabolism	37	0.488692	1.4279	0.0641337	0.190728	0.140302	2054	tags=32%, list=11%, signal=29%	NAMPT/NADK2/QPRT/NMNAT3/NNMT/NT5E/NUDT12/NMRK1/CD38/PNP/NT5M/SIRT3
hsa03040	Spliceosome	129	-0.34089	-1.28312	0.0641235	0.190728	0.140302	6703	tags=49%, list=35%, signal=32%	LSM8/DHX15/ALYREF/PUF60/SRSF1/MAGOHB/CCDC12/RBM25/SRSF5/U2AF1/U2SURP/SNRPB2/SNRPD1/CDC40/PPIL1/SNRNP40/LSM3/SMNDC1/CTNNBL1/SART1/LSM4/FUS/SRSF2/CHERP/DHX16/PRPF18/SNRPA1/PRPF19/HNRNPA1L2/U2AF2/PPIH/SNRPC/PRPF31/SF3B5/TXNL4A/SF3A1/PQBP1/THOC3/TRA2A/U2AF1L4/SRSF3/TRA2B/ACIN1/SNRPD2/HNRNPM/HSPA6/RBMX/SNRPB/SNRPA/SRSF6/LSM2/DDX39B/SRSF7/HNRNPA1/XAB2/HNRNPA3/TCERG1/SF3A2/SNRNP70/SNU13/PHF5A/SNRPD3/LSM7
hsa00785	Lipoic acid metabolism	19	0.571762	1.43052	0.0722433	0.199722	0.146918	3195	tags=32%, list=17%, signal=26%	OGDHL/BCKDHB/OGDH/DLD/LIPT2/DLAT
hsa00030	Pentose phosphate pathway	31	0.496999	1.39513	0.0692308	0.199722	0.146918	5456	tags=55%, list=29%, signal=39%	RGN/IDNK/RBKS/PRPS2/ALDOC/H6PD/ALDOA/DERA/FBP1/PGM1/PFKM/G6PD/RPE/PRPS1/PFKL/FBP2/PGM2
hsa04710	Circadian rhythm	33	0.485518	1.38208	0.0721248	0.199722	0.146918	4499	tags=55%, list=24%, signal=42%	RORB/BHLHE40/BHLHE41/NR1D1/CUL1/DBP/NR1D2/PER2/CLOCK/PRKAG1/PRKAA2/CSNK1D/SKP1/CRY1/PER3/PER1/RORA/PRKAA1
hsa04923	Regulation of lipolysis in adipocytes	57	-0.41759	-1.35776	0.0697674	0.199722	0.146918	1616	tags=18%, list=9%, signal=16%	GNAS/PDE3B/PRKG2/NPY/ADCY1/GNAI1/LIPE/ADCY5/FABP4/NPPA
hsa01232	Nucleotide metabolism	83	0.396228	1.32146	0.0689655	0.199722	0.146918	2508	tags=27%, list=13%, signal=23%	GMPR/AK4/AK8/ENTPD2/UPP1/AK7/AK1/NT5E/RRM2B/TK2/DCTD/ENTPD3/NUDT16/PNP/AK3/NT5M/ADA2/AMPD3/AK9/GDA/NME7/APRT
hsa05145	Toxoplasmosis	109	0.370754	1.29299	0.0724138	0.199722	0.146918	4307	tags=35%, list=23%, signal=27%	TGFB2/BIRC3/ITGA6/LAMB2/LAMA2/CASP8/TNFRSF1A/TLR4/LAMA3/NFKBIA/CASP3/LY96/LAMB3/CCR5/HLA-DPA1/HLA-DRA/ALOX5/IRAK1/STAT3/TAB2/HLA-DQB1/HLA-DRB1/IRAK4/HLA-DMA/MAP2K3/NFKB1/HSPA1L/HLA-DQA1/HLA-DOA/IKBKB/LAMA5/BIRC2/BCL2/PIK3CG/TLR2/GNAI2/HLA-DPB1/HSPA1B
hsa04210	Apoptosis	134	0.35252	1.25964	0.0699659	0.199722	0.146918	3845	tags=32%, list=20%, signal=26%	CTSO/BIRC3/MAP3K5/PTPN13/PARP3/CASP8/TNFRSF1A/ITPR2/TUBA4A/CTSZ/MAP3K14/TUBA1C/TRAF1/CTSK/CTSF/CASP6/TNFSF10/NFKBIA/CASP7/CASP3/LMNA/FAS/CAPN2/TRADD/PARP4/RIPK1/CTSL/CTSH/JUN/CTSB/NFKB1/GADD45A/CAPN1/PIK3CB/ITPR3/BCL2A1/IKBKB/CTSS/BIRC2/CFLAR/BCL2/PMAIP1/TP53
hsa04140	Autophagy - animal	167	0.332186	1.23226	0.0714286	0.199722	0.146918	5218	tags=39%, list=28%, signal=28%	MAP1LC3C/SQSTM1/TANK/RRAS/LAMP2/CALCOCO2/IRS2/TAX1BP1/RRAS2/GABARAPL2/RAB39B/RAB33B/RHEB/RRAGC/YKT6/CTSL/NBR1/EIF2AK4/PIK3R4/OPTN/CTSB/RRAGD/ATG4C/UBC/MAP1LC3B/ULK2/VPS41/PPP2CB/VPS33A/ATG10/PIK3CB/WIPI2/C9orf72/DAPK2/WDR45/MRAS/PRKAA2/CFLAR/WIPI1/SH3GLB1/BCL2/STX17/VPS11/DEPTOR/HIF1A/PRKCD/RAB7A/ATG9A/PRKAA1/TBK1/MAP1LC3B2/RPS6KB1/ATG4A/ATG2A/PLEKHM1/TRAF6/VAMP8/BECN1/WDR45B/BAD/WDR41/RB1CC1/CTS…
hsa04022	cGMP-PKG signaling pathway	166	-0.316949	-1.22919	0.0721203	0.199722	0.146918	2756	tags=20%, list=15%, signal=18%	KCNMA1/FXYD2/AKT3/MYLK2/PLN/GNA11/ADCY4/CACNA1C/VDAC2/GUCY1A1/ATP2B3/ATF4/PPP3CB/ADRA2C/MAP2K2/PDE3B/PRKG2/KCNMB2/CALM3/PLCB1/PRKCE/GUCY1B1/OPRD1/KCNMB4/ADCY1/NPPB/SLC8A2/GNAI1/PDE2A/SLC8A3/CREB3L1/ADCY5/ATP1A3/NPPA
hsa05134	Legionellosis	56	0.426437	1.32256	0.0759013	0.206156	0.151651	4307	tags=41%, list=23%, signal=32%	CXCL2/CASP1/CASP8/C3/TLR4/CXCL3/IL1B/NFKBIA/CASP7/CASP3/IL18/ITGAM/ITGB2/NFKB2/HSPD1/NFKB1/HSPA1L/CD14/TLR5/SAR1B/IL6/TLR2/HSPA1B
hsa04911	Insulin secretion	86	-0.362923	-1.26886	0.0764045	0.206156	0.151651	3290	tags=36%, list=17%, signal=30%	GLP1R/PDX1/VAMP2/PLCB4/KCNMA1/FXYD2/TRPM4/GNA11/ADCY4/CAMK2A/CHRM3/CACNA1C/ABCC8/GNAS/ATF4/STX1A/KCNN1/RAPGEF4/CCK/KCNMB2/PLCB1/SNAP25/PRKCG/KCNMB4/RIMS2/ADCY1/RAB3A/ADCYAP1/CREB3L1/ADCY5/ATP1A3
hsa04371	Apelin signaling pathway	139	-0.323861	-1.23238	0.076555	0.206156	0.151651	4730	tags=34%, list=25%, signal=26%	RAF1/ADCY9/PRKAB2/CAMK4/AKT1/CDH1/MAPK1/AKT2/RYR2/TGFBR1/SPHK1/MYL3/NOS2/KLF2/GNB1/PLCB3/GNG13/NOS3/RPS6KB2/MEF2D/RPS6/PIK3R6/PLCB4/NOTCH3/AKT3/MYLK2/HDAC5/ADCY4/JAG1/GNB4/MAP2K2/PDE3B/GNG7/CALM3/PLCB1/PRKCE/GNB3/ADCY1/SLC8A2/GNAI1/GNG2/GNG8/SLC8A3/LIPE/ADCY5/GNG4/CCND1
hsa00480	Glutathione metabolism	56	0.424213	1.31566	0.0777989	0.207869	0.152911	3052	tags=30%, list=16%, signal=26%	MGST1/GSTM5/GPX8/PRDX6/GCLM/MGST2/GSTM3/RRM2B/OPLAH/LAP3/GSTP1/GSTK1/GSTM4/GGCT/SMS/GSR/GCLC
hsa05330	Allograft rejection	35	0.466141	1.34389	0.0804598	0.211958	0.155918	4247	tags=37%, list=22%, signal=29%	HLA-E/FAS/HLA-DPA1/HLA-DRA/HLA-B/HLA-DQB1/HLA-DRB1/HLA-DMA/CD86/HLA-DQA1/HLA-DOA/HLA-C/HLA-DPB1
hsa04974	Protein digestion and absorption	103	-0.350173	-1.26751	0.0805687	0.211958	0.155918	1259	tags=17%, list=7%, signal=16%	COL5A1/COL2A1/SLC36A1/COL15A1/COL18A1/COL7A1/COL11A1/COL6A3/COL1A1/COL11A2/SLC8A2/COL3A1/SLC1A1/SLC8A3/ATP1A3/COL9A3/COL26A1/COL20A1
hsa00270	Cysteine and methionine metabolism	51	0.434552	1.34573	0.0828729	0.216355	0.159153	3568	tags=37%, list=19%, signal=30%	CDO1/AHCYL1/AHCYL2/SDSL/ADI1/GCLM/BHMT2/MAT2B/PSAT1/CTH/MAT2A/KYAT3/SMS/LDHA/GCLC/LDHC/PHGDH/MAT1A/TAT
hsa04912	GnRH signaling pathway	93	-0.359746	-1.28128	0.0861678	0.219146	0.161207	3175	tags=27%, list=17%, signal=22%	MAP2K7/MAP2K4/SOS2/PLCB4/MAP3K3/MAPK13/SRC/PLD1/GNA11/ADCY4/CAMK2A/CACNA1C/MAP3K4/GNAS/ATF4/MAP2K2/MAPK11/MAPK8/CALM3/PLCB1/MAP3K1/MAPK12/ADCY1/MMP2/ADCY5
hsa05220	Chronic myeloid leukemia	76	-0.367595	-1.26224	0.087146	0.219146	0.161207	4751	tags=37%, list=25%, signal=28%	E2F3/RAF1/AKT1/MAPK1/AKT2/RB1/TGFBR1/CTBP2/PIK3R3/BAX/SOS2/ABL1/BAK1/E2F1/AKT3/CRKL/SHC2/MAP2K2/MDM2/MYC/HDAC2/GADD45G/CDK6/CDKN2A/E2F2/SHC3/CCND1/CDK4
hsa04068	FoxO signaling pathway	131	-0.328855	-1.241	0.0859189	0.219146	0.161207	1479	tags=16%, list=8%, signal=15%	SGK1/EP300/MAP2K2/FOXO6/CCNB1/MAPK11/MDM2/CCNG2/CCND2/MAPK8/CDKN2D/GADD45G/PRMT1/FOXG1/MAPK12/PLK2/CCNB2/PLK1/CSNK1E/CCND1/AGAP2
hsa05152	Tuberculosis	176	0.327444	1.21852	0.0866667	0.219146	0.161207	4323	tags=34%, list=23%, signal=26%	TGFB2/CASP8/MRC2/C3/TNFRSF1A/TLR4/IL1A/CAMP/TLR1/FCGR2B/FCGR3A/IRAK2/LAMP2/CAMK2D/HSPA9/CAMK2G/IL1B/CASP3/TRADD/EEA1/IL18/HLA-DPA1/ITGAM/PLA2R1/HLA-DRA/IRAK1/PLK3/CD74/ARHGEF12/CLEC7A/HLA-DQB1/HLA-DRB1/ITGB2/SYK/IRAK4/TIRAP/HLA-DMA/HSPD1/NFKB1/RAB5B/HLA-DQA1/HLA-DOA/TLR6/FCGR1A/CD14/VDR/FCER1G/CTSS/BCL2/IL6/RFX5/CARD9/MALT1/NFYB/ATP6V1H/TLR2/HLA-DPB1/TCIRG1/LBP
hsa04514	Cell adhesion molecules	153	0.332397	1.21173	0.0866667	0.219146	0.161207	2957	tags=28%, list=16%, signal=24%	SDC4/ITGB8/SELL/CD99/ITGA6/PDCD1LG2/SDC2/VCAM1/JAM2/NRCAM/CD58/PTPRF/F11R/CLDN23/SDC3/ICAM1/CLDN12/CD274/CADM1/HLA-E/ITGAV/NEO1/NECTIN3/CLDN4/CNTNAP1/CDH2/CLDN10/SELPLG/SLITRK3/HLA-DPA1/ITGAM/NTNG1/GLG1/HLA-DRA/HLA-B/CD99L2/PTPRC/CD2/HLA-DQB1/HLA-DRB1/ITGB2/IGSF11/HLA-DMA
hsa00051	Fructose and mannose metabolism	34	0.47121	1.35084	0.0893204	0.222975	0.164023	5682	tags=65%, list=30%, signal=45%	HKDC1/PFKFB2/AKR1B10/FPGT/TKFC/PFKFB3/ALDOC/FCSK/MPI/ALDOA/FBP1/SORD/PFKM/KHK/HK2/PFKFB4/PFKL/HK3/FBP2/TPI1/AKR1B15/HK1
hsa05219	Bladder cancer	41	-0.436723	-1.32775	0.0922131	0.228528	0.168108	1337	tags=27%, list=7%, signal=25%	THBS1/MAP2K2/MMP1/MDM2/MYC/CDKN2A/E2F2/MMP9/MMP2/CCND1/CDK4
hsa05320	Autoimmune thyroid disease	50	0.420856	1.29399	0.10223	0.251531	0.185029	5263	tags=32%, list=28%, signal=23%	HLA-E/FAS/HLA-DPA1/HLA-DRA/HLA-B/HLA-DQB1/HLA-DRB1/HLA-DMA/CD86/HLA-DQA1/HLA-DOA/HLA-C/HLA-DPB1/CGA/HLA-G/HLA-A
hsa04120	Ubiquitin mediated proteolysis	141	-0.310816	-1.18626	0.105012	0.256529	0.188706	3894	tags=24%, list=21%, signal=19%	ANAPC5/UBE2M/KLHL13/FBXW7/TRIM32/WWP2/UBE2E3/UBE2D1/CDC34/ERCC8/CUL2/CBLB/UBA2/UBE2L3/HERC1/UBE2E2/FZR1/UBE2Q2/UBE2R2/BTRC/UBA52/BIRC7/NEDD4L/SAE1/PIAS4/KLHL9/PPIL2/MDM2/RBX1/MAP3K1/CDC20/UBE2S/UBE2C/UBE2QL1
hsa04218	Cellular senescence	156	-0.303501	-1.17347	0.106173	0.257526	0.189439	2828	tags=21%, list=15%, signal=18%	LIN9/E2F1/TRPV4/MAPK13/LIN37/AKT3/TSC2/VDAC2/BTRC/FOXM1/PPP3CB/MAP2K2/CCNB1/MAPK11/MDM2/MYC/CCND2/CDC25A/EIF4EBP1/CALM3/GADD45G/CDK6/CDK1/CCNA2/CHEK2/CDKN2A/ETS1/E2F2/MAPK12/CCNB2/CCND1/MYBL2/CDK4
hsa05120	Epithelial cell signaling in Helicobacter pylori infection	70	0.389888	1.26399	0.107807	0.259647	0.190999	3486	tags=31%, list=18%, signal=26%	MET/CXCL2/JAM2/F11R/MAP3K14/CXCL3/IGSF5/PTPRZ1/NFKBIA/ATP6V0E2/CASP3/ATP6V0E1/LYN/CCL5/NOD1/JUN/ADAM17/EGFR/ATP6V1C1/NFKB1/TJP1/IKBKB
hsa05218	Melanoma	72	-0.368856	-1.25106	0.111842	0.267483	0.196763	4751	tags=47%, list=25%, signal=36%	E2F3/RAF1/AKT1/CDH1/FGF19/FGF5/MAPK1/AKT2/RB1/FGF3/PDGFC/PTEN/FGF10/PIK3R3/BAX/PDGFB/FGF18/FGF7/BAK1/E2F1/AKT3/FGF8/PDGFRB/MAP2K2/MDM2/GADD45G/CDK6/FGF9/CDKN2A/FGF17/E2F2/CCND1/CDK4/PDGFRA
hsa04015	Rap1 signaling pathway	210	-0.29333	-1.17519	0.114883	0.272846	0.200708	3245	tags=23%, list=17%, signal=19%	RAPGEF3/PDGFB/NGF/FGF18/ENAH/FGF7/PLCB4/MAPK13/SRC/AKT3/KIT/ADORA2B/LPAR4/ADCY4/FARP2/FGF8/BCAR1/CRKL/PDGFRB/THBS1/PARD6G/RAPGEF5/GNAS/ID1/GRIN2B/MAP2K2/RAPGEF4/MAPK11/CALM3/PLCB1/FGF9/RAC3/FGF17/RAP1GAP/PRKCG/GRIN1/EVL/MAPK12/ADCY1/GNAI1/LPAR2/NGFR/ADCY5/PRKCZ/DRD2/EFNA2/PGF/PDGFRA
hsa03265	Virion - Ebolavirus, Lyssavirus and Morbillivirus	12	-0.61814	-1.38494	0.118998	0.280671	0.206465	2664	tags=33%, list=14%, signal=29%	NCAM1/ASGR1/CD209/NGFR
hsa04144	Endocytosis	250	-0.280515	-1.13774	0.122715	0.287457	0.211456	4037	tags=27%, list=21%, signal=21%	EPS15L1/VPS37B/RBSN/AP2A2/MVB12A/EHD3/ARF1/CLTCL1/CYTH2/VPS36/ZFYVE27/GRK4/VPS28/RAB11B/KIF5B/WASHC1/AGAP9/EHD4/AP2S1/AP2A1/SH3GL1/HSPA6/SH3GLB2/ARFGAP3/VPS37D/CBLB/SRC/STAM/SH3KBP1/GBF1/PLD1/GRK6/RAB11FIP4/EHD1/PIP5KL1/EPN2/EPN1/KIF5C/AGAP3/CLTA/FOLR2/PARD6G/SMAP2/NEDD4L/DNAJC6/CYTH1/MVB12B/ARFGAP1/AGAP4/ARRB1/MDM2/PIP5K1C/SH3GL3/AGAP1/GRK3/BIN1/DNM1/SNX32/PSD/AMPH/IQSEC3/KIF5A/DNM3/ACAP3/PRKCZ/…
hsa04722	Neurotrophin signaling pathway	119	-0.320287	-1.18624	0.126492	0.294287	0.216481	3577	tags=24%, list=19%, signal=20%	NTF3/PIK3R3/TP73/BAX/NGF/MAP2K7/SOS2/ABL1/MAP3K3/MAPK13/AKT3/CAMK2A/CRKL/GSK3B/SHC2/NTRK3/MATK/ATF4/SH2B2/MAP2K2/MAPK11/NTRK1/MAPK8/CALM3/MAP3K1/MAPK12/SHC3/NGFR/ARHGDIG
hsa04726	Serotonergic synapse	112	-0.325454	-1.19007	0.129108	0.298344	0.219465	4096	tags=30%, list=22%, signal=24%	HTR1A/CYP2C8/DUSP1/GNB1/PLCB3/GNG13/GABRB2/HTR5A/HTR2A/RAPGEF3/ALOX15B/HTR1B/PLCB4/HTR6/CACNA1C/SLC18A1/GNB4/GNAS/CACNA1B/CYP4X1/GNG7/PLCB1/CACNA1A/CYP2D6/GNB3/KCND2/PRKCG/GABRB3/KCNJ9/GNAI1/GNG2/GNG8/ADCY5/GNG4
hsa00380	Tryptophan metabolism	42	0.426184	1.27176	0.130178	0.298797	0.219798	3374	tags=33%, list=18%, signal=27%	MAOB/MAOA/ALDH3A2/ALDH9A1/ALDH2/INMT/ALDH7A1/KYAT3/TDO2/ACAT1/DLD/EHHADH/CAT/HADH
hsa00310	Lysine degradation	63	0.386443	1.22458	0.132325	0.301701	0.221935	2731	tags=25%, list=14%, signal=22%	PIPOX/BBOX1/PLOD2/PRDM16/ALDH3A2/ALDH9A1/ALDH2/COLGALT2/HYKK/SETD7/CAMKMT/ALDH7A1/AASS/ACAT1/DLD/EHHADH
hsa05418	Fluid shear stress and atherosclerosis	137	0.328981	1.18031	0.133898	0.303266	0.223086	2510	tags=18%, list=13%, signal=16%	MGST1/SDC4/BMPR1B/GSTM5/SDC2/VCAM1/MAP3K5/CCL2/SQSTM1/CAV1/NQO1/TNFRSF1A/IL1A/ICAM1/NFE2L2/ITGAV/MGST2/GSTM3/GSTP1/IL1B/CAV2/GSTM4/CTSL/JUN/NCF2
hsa00061	Fatty acid biosynthesis	18	0.530596	1.3222	0.13594	0.305866	0.224998	2955	tags=28%, list=16%, signal=23%	HSD17B8/ACACB/ACSL3/ACSL6/ACSL5
hsa00730	Thiamine metabolism	15	0.549645	1.30636	0.139623	0.309	0.227304	1326	tags=27%, list=7%, signal=25%	AK4/AK8/AK7/AK1
hsa04540	Gap junction	89	-0.334454	-1.18954	0.140044	0.309	0.227304	3280	tags=27%, list=17%, signal=22%	HTR2A/PDGFB/SOS2/PLCB4/SRC/TUBB3/GNA11/ADCY4/PDGFRB/GUCY1A1/GNAS/TUBB/MAP2K2/PRKG2/PLCB1/CDK1/GUCY1B1/PRKCG/ADCY1/GNAI1/ADCY5/DRD2/TUBB4A/PDGFRA
hsa05132	Salmonella infection	247	0.296103	1.14948	0.139683	0.309	0.227304	4013	tags=29%, list=21%, signal=23%	DYNLRB2/S100A10/BIRC3/AHNAK/AHNAK2/GSDMD/CASP1/DYNLT3/CASP8/ANXA2/ARHGEF26/PIK3C2A/TNFRSF1A/TLR4/TUBA4A/TUBA1C/DYNC2LI1/CASP4/DYNC2H1/WASL/PFN4/RRAS/MYL5/LEF1/TNFSF10/IL1B/NFKBIA/CASP7/CASP3/LY96/FYCO1/TRADD/RAB9A/NOD1/IL18/RIPK1/SNX9/TUBB4B/JUN/ARL8B/IRAK1/MYO6/TAB2/PTPRC/IRAK4/TIRAP/MAP2K3/VPS41/NFKB1/RAB5B/ROCK2/ACTR3B/TLR6/VPS33A/CD14/PIK3CB/TLR5/IKBKB/HSP90B1/DCTN4/BIRC2/KPNA4/ACTR3C/FLNA/BC…
hsa04979	Cholesterol metabolism	50	0.404249	1.24293	0.14684	0.321919	0.236807	4876	tags=34%, list=26%, signal=25%	PLTP/CYP27A1/ABCA1/NCEH1/NPC2/LPL/LIPG/SORT1/ABCB11/APOH/APOC1/LRPAP1/VDAC1/SOAT1/LCAT/APOB/LRP1
hsa00410	beta-Alanine metabolism	31	0.450493	1.26458	0.153846	0.328846	0.241903	3019	tags=45%, list=16%, signal=38%	ALDH3A1/DPYD/SMOX/ALDH3A2/ALDH9A1/ALDH2/ALDH3B1/ACOX1/ALDH7A1/ABAT/ALDH6A1/EHHADH/ACADS/HIBCH
hsa04330	Notch signaling pathway	62	-0.364931	-1.22292	0.151767	0.328846	0.241903	3775	tags=31%, list=20%, signal=25%	DVL1/CTBP2/SPEN/HEY1/DLL4/DLL1/NOTCH3/TLE3/JAG1/RBPJ/JAG2/TLE6/EP300/HEYL/HDAC2/DTX3/HES5/TLE2/DLL3
hsa00561	Glycerolipid metabolism	62	0.383172	1.2104	0.153551	0.328846	0.241903	3565	tags=35%, list=19%, signal=29%	MBOAT1/PLPP3/AKR1B10/ALDH3A2/LPIN2/ALDH9A1/ALDH2/AGPAT5/GK/TKFC/GPAM/LPL/ALDH7A1/LIPG/AGPAT3/MBOAT2/GPAT3/AGPAT2/LPIN1/LPIN3/PLPP1/AGK
hsa04062	Chemokine signaling pathway	189	-0.29392	-1.1552	0.152455	0.328846	0.241903	3971	tags=28%, list=21%, signal=22%	GNB1/CCL3L3/CCL19/PLCB3/PREX1/CCL24/GNG13/CXCL10/PIK3R3/CCR7/CCL17/GRK4/CXCL9/PIK3R6/CCL26/CCL4/SOS2/CCL4L2/CCL23/PLCB4/SRC/AKT3/GRK6/ADCY4/CCL25/BCAR1/CRKL/GSK3A/GSK3B/CCL11/CXCL12/SHC2/GNB4/CCL3/CXCL11/CCL13/GNG7/ARRB1/CCL18/GRK3/PLCB1/GNB3/RAC3/ADCY1/SHC3/GNAI1/GNG2/GNG8/ADCY5/GNG4/PRKCZ/ELMO1
hsa03250	Viral life cycle - HIV-1	63	0.379271	1.20185	0.155009	0.329275	0.242218	4929	tags=35%, list=26%, signal=26%	MDFIC/BST2/MX1/TRIM5/MAP1B/APOBEC3C/KAT2B/CCR5/BICD1/APOBEC3G/APOBEC3F/SERINC3/FEZ1/FURIN/CXCR4/PSIP1/NUP153/CDK9/CD4/CHMP4B/PDCD6IP/CCNT1
hsa05166	Human T-cell leukemia virus 1 infection	220	-0.283135	-1.1352	0.158177	0.333929	0.245642	1614	tags=13%, list=9%, signal=12%	POLB/TCF3/ATF4/PPP3CB/TBPL1/EP300/MAP2K2/MYC/CCND2/MAPK8/ESPL1/MAD2L1/BUB1B/MAP3K1/RANBP1/CCNA2/CHEK2/CDC20/CDKN2A/ETS1/E2F2/ADCY1/CCNB2/TNFRSF13C/CREB3L1/ADCY5/CCND1/CDK4
hsa00790	Folate biosynthesis	27	0.47217	1.29033	0.159774	0.335232	0.246601	2323	tags=33%, list=12%, signal=29%	CBR1/SPR/AKR1B10/PCBD2/AKR1C3/PAH/DHFR2/PCBD1/MOCS2
hsa04980	Cobalamin transport and metabolism	18	0.512974	1.27829	0.162011	0.337853	0.248528	5373	tags=50%, list=28%, signal=36%	MMACHC/PRDX1/LMBRD1/MMAB/MMAA/MTRR/MMUT/TCN1/ZNF76
hsa04916	Melanogenesis	101	-0.326193	-1.17345	0.165854	0.340227	0.250275	2589	tags=22%, list=14%, signal=19%	KIT/DCT/POMC/ADCY4/CAMK2A/GSK3B/GNAS/WNT4/EP300/MAP2K2/WNT10A/WNT11/CALM3/PLCB1/PRKCG/WNT6/ADCY1/GNAI1/WNT7B/FZD8/CREB3L1/ADCY5
hsa04810	Regulation of actin cytoskeleton	228	0.29732	1.14056	0.166134	0.340227	0.250275	3176	tags=22%, list=17%, signal=18%	FGF1/ITGB4/ITGA2/ITGB8/EGF/PDGFD/EZR/ITGA3/ITGA6/ITGA7/ITGB5/IQGAP1/FGFR3/FGF2/MSN/ARHGEF6/RDX/C5/ITGAV/SPATA13/WASL/PAK6/TIAM1/PFN4/PPP1CB/IQGAP2/RRAS/MYL5/RRAS2/GSN/VAV3/C8G/APC/WASF2/GNA12/ITGAM/SCIN/GNG12/EGFR/GNA13/ARHGEF12/MYH14/SSH3/C6/ITGB2/ARHGEF4/FGFR2/ROCK2/ACTR3B/MYLK3
hsa04510	Focal adhesion	201	0.298933	1.1343	0.165605	0.340227	0.250275	2179	tags=18%, list=11%, signal=16%	ITGB4/COL4A6/ITGA2/ITGB8/EGF/PDGFD/ITGA3/ERBB2/MET/BIRC3/ITGA6/COL4A5/ITGA7/TNXB/ITGB5/CAV1/LAMB2/LAMA2/TNC/EMP1/IBSP/LAMA3/ITGAV/HGF/PAK6/PPP1CB/MYL5/THBS4/SHC1/EMP2/SPP1/VAV3/THBS2/CAPN2/CAV2/LAMB3
hsa04340	Hedgehog signaling pathway	56	0.392838	1.21836	0.16888	0.343792	0.252897	1478	tags=20%, list=8%, signal=18%	SCUBE2/EVC2/SHH/BOC/EVC/GLI2/PTCH2/HHAT/GLI3/SMO/IQCE
hsa05310	Asthma	28	0.450998	1.24064	0.184411	0.36383	0.267637	4247	tags=36%, list=22%, signal=28%	RNASE3/HLA-DPA1/HLA-DRA/HLA-DQB1/HLA-DRB1/HLA-DMA/HLA-DQA1/HLA-DOA/FCER1G/HLA-DPB1
hsa03272	Virion - Hepatitis viruses	47	0.39065	1.19956	0.190926	0.36383	0.267637	5465	tags=38%, list=29%, signal=27%	CLDN23/CD9/CLDN12/CD63/CLDN4/LAMP2/CLDN10/TGOLN2/EGFR/CD81/CLDN1/OCLN/CHMP4B/PDCD6IP/CLDN6/CLDN3/DPP4/CHMP1A
hsa00512	Mucin type O-glycan biosynthesis	36	0.411392	1.19491	0.191205	0.36383	0.267637	3602	tags=39%, list=19%, signal=32%	GALNT5/GALNT3/ST6GALNAC2/C1GALT1C1L/C1GALT1/GCNT1/GALNT11/C1GALT1C1/GALNT12/GCNT4/GALNT2/B4GALT5/GALNT7/GALNT15
hsa04929	GnRH secretion	64	-0.353646	-1.18266	0.191083	0.36383	0.267637	5105	tags=47%, list=27%, signal=34%	KCNJ11/PRKCB/KCNJ6/RAF1/LHB/AKT1/MAPK1/CACNA1D/AKT2/HCN1/PLCB3/GNRH1/PIK3R3/GABBR1/PLCB4/AKT3/TRPC4/GNA11/CACNA1C/CACNA1G/MAP2K2/HCN3/KCNN1/CACNA1I/ARRB1/PLCB1/CACNA1H/PRKCG/KCNJ9/HCN2
hsa04917	Prolactin signaling pathway	70	-0.345	-1.16981	0.181034	0.36383	0.267637	4730	tags=31%, list=25%, signal=24%	RAF1/LHB/AKT1/MAPK1/AKT2/TH/PIK3R3/FOS/SOS2/MAPK13/SRC/SOCS4/AKT3/GSK3B/SHC2/MAP2K2/MAPK11/CCND2/MAPK8/MAPK12/SHC3/CCND1
hsa03008	Ribosome biogenesis in eukaryotes	75	-0.340739	-1.16721	0.189542	0.36383	0.267637	6269	tags=45%, list=33%, signal=30%	NXF1/WDR75/RBM28/TBL3/NOP10/TCOF1/NVL/POP7/RPP40/BMS1/IMP4/RCL1/CSNK2A1/GNL3L/EIF6/NHP2/NXT1/GNL3/FCF1/MDN1/GTPBP4/NOP56/RPP30/NOL6/POP1/CSNK2B/RIOK1/REXO5/FBL/SNU13/REXO1/RRP7A/RPP25/FBLL1
hsa05223	Non-small cell lung cancer	72	-0.34305	-1.16353	0.188596	0.36383	0.267637	4789	tags=40%, list=25%, signal=30%	FHIT/E2F3/RAF1/AKT1/MAPK1/AKT2/RB1/RASSF1/RXRB/PIK3R3/BAX/KIF5B/SOS2/BAK1/E2F1/AKT3/KIF5C/TGFA/RET/MAP2K2/RARB/GADD45G/CDK6/CDKN2A/PRKCG/E2F2/KIF5A/CCND1/CDK4
hsa04370	VEGF signaling pathway	59	-0.354569	-1.16293	0.181053	0.36383	0.267637	4955	tags=34%, list=26%, signal=25%	PRKCB/RAF1/AKT1/MAPK1/PPP3R1/AKT2/SPHK1/NOS3/PIK3R3/PPP3CC/MAPK13/SRC/AKT3/SHC2/PPP3CB/MAP2K2/MAPK11/RAC3/PRKCG/MAPK12
hsa04137	Mitophagy - animal	103	0.335073	1.15482	0.186207	0.36383	0.267637	5193	tags=38%, list=27%, signal=28%	MAP1LC3C/SQSTM1/NLRX1/AMFR/TFE3/RRAS/CALCOCO2/TAX1BP1/RRAS2/GABARAPL2/TOMM7/FUNDC1/NBR1/JUN/PINK1/OPTN/UBC/MAP1LC3B/RAB5B/USP8/MTX1/MRAS/SP1/TP53/MON1B/HUWE1/MUL1/HIF1A/RAB7A/ATG9A/TBK1/MTX3/MAP1LC3B2/BNIP3L/TBC1D15/BECN1/RABGEF1/USP30/FOXO3
hsa04360	Axon guidance	182	-0.291931	-1.13721	0.185864	0.36383	0.267637	3126	tags=24%, list=16%, signal=20%	SRGAP2/ENAH/SLIT3/ABL1/SSH2/SEMA4G/PLXNA1/SRC/EFNB3/TRPC4/CAMK2A/GSK3B/SEMA4C/UNC5B/CXCL12/NCK2/PARD6G/SEMA3F/WNT4/SEMA3C/LRRC4C/PPP3CB/DPYSL5/UNC5C/PAK3/SLIT1/RAC3/NTNG2/EPHB2/SEMA6C/PAK5/UNC5A/GNAI1/NTN4/SEMA5A/LRRC4/EPHB1/SEMA7A/L1CAM/DCC/SEMA6B/EPHB3/PRKCZ/EFNA2
hsa04270	Vascular smooth muscle contraction	134	-0.293912	-1.11294	0.1875	0.36383	0.267637	2756	tags=21%, list=15%, signal=18%	KCNMA1/ACTG2/MYLK2/ADORA2B/PTGIR/GNA11/ADCY4/CACNA1C/GUCY1A1/AVPR1A/PPP1R12C/RAMP2/ADM2/GNAS/MAP2K2/KCNMB2/CALM3/PLCB1/PRKCE/CALCRL/GUCY1B1/PRKCG/KCNMB4/ADCY1/NPPB/PPP1R14A/ADCY5/NPPA
hsa05020	Prion disease	259	-0.270727	-1.09742	0.191489	0.36383	0.267637	6208	tags=40%, list=33%, signal=27%	PRKACB/UQCRH/TUBB1/SDHB/PSMB3/NOTCH1/PIK3CD/UQCRHL/PSMD4/CREB5/PSMC3/NDUFA10/ATP5F1E/C7/ATP5MC2/ATP5MC1/ATP5MC3/NDUFAB1/COX7A2L/FYN/ATP5PO/SLC25A5/ATP5F1A/TUBA3D/NDUFS2/TUBA8/PSMC4/TUBB8B/CSNK2A1/PSMA7/C9/NDUFS4/CREB3L2/UQCRC1/PSMC1/NDUFB11/NDUFB1/MAPK1/PPP3R1/CACNA1D/RYR2/PSMB7/UQCRC2/TUBA1A/COX6B1/TUBB6/SLC25A6/COX8A/TUBA1B/NDUFA13/ATP5F1C/NDUFA9/KLC2/MCU/ATP5F1D/PIK3R3/APAF1/BAX/PSMA4/NDUFB9/P…
hsa04940	Type I diabetes mellitus	41	0.397079	1.18458	0.200389	0.373797	0.274969	3272	tags=37%, list=17%, signal=30%	CPE/IL1A/HLA-E/IL1B/FAS/HLA-DPA1/HLA-DRA/HLA-B/HLA-DQB1/HLA-DRB1/HLA-DMA/HSPD1/CD86/HLA-DQA1/HLA-DOA
hsa04961	Endocrine and other factor-regulated calcium reabsorption	53	-0.365825	-1.17357	0.200422	0.373797	0.274969	3139	tags=34%, list=17%, signal=28%	AP2A2/PLCB3/CLTCL1/AP2S1/PLCB4/AP2A1/FXYD2/CLTA/ATP2B3/GNAS/PTH1R/PLCB1/DNM1/PRKCG/SLC8A2/DNM3/SLC8A3/ATP1A3
hsa04623	Cytosolic DNA-sensing pathway	80	0.351218	1.15659	0.201107	0.373797	0.274969	2250	tags=19%, list=12%, signal=17%	ZDHHC1/GSDMD/CASP1/CASP8/GSDME/IL33/IL1B/NFKBIA/CASP7/CASP3/IFI16/DNASE2/CCL5/IL18/RIPK1
hsa04310	Wnt signaling pathway	174	-0.285565	-1.11711	0.199017	0.373797	0.274969	1571	tags=16%, list=8%, signal=14%	WNT4/TLE6/PPP3CB/FRAT1/EP300/SOX17/WNT10A/WNT11/MYC/CCND2/MAPK8/NKD2/PLCB1/RBX1/LGR5/RAC3/NKD1/BAMBI/PRKCG/WNT6/SFRP1/CSNK1E/WNT7B/FZD8/CCN4/CCND1/TLE2
hsa05415	Diabetic cardiomyopathy	190	-0.28648	-1.12552	0.209845	0.387929	0.285365	4632	tags=30%, list=24%, signal=23%	UQCRC1/AKT1/NDUFB11/NDUFB1/PPP1CA/AKT2/RYR2/TGFBR1/PTPA/UQCRC2/COX6B1/SLC25A6/COX8A/TBC1D4/NDUFA13/ATP5F1C/NDUFA9/PLCB3/PTEN/ATP5F1D/NOS3/PIK3R3/NDUFB9/PDK4/UQCR11/AGER/CYC1/NDUFA6/PLCB4/NDUFB7/UQCRFS1/NDUFA3/UQCR10/MAPK13/AKT3/PLN/CAMK2A/NDUFA4L2/GSK3B/COX4I2/VDAC2/ACE/COX7A2/NDUFB8/NDUFA11/NDUFS7/MAPK11/MAPK8/COX7A1/PLCB1/COL1A1/PRKCG/MAPK12/COL3A1/MMP9/MMP2/PRKCZ
hsa00100	Steroid biosynthesis	20	-0.474037	-1.23318	0.214286	0.388294	0.285633	3135	tags=35%, list=17%, signal=29%	CYP24A1/SQLE/LIPA/FDFT1/LBR/DHCR24/CYP27B1
hsa04950	Maturity onset diabetes of the young	26	-0.434386	-1.20515	0.214583	0.388294	0.285633	498	tags=23%, list=3%, signal=23%	PDX1/NR5A2/NKX6-1/MNX1/NKX2-2/NEUROD1
hsa05140	Leishmaniasis	73	0.354752	1.15822	0.211679	0.388294	0.285633	3347	tags=33%, list=18%, signal=27%	TGFB2/C3/TLR4/IL1A/FCGR3A/IL1B/NFKBIA/CYBB/HLA-DPA1/ITGAM/HLA-DRA/JUN/NCF2/IRAK1/TAB2/HLA-DQB1/HLA-DRB1/ITGB2/IRAK4/HLA-DMA/NFKB1/HLA-DQA1/HLA-DOA/FCGR1A
hsa04972	Pancreatic secretion	101	0.328672	1.13476	0.214527	0.388294	0.285633	1975	tags=13%, list=10%, signal=12%	PLA2G5/SLC4A4/ATP1A2/ATP1B2/PLA2G2C/CA2/ADCY2/ITPR2/ATP1A1/ADCY8/ATP2B4/CD38/CCKAR
hsa04750	Inflammatory mediator regulation of TRP channels	98	-0.307717	-1.1034	0.230233	0.414089	0.304608	3327	tags=23%, list=18%, signal=19%	PTGER2/HTR2A/NGF/PLCB4/TRPV4/MAPK13/SRC/ADCY4/CAMK2A/IL1RAP/GNAS/MAPK11/NTRK1/MAPK8/CALM3/PLCB1/PRKCE/PRKCG/MAPK12/ADCY1/ASIC1/ADCY5/ASIC4
hsa05130	Pathogenic Escherichia coli infection	196	0.290212	1.09983	0.23126	0.414089	0.304608	3558	tags=24%, list=19%, signal=20%	MYO5C/EZR/WIPF3/CASP1/CASP8/TNFRSF1A/TLR4/TUBA4A/TMBIM6/CLDN23/TUBA1C/CLDN12/CASP4/WASL/CLDN4/MYO1E/WIPF2/CLDN10/TNFSF10/IL1B/NFKBIA/CASP7/CASP3/FAS/TRADD/WASF2/IL18/GNA12/RIPK1/TUBB4B/JUN/IRAK1/MYO6/GNA13/TAB2/ARHGEF12/MYH14/IRAK4/SEC24B/TIRAP/NFKB1/ROCK2/ACTR3B/TLR5/TJP1/IKBKB/CLDN1
hsa04977	Vitamin digestion and absorption	26	0.438393	1.18128	0.239464	0.422147	0.310536	2966	tags=23%, list=16%, signal=19%	LRAT/MMACHC/SLC19A3/LMBRD1/PLB1/SLC46A1
hsa05146	Amoebiasis	101	0.323389	1.11652	0.238176	0.422147	0.310536	3964	tags=29%, list=21%, signal=23%	COL4A6/TGFB2/COL4A5/CXCL2/HSPB1/LAMB2/LAMA2/TLR4/CXCL3/LAMA3/PRDX1/IL1B/C8G/CASP3/LAMB3/ITGAM/COL4A3/ITGB2/NFKB1/RAB5B/SERPINB6/CD14/PIK3CB/LAMA5/ARG1/ACTN1/IL6/GNA15/COL4A4
hsa00190	Oxidative phosphorylation	122	-0.29597	-1.10209	0.239234	0.422147	0.310536	6205	tags=42%, list=33%, signal=28%	UQCRH/SDHB/UQCRHL/NDUFA10/ATP5F1E/ATP5MC2/ATP5MC1/ATP5MC3/NDUFAB1/COX7A2L/ATP5PO/ATP5F1A/NDUFS2/ATP6V1B2/ATP6V0A2/NDUFS4/ATP6V0A1/ATP6V1C2/UQCRC1/COX10/NDUFB11/NDUFB1/UQCRC2/COX6B1/ATP6V1G2/ATP6V0C/COX8A/NDUFA13/ATP5F1C/NDUFA9/ATP6V1B1/ATP5F1D/NDUFB9/UQCR11/CYC1/NDUFA6/NDUFB7/UQCRFS1/NDUFA3/UQCR10/ATP6V1E1/LHPP/NDUFA4L2/COX4I2/COX7A2/NDUFB8/NDUFA11/PPA1/NDUFS7/ATP6V0A4/COX7A1
hsa04390	Hippo signaling pathway	156	0.298644	1.08877	0.249581	0.437727	0.321997	2572	tags=22%, list=14%, signal=20%	CRB2/YAP1/BMPR1B/FGF1/FZD7/TGFB2/BIRC3/AMOT/GLI2/FZD1/CTNNA2/WWTR1/AFP/SOX2/SMAD1/PPP1CB/WNT3/PARD6B/LEF1/PATJ/TEAD2/ID2/TEAD1/FZD6/LATS2/SMAD3/GDF5/APC/FZD3/CTNNA1/MOB1A/TP53BP2/SERPINE1/WNT5A/AJUBA
hsa04392	Hippo signaling pathway - multiple species	29	0.419312	1.1691	0.25283	0.441048	0.32444	3228	tags=38%, list=17%, signal=32%	YAP1/DCHS2/WWTR1/TEAD2/TEAD1/LATS2/MOB1A/AJUBA/FAT4/STK3/MOB1B
hsa05207	Chemical carcinogenesis - receptor activation	197	-0.276241	-1.08653	0.254054	0.441048	0.32444	3595	tags=23%, list=19%, signal=19%	FGF10/PIK3R3/KPNA2/RPS6KB2/FOS/CDC6/FGF18/SOS2/KPNA3/FGF7/DLL4/E2F1/SRC/DLL1/AKT3/AIP/ADCY4/FGF8/JAG1/CACNA1C/GSTM1/GSTA4/GNAS/GSTT2B/ATF4/MAP2K2/CACNA1B/ARRB1/MYC/CDC25A/EIF4EBP1/CACNA1A/CHRNA3/CHRNB2/FGF9/FGF17/BIRC5/PRKCG/ADCY1/GNAI1/CREB3L1/ADCY5/CCND1/CHRNA4/DLL3
hsa04920	Adipocytokine signaling pathway	69	0.345864	1.12088	0.256932	0.443791	0.326457	3986	tags=30%, list=21%, signal=24%	ACACB/TNFRSF1A/SOCS3/PPARGC1A/G6PC3/IRS2/SLC2A1/NFKBIA/ACSL3/TRADD/ACSL6/RXRG/STAT3/ACSL5/NFKB1/RXRA/IKBKB/PRKAG1/PRKAA2/PTPN11/PCK2
hsa04072	Phospholipase D signaling pathway	147	-0.28219	-1.08029	0.25908	0.445253	0.327533	3976	tags=29%, list=21%, signal=23%	PDGFC/DGKD/PLCB3/ARF1/GRM4/CYTH2/AGPAT1/PIK3R3/GRM2/RAPGEF3/PDGFB/PIK3R6/SOS2/PLCB4/GRM7/DGKZ/AKT3/PLD1/KIT/LPAR4/TSC2/ADCY4/PDGFRB/SHC2/AVPR1A/GRM3/GNAS/DGKH/MAP2K2/CYTH1/RAPGEF4/PIP5K1C/PLCB1/DGKI/PLPP2/DNM1/AGPAT4/ADCY1/SHC3/LPAR2/DNM3/ADCY5/PDGFRA
hsa04960	Aldosterone-regulated sodium reabsorption	36	0.388885	1.12953	0.26195	0.447935	0.329506	1197	tags=17%, list=6%, signal=16%	ATP1A2/ATP1B2/SCNN1B/SCNN1G/NR3C2/ATP1A1
hsa05216	Thyroid cancer	37	-0.382635	-1.13818	0.265136	0.448893	0.330211	4537	tags=35%, list=24%, signal=27%	CDH1/MAPK1/TCF7L2/RXRB/NCOA4/BAX/BAK1/RET/MAP2K2/MYC/NTRK1/GADD45G/CCND1
hsa00330	Arginine and proline metabolism	50	0.368342	1.13253	0.263941	0.448893	0.330211	4163	tags=48%, list=22%, signal=38%	MAOB/HOGA1/MAOA/GATM/DAO/SMOX/ALDH3A2/ALDH9A1/ALDH2/LAP3/ALDH7A1/CKMT2/SAT1/ALDH4A1/SMS/PYCR3/PYCR2/CNDP2/ARG1/AZIN2/P4HA2/GAMT/AMD1/P4HA1
hsa00650	Butanoate metabolism	27	0.419586	1.14663	0.266917	0.449683	0.330792	3374	tags=41%, list=18%, signal=34%	ACSM5/ALDH5A1/HMGCL/HMGCLL1/ABAT/OXCT1/ACAT1/EHHADH/ACADS/BDH1/HADH
hsa01523	Antifolate resistance	30	0.408616	1.14224	0.270992	0.450016	0.331037	3868	tags=30%, list=20%, signal=24%	FOLR1/ABCC3/IL1B/DHFR2/SLC46A1/NFKB1/ATIC/IKBKB/IL6
hsa01524	Platinum drug resistance	72	0.340608	1.11105	0.271062	0.450016	0.331037	2142	tags=18%, list=11%, signal=16%	MGST1/GSTM5/ERBB2/BIRC3/MAP3K5/CASP8/MGST2/GSTM3/GSTP1/CASP3/BRCA1/FAS/GSTM4
hsa04071	Sphingolipid signaling pathway	121	-0.292915	-1.08962	0.269048	0.450016	0.331037	3869	tags=28%, list=20%, signal=23%	PLCB3/PTEN/SGPL1/SGPP2/PPP2R5B/NOS3/PIK3R3/BAX/PPP2R3C/PPP2R5E/PLCB4/MAPK13/AKT3/PLD1/PPP2R5D/PPP2R1A/PPP2R2D/PPP2R2A/CERS4/PPP2R3B/MAP2K2/MAPK11/MAPK8/PLCB1/PRKCE/RAC3/OPRD1/PRKCG/BID/MAPK12/S1PR5/GNAI1/S1PR2/PRKCZ
hsa05143	African trypanosomiasis	36	-0.37967	-1.12243	0.275574	0.455296	0.334921	1935	tags=22%, list=10%, signal=20%	LAMA4/HBA2/IDO1/HBB/HBA1/PLCB1/PRKCG/NPPA
hsa05322	Systemic lupus erythematosus	126	-0.285658	-1.07158	0.278177	0.457388	0.33646	2133	tags=21%, list=11%, signal=18%	H2AC21/H2BC13/CD28/H2AC16/H2AC4/H4C12/H2AC14/H4C11/H2BC3/H3C14/H2BC9/H3C11/H2BC10/H4C13/H2AC12/H4C5/H3C1/GRIN2B/H4C1/SNRPD3/H3C2/H3C7/H4C3/H3C3/H2AC20/MACROH2A2
hsa04931	Insulin resistance	107	0.311403	1.0792	0.281739	0.461028	0.339137	2527	tags=20%, list=13%, signal=17%	PYGM/AGT/PTPRF/SREBF1/SLC27A6/ACACB/TNFRSF1A/SOCS3/PYGL/PPARGC1A/G6PC3/PPP1CB/IRS2/SLC2A1/NFKBIA/PPP1R3B/PPP1R3D/CREB3L4/SLC27A3/GFPT2/STAT3
hsa00130	Ubiquinone and other terpenoid-quinone biosynthesis	11	0.522164	1.16052	0.285444	0.464866	0.341961	676	tags=18%, list=4%, signal=18%	HPD/NQO1
hsa00040	Pentose and glucuronate interconversions	36	0.381558	1.10825	0.292543	0.474169	0.348804	5533	tags=28%, list=29%, signal=20%	AKR1B10/FGGY/GUSB/CRYL1/SORD/RPE/CRPPA/UGP2/UGT2B17/AKR1B15
hsa00600	Sphingolipid metabolism	53	-0.341163	-1.09445	0.297468	0.479878	0.353004	938	tags=13%, list=5%, signal=13%	CERK/PLPP2/NEU4/SMPD3/UGT8/GAL3ST1/B4GALNT1
hsa04672	Intestinal immune network for IgA production	45	0.360155	1.1068	0.30038	0.482301	0.354786	4369	tags=42%, list=23%, signal=33%	MAP3K14/TNFSF13/TNFSF13B/IL15/CCR10/HLA-DPA1/HLA-DRA/HLA-DQB1/HLA-DRB1/HLA-DMA/CD86/HLA-DQA1/HLA-DOA/CXCR4/IL6/IL15RA/ITGB7/HLA-DPB1/CCL28
hsa00520	Amino sugar and nucleotide sugar metabolism	49	0.355748	1.09718	0.313653	0.501259	0.368731	3338	tags=33%, list=18%, signal=27%	HKDC1/CYB5R1/FPGT/CHIT1/HEXB/GALK1/GCK/RENBP/NPL/FCSK/GFPT2/CYB5RL/GNPDA1/MPI/CMAS/GNPDA2
hsa03020	RNA polymerase	34	-0.369147	-1.08248	0.326489	0.513353	0.377628	4226	tags=44%, list=22%, signal=34%	POLR1E/POLR2D/POLR2I/POLR1C/POLR3K/POLR1D/POLR1A/POLR1G/POLR3A/POLR2E/POLR3C/POLR3H/POLR1H/POLR3D/POLR2F
hsa00230	Purine metabolism	126	0.298424	1.0586	0.326496	0.513353	0.377628	2841	tags=23%, list=15%, signal=20%	GMPR/ENPP4/AK4/AK8/ENTPD2/AK7/ADCY2/PDE6B/ADCY8/PRPS2/AK1/NT5E/RRM2B/ENTPD3/NUDT16/PDE9A/PDE3A/PNP/AK3/NT5M/ADA2/AMPD3/AK9/GDA/NME7/APRT/NUDT9/HDDC3/PAICS
hsa04350	TGF-beta signaling pathway	108	0.303514	1.05575	0.325217	0.513353	0.377628	1982	tags=17%, list=10%, signal=15%	BMPR1B/FMOD/IGSF1/LTBP1/TGFB2/EMP3/RGMA/HFE/ID4/INHBB/TFRC/SMAD1/NEO1/ID2/HAMP/SMAD3/GDF5/PITX2
hsa04613	Neutrophil extracellular trap formation	182	-0.268719	-1.04679	0.327225	0.513353	0.377628	4788	tags=32%, list=25%, signal=24%	HDAC9/RAF1/H2BC8/ITGA2B/AKT1/H2BC17/MAPK1/AKT2/SELP/H4C6/SLC25A6/H2BC14/PLCB3/HMGB1/AZU1/H3C12/PIK3R3/H2AC13/H4C4/AGER/H3-3A/H3C13/PLCB4/H4C2/MAPK13/SRC/AKT3/HDAC5/H2AC21/H2BC13/HDAC10/H2AC16/VDAC2/H2AC4/H4C12/H2AC14/H4C11/H2BC3/H3C14/H2BC9/H3C11/H2BC10/H4C13/H2AC12/H4C5/H3C1/MAP2K2/H4C1/MAPK11/HDAC2/H3C2/PLCB1/H3C7/H4C3/H3C3/PRKCG/MAPK12/H2AC20/MACROH2A2
hsa03030	DNA replication	36	-0.368534	-1.08951	0.329854	0.515114	0.378924	3701	tags=36%, list=20%, signal=29%	RNASEH1/RFC4/PRIM2/POLE/POLA2/RNASEH2B/MCM7/LIG1/POLD1/MCM5/RFC3/POLE2/DNA2
hsa04620	Toll-like receptor signaling pathway	106	0.301548	1.04357	0.341379	0.528288	0.388615	4168	tags=31%, list=22%, signal=24%	CASP8/TLR3/TLR4/TLR1/CTSK/IL1B/SPP1/NFKBIA/LY96/TLR7/CCL5/RIPK1/JUN/TOLLIP/IRAK1/TAB2/TICAM1/IRAK4/TIRAP/MAP2K3/NFKB1/CD86/TLR6/CD14/PIK3CB/TLR5/IKBKB/IKBKE/IRF5/IL6/IFNAR1/IRF7/TLR2
hsa05225	Hepatocellular carcinoma	166	-0.268914	-1.0429	0.340102	0.528288	0.388615	4475	tags=33%, list=24%, signal=26%	TERT/MAPK1/AKT2/RB1/TGFBR1/TCF7L2/WNT2/FRAT2/ARID1B/PTEN/ACTL6A/DVL1/PBRM1/WNT10B/SMARCE1/SMARCD1/PIK3R3/LRP5/BAX/RPS6KB2/FZD9/SMARCC1/SOS2/BAK1/E2F1/IGF2/AKT3/TXNRD2/GSK3B/GSTM1/SHC2/GSTA4/TGFA/WNT4/GSTT2B/FRAT1/MAP2K2/WNT10A/WNT11/MYC/GADD45G/CDK6/SMARCA4/CDKN2A/SMARCB1/PRKCG/E2F2/WNT6/SHC3/WNT7B/FZD8/ACTL6B/DPF1/CCND1/CDK4
hsa04520	Adherens junction	92	0.310967	1.04894	0.348754	0.53727	0.395222	2523	tags=17%, list=13%, signal=15%	ERBB2/MET/IQGAP1/PTPRF/SSX2IP/CTNNA2/SORBS1/HEG1/NECTIN3/WASL/MYL5/LEF1/SMAD3/WASF2/CTNNA1/EGFR
hsa04215	Apoptosis - multiple species	32	-0.368104	-1.06966	0.363825	0.557974	0.410452	1834	tags=38%, list=10%, signal=34%	SEPTIN4/BCL2L11/APAF1/BAX/BAK1/BBC3/BIRC7/MAPK8/BIRC5/BID/NGFR/BOK
hsa00062	Fatty acid elongation	27	0.388651	1.06209	0.37594	0.566394	0.416646	4301	tags=37%, list=23%, signal=29%	ELOVL2/ACAA2/HSD17B12/HACD4/PPT1/ELOVL7/HADH/HACD3/ELOVL5/THEM5
hsa00514	Other types of O-glycan biosynthesis	47	0.338525	1.0395	0.374291	0.566394	0.416646	3710	tags=36%, list=20%, signal=29%	GALNT5/GALNT3/C1GALT1C1L/C1GALT1/LFNG/B3GLCT/COLGALT2/GXYLT1/POFUT1/GALNT11/C1GALT1C1/GALNT12/GALNT2/GALNT7/B4GALT1/GALNT15/POFUT2
hsa01230	Biosynthesis of amino acids	73	0.317576	1.03685	0.372263	0.566394	0.416646	5004	tags=44%, list=26%, signal=32%	SDSL/PRPS2/GLUL/MAT2B/PSAT1/CTH/PKM/CPS1/ENO4/MAT2A/ALDOC/PAH/GPT2/ENO3/ALDOA/PYCR3/PYCR2/PC/PHGDH/MAT1A/ARG1/PFKM/OTC/RPE/GPT/PSPH/PRPS1/SHMT1/ENO2/ASL/PFKL/ENO1
hsa05203	Viral carcinogenesis	198	-0.259465	-1.02218	0.374663	0.566394	0.416646	2277	tags=18%, list=12%, signal=16%	GTF2A1/CDKN2B/BAK1/H4C2/SRC/HDAC5/IRF9/H2BC13/HDAC10/H4C12/H4C11/H2BC3/RBPJ/H2BC9/POLB/H2BC10/H4C13/H4C5/ATF4/TBPL1/EP300/H4C1/MDM2/CCND2/HDAC2/CDK6/CDK1/RANBP1/CCNA2/H4C3/CDC20/CDKN2A/CREB3L1/CCND1/CDK4
hsa00533	Glycosaminoglycan biosynthesis - keratan sulfate	14	0.460855	1.07946	0.385633	0.57342	0.421814	1496	tags=29%, list=8%, signal=26%	CHST6/B4GALT4/CHST2/CHST4
hsa00565	Ether lipid metabolism	49	0.339164	1.04604	0.385609	0.57342	0.421814	886	tags=12%, list=5%, signal=12%	PLA2G5/PLA2G2C/CHPT1/PLAAT3/PLD2/PLPP3
hsa04970	Salivary secretion	93	0.303607	1.02401	0.385027	0.57342	0.421814	2708	tags=19%, list=14%, signal=17%	ATP1A2/ATP1B2/CST3/KCNN4/AQP5/ADCY2/ITPR2/CAMP/ATP1A1/ADCY8/ATP2B4/RYR3/ADRA1D/CD38/ADRB2/SLC4A2/ADRA1A/ATP1B1
hsa04670	Leukocyte transendothelial migration	113	0.291708	1.0218	0.392857	0.581633	0.427855	5082	tags=37%, list=27%, signal=27%	EZR/CD99/VCAM1/JAM2/CTNNA2/MSN/F11R/CLDN23/ICAM1/CLDN12/CLDN4/MYL5/CLDN10/VAV3/PTK2B/CYBB/ITGAM/CTNNA1/NCF2/ARHGAP5/CD99L2/ITGB2/ROCK2/PIK3CB/CLDN1/ACTN1/CXCR4/PTPN11/VAV1/CTNNA3/GNAI2/VAV2/PXN/PLCG1/OCLN/RASSF5/CTNNB1/ROCK1/MYL12A/CLDN6/CLDN3/NCF1
hsa04973	Carbohydrate digestion and absorption	46	0.333516	1.02624	0.404896	0.596873	0.439066	4256	tags=28%, list=22%, signal=22%	ATP1A2/ATP1B2/HKDC1/ATP1A1/G6PC3/SLC2A5/ATP1B1/SLC37A4/PIK3CB/TAS1R3/MGAM/PLCB2/HK2
hsa00604	Glycosphingolipid biosynthesis - ganglio series	15	-0.434648	-1.04254	0.411017	0.600717	0.441894	487	tags=20%, list=3%, signal=20%	ST3GAL2/ST8SIA5/B4GALNT1
hsa05131	Shigellosis	244	0.261222	1.01136	0.409888	0.600717	0.441894	4939	tags=34%, list=26%, signal=26%	MAP1LC3C/CD44/PLCD1/HKDC1/PLCD3/SQSTM1/TIFA/CASP1/C3/CAST/TNFRSF1A/TLR4/ITPR2/H3C6/CASP4/WASL/PFN4/MYL5/CALCOCO2/IL1B/NFKBIA/SEPTIN7/PLCE1/CAPN2/TRADD/WASF2/CCL5/NOD1/IL18/RIPK1/RRAGC/JUN/CUL1/EGFR/PIK3R4/TAB2/RRAGD/H3C10/UBC/MAP1LC3B/NFKB1/ROCK2/ACTR3B/CD14/CAPN1/PIK3CB/TLR5/WIPI2/ITPR3/IKBKB/ACTN1/WIPI1/UBE2D4/ACTR3C/BCL2/SEPTIN11/PPID/TP53/SKP1/MALT1/H3C8/VDAC1/TRAF5/PLCB2/HK2/FOXO1/HCLS1/DIAP…
hsa00603	Glycosphingolipid biosynthesis - globo and isoglobo series	16	0.427898	1.0292	0.4375	0.623437	0.458607	1848	tags=25%, list=10%, signal=23%	B3GALT5/FUT9/HEXB/ST8SIA1
hsa04614	Renin-angiotensin system	23	0.384405	1.00982	0.436433	0.623437	0.458607	3660	tags=30%, list=19%, signal=25%	AGT/PRCP/AGTR1/LNPEP/NLN/ATP6AP2/CTSA
hsa05160	Hepatitis C	156	0.275749	1.0053	0.435511	0.623437	0.458607	3845	tags=24%, list=20%, signal=20%	EGF/CASP8/MX1/TLR3/TNFRSF1A/OAS3/CLDN23/SOCS3/CLDN12/OAS1/OAS2/CLDN4/RNASEL/CLDN10/NFKBIA/CASP3/FAS/TRADD/RIPK1/EIF2AK1/RSAD2/EIF2AK4/EGFR/STAT3/TICAM1/PPP2CB/NFKB1/RXRA/CDKN1A/EIF2AK2/PIK3CB/CD81/IKBKB/IKBKE/CLDN1/CFLAR/CDK2/TP53
hsa05162	Measles	137	0.280169	1.00518	0.437288	0.623437	0.458607	4307	tags=31%, list=23%, signal=24%	CASP8/MSN/MX1/OAS3/TLR4/IFIH1/IL1A/FCGR2B/OAS1/OAS2/IL1B/NFKBIA/CASP3/FAS/TRADD/TLR7/RAB9A/EIF2AK1/JUN/EIF2AK4/IRAK1/STAT3/TAB2/IRAK4/TNFAIP3/CD3D/NFKB1/HSPA1L/STAT5A/EIF2AK2/PIK3CB/IKBKB/IKBKE/CDK2/BCL2/TP53/IL6/IFNAR1/IRF7/TLR2/ADAR/HSPA1B
hsa05169	Epstein-Barr virus infection	198	0.263801	1.00091	0.432647	0.623437	0.458607	4247	tags=33%, list=22%, signal=26%	CD44/CD58/CASP8/VIM/OAS3/MAP3K14/ICAM1/HLA-E/OAS1/OAS2/HES1/ENTPD3/NFKBIA/CASP3/FAS/TRADD/LYN/RIPK1/HLA-DPA1/HLA-DRA/JUN/TAPBP/HLA-B/PDIA3/SKP2/IRAK1/STAT3/TAB2/SIN3A/HLA-DQB1/HLA-DRB1/SYK/IRAK4/SEM1/TNFAIP3/HLA-DMA/MAP2K3/NFKB2/CD3D/NFKB1/GADD45A/B2M/HLA-DQA1/CDKN1A/HLA-DOA/BLNK/EIF2AK2/PIK3CB/IKBKB/DDB2/IKBKE/POLK/CDK2/ENTPD8/BTK/BCL2/TP53/IL6/HLA-C/HDAC1/IFNAR1/IRF7/TLR2/TRAF5/HLA-DPB1
hsa04625	C-type lectin receptor signaling pathway	104	0.288475	0.996805	0.430272	0.623437	0.458607	4066	tags=30%, list=21%, signal=24%	CASP1/CASP8/ITPR2/MAP3K14/NFATC4/RRAS/BCL3/RRAS2/IL17D/IL1B/NFKBIA/CYLD/JUN/NFATC2/PLK3/ARHGEF12/CLEC7A/SYK/NFKB2/NFKB1/PIK3CB/ITPR3/IKBKB/IKBKE/FCER1G/MRAS/NFATC1/PTPN11/IL6/CARD9/MALT1
hsa04922	Glucagon signaling pathway	104	0.286886	0.991316	0.445578	0.632314	0.465137	1793	tags=13%, list=9%, signal=12%	PYGM/PHKG1/PHKA1/ADCY2/ACACB/ITPR2/PYGL/PPARGC1A/G6PC3/CAMK2D/CAMK2G/PKM/GCK/SLC2A1
hsa00250	Alanine, aspartate and glutamate metabolism	37	0.341114	0.996693	0.451243	0.637707	0.469104	2655	tags=27%, list=14%, signal=23%	DDO/NAT8L/GLUL/ALDH5A1/CPS1/ABAT/GPT2/ALDH4A1/GFPT2/RIMKLB
hsa01040	Biosynthesis of unsaturated fatty acids	27	0.365065	0.997639	0.460526	0.645492	0.474831	4106	tags=37%, list=22%, signal=29%	ELOVL2/HSD17B12/HACD4/ACOX1/SCP2/ELOVL7/HACD3/HSD17B4/SCD5/ELOVL5
hsa04933	AGE-RAGE signaling pathway in diabetic complications	100	0.28934	0.993764	0.459552	0.645492	0.474831	2527	tags=20%, list=13%, signal=17%	COL4A6/TGFB2/F3/PLCD1/COL4A5/VCAM1/AGT/CCL2/PLCD3/IL1A/ICAM1/IL1B/CASP3/PLCE1/SMAD3/CYBB/AGTR1/SERPINE1/JUN/STAT3
hsa04814	Motor proteins	190	0.261569	0.986188	0.469156	0.654903	0.481754	1882	tags=14%, list=10%, signal=12%	DYNLRB2/DNAH9/DNALI1/DNAI3/MYO5C/DNAI4/DNAI1/DNAH7/DYNLT3/KIF6/DNAH5/TUBA4A/KIF16B/DNAH11/KIF9/TUBA1C/MYH7/DYNC2LI1/DYNC2H1/DNAH6/MYL5/DNAI2/MYO1E/MYH15/KIF27/KIF21A
hsa00601	Glycosphingolipid biosynthesis - lacto and neolacto series	28	0.359087	0.987806	0.473384	0.655455	0.48216	1848	tags=18%, list=10%, signal=16%	B3GNT5/B3GALT5/B4GALT4/FUT9/ST8SIA1
hsa05215	Prostate cancer	97	-0.274268	-0.981461	0.471963	0.655455	0.48216	4751	tags=33%, list=25%, signal=25%	E2F3/RAF1/CREB3L2/AKT1/MAPK1/AKT2/RB1/TCF7L2/PDGFC/PTEN/PLAU/ERG/PIK3R3/PDGFB/SOS2/E2F1/IL1R2/AKT3/PDGFRB/GSK3B/INSRR/TGFA/ATF4/EP300/MAP2K2/MDM2/ZEB1/E2F2/MMP9/CREB3L1/CCND1/PDGFRA
hsa04151	PI3K-Akt signaling pathway	358	-0.237692	-0.990799	0.476712	0.657402	0.483592	3683	tags=23%, list=19%, signal=19%	PPP2R5B/GNG13/NOS3/FGF10/NTF3/PIK3R3/COL9A2/FN1/RPS6KB2/YWHAH/ITGA4/RPS6/PPP2R3C/COL4A2/PDGFB/NGF/FGF18/PIK3R6/SOS2/PPP2R5E/FGF7/CHRM2/NRTN/COL6A1/IGF2/AKT3/KIT/PPP2R5D/LPAR4/TSC2/FGF8/PDGFRB/GSK3B/SGK2/COL6A2/PPP2R1A/ITGA8/MYB/LAMA4/TGFA/LAMC3/THBS1/GNB4/PPP2R2D/PPP2R2A/PPP2R3B/RET/SGK1/ATF4/MAP2K2/ITGA9/COL2A1/GNG7/LAMB1/MDM2/MYC/NTRK1/GDNF/CCND2/EIF4EBP1/ITGA10/CDK6/ERBB3/GNB3/FGF9/COL6A3/COL1…
hsa04611	Platelet activation	124	-0.262582	-0.979915	0.490291	0.673412	0.495369	2787	tags=21%, list=15%, signal=18%	NOS3/ARHGEF1/PIK3R3/PIK3R6/PLCB4/MAPK13/SRC/AKT3/MYLK2/PTGIR/ADCY4/GUCY1A1/ARHGAP35/GNAS/MAPK11/PRKG2/TBXA2R/PLCB1/GUCY1B1/COL1A1/MAPK12/ADCY1/COL3A1/GNAI1/ADCY5/PRKCZ
hsa04530	Tight junction	167	0.264458	0.981023	0.49513	0.677338	0.498257	1711	tags=13%, list=9%, signal=12%	EZR/ERBB2/MAP3K5/JAM2/AMOT/MSN/CGNL1/F11R/TUBA4A/CLDN23/RDX/TUBA1C/CLDN12/IGSF5/TIAM1/GATA4/CLDN4/MICALL2/PARD6B/PATJ/RAB13/CLDN10
hsa03410	Base excision repair	44	-0.315535	-0.97164	0.498956	0.679853	0.500107	5536	tags=50%, list=29%, signal=35%	PARG/LIG3/XRCC1/POLG/POLG2/OGG1/POLL/APTX/TDP1/HMGB1/RFC4/POLE/NTHL1/APEX1/LIG1/TDG/NEIL3/PARP2/POLB/POLD1/RFC3/POLE2
hsa03460	Fanconi anemia pathway	54	-0.299972	-0.967842	0.502101	0.681423	0.501262	5829	tags=44%, list=31%, signal=31%	TOP3A/FANCC/ATRIP/RAD51C/POLH/MUS81/FAAP24/POLN/ERCC1/EME1/BRCA2/FANCB/SLX4/FANCA/FAAP100/FANCM/FANCE/BRIP1/REV3L/FANCG/FANCI/FANCD2/RAD51/UBE2T
hsa04910	Insulin signaling pathway	136	0.271528	0.976292	0.506711	0.684962	0.503865	3702	tags=23%, list=20%, signal=18%	PYGM/PHKG1/HKDC1/PHKA1/PTPRF/SREBF1/ACACB/SORBS1/SOCS3/PYGL/PPARGC1A/G6PC3/PPP1CB/PRKAR2B/IRS2/SHC1/GCK/PPP1R3B/PPP1R3D/RHEB/INPPL1/TRIP10/SHC4/FLOT2/PRKAR2A/SOCS2/FBP1/PIK3CB/IKBKB/PRKAG1/PRKAA2
hsa05012	Parkinson disease	254	-0.240229	-0.976257	0.513158	0.690945	0.508267	4632	tags=28%, list=24%, signal=22%	UQCRC1/PSMC1/NDUFB11/NDUFB1/RPS27A/PSMB7/UQCRC2/TUBA1A/XBP1/COX6B1/TUBB6/SLC25A6/COX8A/TUBA1B/SLC39A9/DUSP1/NDUFA13/ATP5F1C/NDUFA9/KLC2/MCU/ATP5F1D/TH/APAF1/BAX/PSMA4/NDUFB9/KIF5B/PSMA6/UQCR11/CYC1/NDUFA6/NDUFB7/UQCRFS1/SNCA/NDUFA3/UQCR10/UCHL1/PSMC6/SEPTIN5/TUBB3/UBE2L3/PSMB5/SLC39A3/CAMK2A/NDUFA4L2/SLC39A6/TXN2/KLC1/KIF5C/COX4I2/GNAL/VDAC2/PSMD8/SLC18A1/UBA52/COX7A2/NDUFB8/NDUFA11/NDUFS7/GNAS/A…
hsa05222	Small cell lung cancer	92	0.282765	0.953807	0.517794	0.694453	0.510847	3845	tags=33%, list=20%, signal=26%	COL4A6/ITGA2/ITGA3/BIRC3/ITGA6/COL4A5/LAMB2/LAMA2/LAMA3/ITGAV/TRAF1/NFKBIA/CASP3/LAMB3/SKP2/RXRG/COL4A3/NFKB1/GADD45A/RXRA/CDKN1A/PIK3CB/IKBKB/LAMA5/DDB2/POLK/BIRC2/CDK2/BCL2/TP53
hsa04919	Thyroid hormone signaling pathway	121	0.273096	0.964478	0.539519	0.709675	0.522045	2736	tags=19%, list=14%, signal=16%	ATP1A2/SLCO1C1/ATP1B2/PLCD1/PLCD3/RCAN2/PFKFB2/MYH7/ATP1A1/ITGAV/KAT2B/GATA4/SLC2A1/PLCE1/NOTCH2/RHEB/RCAN1/RXRG/NCOA1/MED12L/THRA/ATP1B1/SIN3A
hsa04020	Calcium signaling pathway	253	0.248032	0.963046	0.533654	0.709675	0.522045	2563	tags=18%, list=14%, signal=16%	FGF1/PHKG1/NTRK2/EGF/PDGFD/PLCD1/ERBB2/MET/ITPKB/PHKA1/OXTR/HRH1/PLCD3/FGFR3/FGF2/ADCY2/SLN/ITPR2/ERBB4/ADCY8/HGF/ORAI3/NFATC4/CASQ1/ATP2B4/CAMK2D/RYR3/CAMK2G/TRDN/ADRA1D/PTK2B/PLCE1/CD38/TPCN1/CCKAR/ASPH/AGTR1/SLC8A1/ADRB2/GRM1/MST1/NFATC2/EGFR/ADRA1A/MCOLN2
hsa04066	HIF-1 signaling pathway	108	0.276079	0.960322	0.53913	0.709675	0.522045	3868	tags=27%, list=20%, signal=21%	ANGPT1/EGF/HKDC1/ERBB2/TLR4/TIMP1/TFRC/CAMK2D/CAMK2G/SLC2A1/PFKFB3/CYBB/ALDOC/SERPINE1/ENO3/EGLN3/EGFR/STAT3/LDHA/ALDOA/NFKB1/CDKN1A/LDHC/IL6R/PIK3CB/HMOX1/BCL2/PFKM/IL6
hsa04612	Antigen processing and presentation	69	0.29408	0.953056	0.537893	0.709675	0.522045	5263	tags=45%, list=28%, signal=33%	HLA-E/CANX/HLA-DPA1/CTSL/HLA-DRA/TAPBP/HLA-B/PDIA3/CD74/CTSB/HLA-DQB1/HLA-DRB1/HLA-DMA/HSPA1L/HSPA5/B2M/HLA-DQA1/HLA-DOA/CTSS/HLA-C/RFX5/HSP90AA1/NFYB/HLA-DPB1/HSPA1B/PSME1/CD4/CALR/TAP1/HLA-G/HLA-A
hsa00511	Other glycan degradation	17	0.379148	0.933408	0.53484	0.709675	0.522045	4883	tags=53%, list=26%, signal=39%	AGA/HEXB/FUCA2/MAN2B2/GLB1/FUCA1/MANBA/NEU1/HEXA
hsa04550	Signaling pathways regulating pluripotency of stem cells	142	0.266671	0.961044	0.542662	0.711074	0.523074	2527	tags=18%, list=13%, signal=15%	BMPR1B/FZD7/OTX1/LIFR/FGFR3/FGF2/ID4/FZD1/PAX6/INHBB/SOX2/SMAD1/WNT3/ID2/FZD6/REST/SMAD3/HOXA1/PCGF5/APC/FZD3/IL6ST/HESX1/WNT5A/STAT3
hsa05170	Human immunodeficiency virus 1 infection	211	-0.241514	-0.965579	0.546174	0.712945	0.52445	1468	tags=10%, list=8%, signal=10%	PPP3CB/MAP2K2/GNG7/CCNB1/MAPK11/MAPK8/CALM3/PAK3/CDK1/RBX1/GNB3/RAC3/CDC25C/PRKCG/BID/MAPK12/CCNB2/PAK5/GNAI1/GNG2/GNG8/GNG4
hsa05208	Chemical carcinogenesis - reactive oxygen species	209	0.250401	0.95183	0.559295	0.724541	0.53298	3519	tags=17%, list=19%, signal=14%	MGST1/GSTM5/EPHX2/SOD2/EGF/MET/MAP3K5/PLD2/NQO1/CBR1/MAP3K14/NFE2L2/HGF/MGST2/GSTM3/SOD1/AKR1C3/NFKBIA/EPHX1/NDUFC1/EPHX4/GSTM4/JUN/NCF2/NDUFA5/EGFR/SLC25A4/EPHX3/SDHD/NFKB1/NDUFA1/CAT/PIK3CB/GSTM2/IKBKB/HMOX1
hsa04930	Type II diabetes mellitus	46	-0.303408	-0.941393	0.558386	0.724541	0.53298	3570	tags=26%, list=19%, signal=21%	PIK3R3/CACNA1E/PDX1/SOCS4/CACNA1C/CACNA1G/ABCC8/CACNA1B/MAPK8/PRKCE/CACNA1A/PRKCZ
hsa04971	Gastric acid secretion	76	0.289308	0.943896	0.567219	0.727189	0.534928	1668	tags=17%, list=9%, signal=16%	ATP1A2/ATP1B2/KCNJ16/EZR/CA2/KCNJ10/ADCY2/ITPR2/ATP1A1/ADCY8/CAMK2D/GAST/CAMK2G
hsa04622	RIG-I-like receptor signaling pathway	71	0.289499	0.93973	0.567718	0.727189	0.534928	4257	tags=25%, list=22%, signal=20%	CASP8/DHX58/NLRX1/IFIH1/TANK/TRIM25/TKFC/NFKBIA/CYLD/TRADD/RIPK1/ZNFX1/NFKB1/IKBKB/IKBKE/DDX3X/IRF7/ADAR
hsa04136	Autophagy - other	32	0.327862	0.930291	0.564299	0.727189	0.534928	5360	tags=41%, list=28%, signal=29%	GABARAPL2/PIK3R4/ATG4C/ULK2/PPP2CB/ATG10/WIPI2/WIPI1/ATG9A/ATG4A/ATG2A/BECN1/PIK3C3
hsa00450	Selenocompound metabolism	17	0.370087	0.9111	0.572505	0.730584	0.537426	2269	tags=29%, list=12%, signal=26%	INMT/CTH/TXNRD1/TXNRD3/KYAT3
hsa00900	Terpenoid backbone biosynthesis	22	-0.343483	-0.915652	0.576271	0.731764	0.538293	3674	tags=36%, list=19%, signal=29%	HMGCS1/PDSS1/RCE1/IDI1/FNTB/MVD/HMGCR/ACAT2
hsa04744	Phototransduction	28	0.33165	0.91233	0.579848	0.731764	0.538293	1264	tags=11%, list=7%, signal=10%	RGS9/PDE6B/SLC24A1
hsa00770	Pantothenate and CoA biosynthesis	21	0.352926	0.91167	0.579545	0.731764	0.538293	4343	tags=38%, list=23%, signal=29%	DPYD/ALDH3A2/ALDH2/PPCS/VNN2/COASY/ENPP3/PPCDC
hsa05022	Pathways of neurodegeneration - multiple diseases	464	-0.225505	-0.96413	0.599432	0.753697	0.554428	4491	tags=27%, list=24%, signal=21%	NDUFB1/MAPK1/PPP3R1/CACNA1D/RYR2/RPS27A/PSMB7/UQCRC2/TUBA1A/WNT2/XBP1/ATG101/COX6B1/DNAH14/TUBB6/PDYN/ATXN3/FRAT2/SLC25A6/COX8A/TUBA1B/DNAH8/NOS2/NDUFA13/ATP5F1C/NDUFA9/KLC2/PLCB3/DVL1/DCTN1/WNT10B/MCU/ATP5F1D/TOMM40/DKK2/ACTR10/APAF1/LRP5/BAX/PSMA4/NDUFB9/PPP3CC/KIF5B/CSNK2B/PSMA6/UQCR11/MAP2K7/FZD9/AGER/CYC1/NDUFA6/ATG14/PLCB4/NDUFB7/UQCRFS1/SNCA/BAK1/NDUFA3/UQCR10/MAPK13/UCHL1/PSMC6/SEPTIN5/DL…
hsa03450	Non-homologous end-joining	13	-0.386322	-0.887002	0.602083	0.754258	0.554841	5469	tags=54%, list=29%, signal=38%	LIG4/MRE11/XRCC4/DCLRE1C/NHEJ1/POLL/XRCC6
hsa00630	Glyoxylate and dicarboxylate metabolism	29	0.316098	0.881328	0.618868	0.772456	0.568227	4090	tags=31%, list=22%, signal=24%	HOGA1/GLUL/ACAT1/DLD/CAT/ACSS1/AGXT/MMUT/HAO1
hsa05100	Bacterial invasion of epithelial cells	77	-0.273774	-0.941905	0.624729	0.774794	0.569947	2724	tags=18%, list=14%, signal=16%	SRC/ELMO3/BCAR1/CRKL/SEPTIN6/SHC2/CLTA/SEPTIN3/DNM1/SHC3/MAD2L2/WASF1/DNM3/ELMO1
hsa05212	Pancreatic cancer	76	-0.274004	-0.94087	0.625272	0.774794	0.569947	960	tags=12%, list=5%, signal=11%	MAPK8/GADD45G/CDK6/RAC3/CDKN2A/E2F2/RAD51/CCND1/CDK4
hsa05231	Choline metabolism in cancer	98	-0.257687	-0.924003	0.639535	0.789606	0.580843	3976	tags=34%, list=21%, signal=27%	CHKA/RAF1/AKT1/TSC1/MAPK1/AKT2/PDGFC/DGKD/CHKB/SLC22A3/PIK3R3/RPS6KB2/FOS/PDGFB/SOS2/GPCPD1/SLC44A1/DGKZ/AKT3/PLD1/TSC2/PDGFRB/DGKH/MAP2K2/PIP5K1C/EIF4EBP1/MAPK8/DGKI/PLPP2/RAC3/PRKCG/WASF1/PDGFRA
hsa05217	Basal cell carcinoma	63	0.283594	0.898669	0.648393	0.794805	0.584667	2074	tags=19%, list=11%, signal=17%	FZD7/SHH/GLI2/FZD1/PTCH2/GLI3/SMO/WNT3/LEF1/FZD6/APC/FZD3
hsa04966	Collecting duct acid secretion	27	0.315054	0.860971	0.646617	0.794805	0.584667	2766	tags=22%, list=15%, signal=19%	CA2/ATP6V0E2/CLCNKB/ATP6V0E1/SLC12A7/ATP6V1C1
hsa05221	Acute myeloid leukemia	67	-0.269078	-0.903838	0.65368	0.798423	0.587329	4730	tags=28%, list=25%, signal=21%	RAF1/AKT1/MAPK1/AKT2/TCF7L2/CEBPE/PIK3R3/RPS6KB2/SOS2/JUP/AKT3/KIT/RARA/RUNX1T1/MAP2K2/MYC/EIF4EBP1/CCNA2/CCND1
hsa04962	Vasopressin-regulated water reabsorption	44	-0.288008	-0.886873	0.665971	0.810541	0.596243	3765	tags=32%, list=20%, signal=26%	CREB3L2/ADCY9/NSF/DCTN1/DYNC1LI1/DYNC1H1/RAB11B/VAMP2/AQP3/DYNC1I1/GNAS/DCTN2/CREB3L1/ARHGDIG
hsa04913	Ovarian steroidogenesis	51	0.282264	0.874122	0.668508	0.810744	0.596392	2410	tags=12%, list=13%, signal=10%	CYP2J2/ADCY2/CYP11A1/ADCY8/AKR1C3/ALOX5
hsa04012	ErbB signaling pathway	85	-0.262837	-0.914533	0.674944	0.815502	0.599893	3570	tags=28%, list=19%, signal=23%	PIK3R3/RPS6KB2/MAP2K7/MAP2K4/SOS2/ABL1/CBLB/SRC/AKT3/CAMK2A/CRKL/GSK3B/SHC2/NCK2/TGFA/MAP2K2/MYC/EIF4EBP1/MAPK8/PAK3/ERBB3/PRKCG/SHC3/PAK5
hsa04742	Taste transduction	85	-0.262568	-0.913596	0.677201	0.815502	0.599893	4167	tags=29%, list=22%, signal=23%	HCN4/HTR1A/PLCB3/PKD2L1/TAS2R14/GRM4/GNG13/GABBR1/TAS2R10/HTR1B/PLCB4/GABRA1/PDE1B/ADCY4/CHRM3/SCN2A/GABRA5/CACNA1C/PDE1C/SCN3A/PLCB1/CACNA1A/GNB3/PDE1A/GABRA3
hsa01210	2-Oxocarboxylic acid metabolism	33	0.303124	0.862872	0.682261	0.818713	0.602255	3412	tags=21%, list=18%, signal=17%	OGDHL/BCKDHB/OGDH/GPT2/DLD/DLAT/AGXT
hsa05010	Alzheimer disease	372	-0.224417	-0.938457	0.688022	0.820956	0.603905	4632	tags=27%, list=24%, signal=21%	UQCRC1/PSMC1/AKT1/IRS4/NDUFB11/NDUFB1/MAPK1/PPP3R1/CACNA1D/AKT2/PSMB7/UQCRC2/TUBA1A/WNT2/XBP1/ATG101/COX6B1/TUBB6/FRAT2/SLC25A6/COX8A/TUBA1B/NOS2/SLC39A9/NDUFA13/ATP5F1C/NDUFA9/KLC2/PLCB3/DVL1/WNT10B/MCU/ATP5F1D/DKK2/PIK3R3/APAF1/LRP5/PSMA4/NDUFB9/PPP3CC/KIF5B/CSNK2B/PSMA6/UQCR11/MAP2K7/FZD9/AGER/CYC1/NDUFA6/ATG14/PLCB4/NDUFB7/UQCRFS1/SNCA/NDUFA3/UQCR10/PSMC6/AKT3/TUBB3/PSMB5/SLC39A3/CHRM3/NDUFA4…
hsa00020	Citrate cycle (TCA cycle)	30	0.302863	0.846617	0.688931	0.820956	0.603905	3364	tags=23%, list=18%, signal=19%	OGDHL/OGDH/SUCLG2/DLD/SDHD/DLAT/PC
hsa05016	Huntington disease	294	-0.226902	-0.936163	0.710875	0.834103	0.613575	4366	tags=28%, list=23%, signal=22%	PSMB7/UQCRC2/TUBA1A/ATG101/COX6B1/DNAH14/TUBB6/SLC25A6/COX8A/TUBA1B/DNAH8/TAF4/NDUFA13/ATP5F1C/NDUFA9/AP2A2/KLC2/PLCB3/CLTCL1/DCTN1/ATP5F1D/POLR2E/ACTR10/APAF1/BAX/PSMA4/NDUFB9/KIF5B/PSMA6/UQCR11/MAP2K7/AP2S1/CYC1/NDUFA6/ATG14/RCOR1/PLCB4/NDUFB7/UQCRFS1/AP2A1/NDUFA3/UQCR10/PSMC6/DLG4/TUBB3/PSMB5/NDUFA4L2/KLC1/KIF5C/COX4I2/VDAC2/PSMD8/CLTA/ACTR1A/BBC3/COX7A2/NDUFB8/NDUFA11/DNAH17/NDUFS7/DCTN3/TBPL…
hsa03013	Nucleocytoplasmic transport	108	-0.247288	-0.899828	0.709602	0.834103	0.613575	5841	tags=33%, list=31%, signal=23%	NUP43/SEH1L/NUP210L/NDC1/CASC3/XPO4/KPNA5/RAE1/XPO6/NUP188/XPO5/AAAS/NUP58/NXT1/NUP93/THOC6/NUP62/PNN/THOC3/NUP42/CSE1L/KPNA2/ACIN1/NUP107/KPNA3/NUP35/IPO5/EEF1A1/NUP88/DDX39B/SEC13/NUP50/RANBP17/RANGAP1/THOC5/EEF1A2
hsa04658	Th1 and Th2 cell differentiation	90	-0.252478	-0.897735	0.712389	0.834103	0.613575	5588	tags=33%, list=29%, signal=24%	HLA-DOB/IL12A/IL12RB1/PRKCQ/STAT4/JAK3/MAML1/IL4R/IL12RB2/MAPK1/PPP3R1/HLA-DQA2/CD247/TYK2/PPP3CC/FOS/ZAP70/DLL4/MAPK13/DLL1/NOTCH3/JAG1/RBPJ/JAG2/TBX21/PPP3CB/MAPK11/MAPK8/MAPK12/DLL3
hsa04918	Thyroid hormone synthesis	75	-0.260213	-0.891367	0.714597	0.834103	0.613575	1616	tags=13%, list=9%, signal=12%	GNAS/ATF4/ASGR1/GPX3/PLCB1/PRKCG/ADCY1/CREB3L1/ADCY5/ATP1A3
hsa00532	Glycosaminoglycan biosynthesis - chondroitin sulfate / dermatan sulfate	21	-0.312397	-0.826419	0.702532	0.834103	0.613575	4563	tags=38%, list=24%, signal=29%	CHST3/CSGALNACT2/CSGALNACT1/B3GALT6/CHST11/CHST13/DSEL/XYLT1
hsa00920	Sulfur metabolism	10	0.379493	0.817811	0.711799	0.834103	0.613575	3021	tags=30%, list=16%, signal=25%	SELENBP1/SQOR/SUOX
hsa04014	Ras signaling pathway	236	-0.229913	-0.92688	0.724868	0.843213	0.620277	3188	tags=19%, list=17%, signal=16%	PDGFB/NGF/FGF18/SOS2/ABL1/FGF7/ZAP70/PLA1A/IGF2/AKT3/PLD1/KIT/ETS2/FGF8/PDGFRB/SHC2/TGFA/GNB4/RASGRF1/RAPGEF5/KSR1/GRIN2B/MAP2K2/GNG7/RASGRF2/NTRK1/MAPK8/CALM3/PAK3/GNB3/FGF9/RAC3/ETS1/FGF17/PRKCG/GRIN1/SHC3/PAK5/GNG2/NGFR/GNG8/GNG4/EFNA2/PGF/PDGFRA
hsa05161	Hepatitis B	160	-0.234717	-0.90538	0.729592	0.845832	0.622203	1472	tags=10%, list=8%, signal=9%	ATF4/EP300/HSPG2/MAP2K2/MAPK11/MYC/MAPK8/MAP3K1/CCNA2/BIRC5/PRKCG/E2F2/BID/MAPK12/MMP9/CREB3L1
hsa04148	Efferocytosis	157	-0.23438	-0.905956	0.738693	0.85349	0.627837	2454	tags=18%, list=13%, signal=16%	UQCRFS1/LIPA/TYRO3/MAPK13/DUSP4/CAMK2A/BCAR1/CRKL/MFGE8/CPT1C/ANO3/THBS1/ANO4/SGK1/ARG2/MAP2K2/ATP8A1/MAPK11/DUSP2/DUSP5/XKR4/DUSP7/XKR7/ATP8A2/MAPK12/DUSP8/ELMO1/MEGF11/ADGRB1
hsa05110	Vibrio cholerae infection	50	-0.269944	-0.850752	0.741379	0.85371	0.627998	5374	tags=36%, list=28%, signal=26%	SEC61B/ACTB/KDELR3/ATP6V1B2/ATP6V0A2/ADCY9/ATP6V0A1/ATP6V1C2/ATP6V1G2/ATP6V0C/ARF1/ATP6V1B1/CFTR/ATP6V1E1/SLC12A2/GNAS/ATP6V0A4/SEC61A2
hsa05167	Kaposi sarcoma-associated herpesvirus infection	194	0.235372	0.891436	0.747182	0.857504	0.630789	4084	tags=27%, list=22%, signal=22%	MAP1LC3C/MICA/CXCL2/FGF2/CASP8/CLEC2B/C3/TLR3/TNFRSF1A/ITPR2/CXCL3/ICAM1/HLA-E/NFATC4/LEF1/NFKBIA/CASP3/MICB/FAS/GNG5/TRADD/IL6ST/LYN/CCR5/RCAN1/GNG12/JUN/HLA-B/NFATC2/STAT3/TICAM1/SYK/UBC/MAP1LC3B/CCR1/NFKB1/CD86/CDKN1A/EIF2AK2/PIK3CB/ITPR3/IKBKB/IKBKE/HCK/NFATC1/TP53/IL6/HLA-C/PIK3CG/IFNAR1/VEGFA/GNG11/IRF7
hsa05210	Colorectal cancer	86	-0.252421	-0.882517	0.752809	0.861072	0.633414	4730	tags=29%, list=25%, signal=22%	RAF1/AKT1/MAPK1/AKT2/TGFBR1/TCF7L2/BCL2L11/PIK3R3/BAX/RPS6KB2/FOS/SOS2/BAK1/AKT3/GSK3B/TGFA/BBC3/MAP2K2/MYC/MAPK8/GADD45G/RAC3/BIRC5/DCC/CCND1
hsa04152	AMPK signaling pathway	120	-0.236438	-0.877609	0.761337	0.86504	0.636333	4725	tags=28%, list=25%, signal=21%	CREB3L2/PRKAB2/STK11/AKT1/IRS4/TSC1/AKT2/STRADA/RAB2A/PPP2R5B/PIK3R3/RPS6KB2/RAB11B/PPP2R3C/CFTR/PPP2R5E/CAMKK2/AKT3/PPP2R5D/TSC2/FASN/CPT1C/PPP2R1A/PPP2R2D/PPP2R2A/HMGCR/PPP2R3B/EIF4EBP1/EEF2/CCNA2/LIPE/CREB3L1/CCND1
hsa00534	Glycosaminoglycan biosynthesis - heparan sulfate / heparin	24	0.300917	0.795743	0.759542	0.86504	0.636333	3699	tags=33%, list=19%, signal=27%	HS3ST3B1/HS6ST1/HS2ST1/XYLT2/HS6ST3/EXT2/B3GAT3/NDST3
hsa00220	Arginine biosynthesis	23	-0.291069	-0.783381	0.772632	0.874967	0.643635	4015	tags=26%, list=21%, signal=21%	NOS2/NOS3/GOT1/GLS/ARG2/ASS1
hsa05135	Yersinia infection	136	0.240109	0.86332	0.79698	0.899561	0.661727	5080	tags=36%, list=27%, signal=27%	CCL2/WIPF3/SKAP2/CASP1/TLR4/WASL/WIPF2/IL1B/NFKBIA/VAV3/PTK2B/WASF2/IL18/JUN/NFATC2/IRAK1/TAB2/ARHGEF12/TICAM1/IRAK4/MAP2K3/FYB1/NFKB1/ROCK2/ACTR3B/PKN2/PIK3CB/IKBKB/NFATC1/ACTR3C/IL6/VAV1/VAV2/GNAQ/PXN/TBK1/PLCG1/RPS6KA3/CRK/LCK/TRAF6/CD4/ROCK1/ARPC3/FCGR2A/NLRP3/WAS/PIP5K1B/RPS6KA6
hsa00562	Inositol phosphate metabolism	73	0.249981	0.816156	0.817518	0.916693	0.674329	3520	tags=25%, list=19%, signal=20%	PLCH1/PLCD1/ITPKB/PLCD3/MTM1/PIK3C2A/PI4K2B/IMPA1/PLCE1/INPP4B/ALDH6A1/ITPKC/INPPL1/INPP4A/IMPA2/PIK3CB/INPP5D/MTMR1
hsa03060	Protein export	31	0.269898	0.757631	0.815385	0.916693	0.674329	5340	tags=42%, list=28%, signal=30%	IMMP2L/SRP14/SEC11C/GET1/SRP9/TMEM208/HSPA5/SPCS1/SRPRA/UBL4A/SEC62/SEC63/SPCS2
hsa05226	Gastric cancer	148	0.236523	0.854399	0.825342	0.922442	0.678558	3845	tags=24%, list=20%, signal=19%	FGF1/FZD7/TGFB2/EGF/ERBB2/MET/SHH/FGF2/FZD1/CTNNA2/HGF/WNT3/LEF1/SHC1/FZD6/SMAD3/APC/FZD3/CTNNA1/WNT5A/RXRG/EGFR/AXIN2/FGFR2/SHC4/GADD45A/RXRA/CDKN1A/TGFBR2/PIK3CB/DDB2/POLK/CDK2/BCL2/TP53
hsa00240	Pyrimidine metabolism	56	0.256298	0.794888	0.833017	0.927986	0.682637	2430	tags=18%, list=13%, signal=16%	DPYD/UPP1/NT5E/RRM2B/TK2/DCTD/ENTPD3/NT5M/AK9/NME7
hsa01250	Biosynthesis of nucleotide sugars	37	0.269175	0.786494	0.839388	0.932048	0.685625	3102	tags=22%, list=16%, signal=18%	HKDC1/FPGT/GALK1/GCK/FCSK/GFPT2/MPI/CMAS
hsa00430	Taurine and hypotaurine metabolism	16	0.298173	0.717182	0.850379	0.941196	0.692354	1715	tags=19%, list=9%, signal=17%	CDO1/FMO4/FMO2
hsa03015	mRNA surveillance pathway	97	-0.232767	-0.832953	0.85514	0.943413	0.693985	5563	tags=35%, list=29%, signal=25%	RNGTT/PPP2R5C/CASC3/CSTF3/PABPC5/HBS1L/CSTF2T/PABPC1L2A/FUS/PAPOLA/CLP1/PAPOLG/PPP1CA/NXT1/FIP1L1/PNN/PABPC3/SYMPK/PPP2R5B/ACIN1/PPP2R3C/PABPC1/PPP2R5E/PABPC4/DDX39B/CPSF6/PPP2R5D/CPSF1/PPP2R1A/PPP2R2D/PPP2R2A/PPP2R3B/PABPN1/DAZAP1
hsa05213	Endometrial cancer	58	0.246215	0.771116	0.863378	0.946973	0.696604	4085	tags=26%, list=22%, signal=20%	EGF/ERBB2/CTNNA2/LEF1/APC/CTNNA1/EGFR/AXIN2/GADD45A/CDKN1A/PIK3CB/DDB2/POLK/TP53/CTNNA3
hsa00513	Various types of N-glycan biosynthesis	42	0.255123	0.761302	0.863905	0.946973	0.696604	3734	tags=26%, list=20%, signal=21%	MAN1C1/MAN1A1/HEXB/MGAT4B/MGAT4C/CHST9/MAGT1/ALG1/MAN2A1/B4GALT1/ALG2
hsa05165	Human papillomavirus infection	329	0.218912	0.867836	0.87224	0.953054	0.701077	2766	tags=16%, list=15%, signal=14%	ITGB4/COL4A6/FZD7/ITGA2/ITGB8/EGF/ITGA3/ITGA6/COL4A5/ITGA7/TNXB/ITGB5/LAMB2/LAMA2/FZD1/CASP8/MX1/TNC/TLR3/TNFRSF1A/IBSP/LAMA3/HLA-E/ITGAV/LFNG/HES1/WNT3/PARD6B/THBS4/PATJ/PKM/FZD6/SPP1/ATP6V0E2/CASP3/NOTCH2/THBS2/FAS/APC/ATP6V0E1/FZD3/TRADD/RHEB/LAMB3/CREB3L4/RBL2/HLA-B/WNT5A/EGFR/MAML3/THBS3/TICAM1/COL4A3/ATP6V1C1
hsa04141	Protein processing in endoplasmic reticulum	167	0.226824	0.84142	0.883117	0.955714	0.703033	4308	tags=25%, list=23%, signal=20%	MAN1C1/MAP3K5/HSPA4L/WFS1/NFE2L2/MAN1A1/AMFR/CANX/TRAM1/ERP29/SVIP/PDIA4/CAPN2/EDEM3/PDIA3/CUL1/SIL1/MAGT1/SEC24B/DNAJC10/BCAP31/DNAJB2/HSPA1L/HSPA5/CAPN1/HSP90B1/HERPUD1/UBXN4/DNAJA2/SAR1B/DNAJC3/LMAN1/FBXO6/UBE2D4/BCL2/SKP1/HSP90AA1/DNAJB1/PDIA6/RPN2/HSPA1B/GANAB
hsa04664	Fc epsilon RI signaling pathway	67	-0.232458	-0.780832	0.887446	0.955714	0.703033	6068	tags=33%, list=32%, signal=22%	MAP2K1/PIK3CD/PLA2G4C/JMJD7-PLA2G4B/PLA2G4B/FYN/GAB2/RAF1/AKT1/MAPK1/AKT2/PIK3R3/MAP2K7/MAP2K4/SOS2/MAPK13/AKT3/MAP2K2/MAPK11/MAPK8/RAC3/MAPK12
hsa04662	B cell receptor signaling pathway	81	0.235529	0.779373	0.890311	0.955714	0.703033	4391	tags=32%, list=23%, signal=25%	BANK1/FCGR2B/NFKBIA/VAV3/LYN/JUN/NFATC2/INPPL1/SYK/CD79B/NFKB1/BLNK/PIK3CB/CD81/LILRB1/INPP5D/LILRA2/IKBKB/LILRA1/NFATC1/BTK/VAV1/PIK3AP1/MALT1/VAV2/LILRB4
hsa00970	Aminoacyl-tRNA biosynthesis	44	-0.241526	-0.74374	0.891441	0.955714	0.703033	6747	tags=43%, list=36%, signal=28%	GARS1/NARS2/FARS2/QARS1/EARS2/PSTK/TARS1/YARS1/HARS1/VARS2/CARS2/SARS1/AARS2/WARS1/RARS2/FARSA/SARS2/MARS1/VARS1
hsa04130	SNARE interactions in vesicular transport	33	0.253262	0.720938	0.888889	0.955714	0.703033	5124	tags=36%, list=27%, signal=27%	VAMP5/STX3/VAMP3/BET1/YKT6/VAMP7/STX17/BET1L/VAMP8/GOSR1/STX2/VAMP4
hsa03430	Mismatch repair	23	0.266562	0.700253	0.889943	0.955714	0.703033	5693	tags=57%, list=30%, signal=40%	RPA2/RPA3/PMS2/RFC1/POLD2/RPA1/MSH3/SSBP1/RFC5/RFC2/POLD4/POLD3/RPA4
hsa00563	Glycosylphosphatidylinositol (GPI)-anchor biosynthesis	29	0.24758	0.690288	0.909434	0.971958	0.714983	3897	tags=31%, list=21%, signal=25%	PIGV/PIGX/PIGP/B3GALT4/PIGB/PIGG/PGAP2/MPPE1/PIGQ
hsa05142	Chagas disease	101	0.22972	0.793121	0.913851	0.973636	0.716217	4231	tags=29%, list=22%, signal=22%	TGFB2/CCL2/CASP8/C3/TNFRSF1A/TLR4/IL1B/NFKBIA/FAS/CCL5/SERPINE1/JUN/IRAK1/TICAM1/IRAK4/CD3D/PPP2CB/NFKB1/TLR6/TGFBR2/PIK3CB/IKBKB/CFLAR/IL6/GNA15/C1QA/TLR2/GNAI2/PLCB2
hsa01521	EGFR tyrosine kinase inhibitor resistance	79	0.229362	0.75286	0.925926	0.980392	0.721187	583	tags=8%, list=3%, signal=7%	EGF/PDGFD/ERBB2/MET/FGFR3/FGF2
hsa00515	Mannose type O-glycan biosynthesis	23	0.255752	0.671855	0.924099	0.980392	0.721187	1581	tags=17%, list=8%, signal=16%	B3GAT2/B4GAT1/FUT9/CHST10
hsa04150	mTOR signaling pathway	155	-0.211774	-0.815695	0.932161	0.983948	0.723803	5011	tags=31%, list=26%, signal=23%	CASTOR1/ATP6V1B2/PRKCB/DVL3/RAF1/ATP6V1C2/STK11/AKT1/TSC1/MAPK1/AKT2/FNIP2/STRADA/WNT2/SLC7A5/EIF4E2/ATP6V1G2/PTEN/DDIT4/DVL1/ATP6V1B1/WNT10B/PIK3R3/LRP5/RPS6KB2/RPS6/FZD9/SOS2/RICTOR/AKT3/ATP6V1E1/TSC2/SEC13/GSK3B/PRR5/DEPDC5/TBC1D7/WNT4/SGK1/MAP2K2/WNT10A/WNT11/EIF4EBP1/RNF152/PRKCG/WNT6/WNT7B/FZD8
hsa05230	Central carbon metabolism in cancer	69	-0.220837	-0.744545	0.939262	0.988393	0.727073	4806	tags=33%, list=25%, signal=25%	PGAM4/RAF1/AKT1/MAPK1/AKT2/SLC7A5/SLC16A3/PTEN/PIK3R3/TIGAR/IDH1/AKT3/KIT/PDGFRB/SLC1A5/SIRT6/GLS/NTRK3/RET/MAP2K2/MYC/NTRK1/PDGFRA
hsa04932	Non-alcoholic fatty liver disease	151	-0.207834	-0.798867	0.945813	0.992233	0.729898	4675	tags=28%, list=25%, signal=21%	PRKAB2/UQCRC1/AKT1/NDUFB11/NDUFB1/AKT2/CYP2E1/UQCRC2/XBP1/COX6B1/COX8A/NDUFA13/NDUFA9/BCL2L11/PIK3R3/BAX/NDUFB9/FOS/UQCR11/MLXIP/CYC1/NDUFA6/NDUFB7/UQCRFS1/NDUFA3/UQCR10/MAPK13/AKT3/NDUFA4L2/GSK3A/GSK3B/COX4I2/COX7A2/NDUFB8/NDUFA11/NDUFS7/ATF4/MAPK11/MAPK8/COX7A1/BID/MAPK12
hsa05235	PD-L1 expression and PD-1 checkpoint pathway in cancer	89	0.219361	0.732368	0.955963	0.999815	0.735475	4724	tags=30%, list=25%, signal=23%	EGF/TLR4/RASGRP1/CD274/NFKBIA/JUN/NFATC2/EGFR/STAT3/TICAM1/TIRAP/MAP2K3/CD3D/NFKB1/ALK/PIK3CB/IKBKB/NFATC1/PTPN11/BATF2/TLR2/HIF1A/PLCG1/RPS6KB1/LCK/TRAF6/CD4
hsa04650	Natural killer cell mediated cytotoxicity	124	-0.210435	-0.785312	0.961165	1	0.735611	2010	tags=9%, list=11%, signal=8%	SHC2/KLRK1/PPP3CB/MAP2K2/KLRC4-KLRK1/RAC3/PRKCG/BID/SHC3/KLRC3/KLRC2
hsa05014	Amyotrophic lateral sclerosis	351	-0.186437	-0.776606	1	1	0.735611	4632	tags=26%, list=24%, signal=20%	UQCRC1/PSMC1/GPX7/NDUFB11/NDUFB1/CHCHD10/PPP3R1/NUP58/PSMB7/NXT1/UQCRC2/TUBA1A/XBP1/ATG101/COX6B1/DNAH14/TUBB6/NUP93/COX8A/TUBA1B/DNAH8/NOS2/NUP62/NDUFA13/ATP5F1C/NDUFA9/KLC2/DCTN1/MCU/ATP5F1D/SRSF3/TOMM40/ACTR10/APAF1/BAX/PSMA4/NDUFB9/NUP107/PPP3CC/KIF5B/PSMA6/UQCR11/CYC1/NDUFA6/ATG14/NDUFB7/UQCRFS1/NUP35/NDUFA3/UQCR10/MAPK13/PSMC6/NUP88/UBQLN4/SRSF7/TUBB3/PSMB5/SEC13/HNRNPA1/NDUFA4L2/KLC1/HNRNP…
hsa04070	Phosphatidylinositol signaling system	97	-0.212722	-0.761221	0.96729	1	0.735611	1558	tags=13%, list=8%, signal=12%	IPMK/DGKH/MTMR2/INPP5A/PI4KA/MTMR7/PIP4K2A/PIP5K1C/CALM3/PLCB1/DGKI/PRKCG/PIK3C2B
hsa04666	Fc gamma R-mediated phagocytosis	96	-0.207301	-0.739895	0.974654	1	0.735611	1096	tags=8%, list=6%, signal=8%	PIP5K1C/BIN1/PRKCE/PLPP2/PRKCG/AMPH/WASF1/MARCKSL1
hsa04211	Longevity regulating pathway	89	-0.205063	-0.729341	0.964989	1	0.735611	4725	tags=28%, list=25%, signal=21%	CREB3L2/ADCY9/PRKAB2/CAMK4/STK11/EHMT1/AKT1/IRS4/TSC1/AKT2/ATG101/EIF4E2/PIK3R3/BAX/RPS6KB2/CAMKK2/AKT3/TSC2/EHMT2/ADCY4/ATF4/EIF4EBP1/ADCY1/CREB3L1/ADCY5
hsa04659	Th17 cell differentiation	106	0.206794	0.71565	0.982759	1	0.735611	4724	tags=31%, list=25%, signal=24%	IL1B/NFKBIA/SMAD3/IL6ST/HLA-DPA1/HLA-DRA/JUN/NFATC2/RXRG/STAT3/HLA-DQB1/HLA-DRB1/HLA-DMA/CD3D/NFKB1/STAT5A/RXRA/HLA-DQA1/HLA-DOA/TGFBR2/IL6R/IKBKB/NFATC1/IL6/HSP90AA1/STAT6/HLA-DPB1/HIF1A/RORA/PLCG1/FOXP3/LCK/CD4
hsa05211	Renal cell carcinoma	69	-0.203373	-0.685665	0.978308	1	0.735611	3570	tags=28%, list=19%, signal=22%	RAF1/AKT1/MAPK1/AKT2/PAK4/PIK3R3/EGLN2/PDGFB/SOS2/CUL2/AKT3/CRKL/TGFA/EP300/MAP2K2/PAK3/RBX1/ETS1/PAK5
hsa03018	RNA degradation	75	-0.190164	-0.651413	0.989107	1	0.735611	5977	tags=43%, list=32%, signal=29%	EXOSC3/CNOT6/PFKP/MTREX/DIS3/LSM3/DHX36/PABPC5/EDC4/PABPC1L2A/CNOT8/LSM4/EXOSC7/TOB2/DCP2/ZCCHC7/EXOSC2/EXOSC4/PABPC3/DCP1A/CNOT3/EXOSC10/PABPC1/CNOT2/EDC3/PABPC4/TENT4A/LSM2/EXOSC8/EXOSC1/EXOSC5/LSM7
hsa03440	Homologous recombination	41	-0.212293	-0.645423	0.977459	1	0.735611	1938	tags=12%, list=10%, signal=11%	BRIP1/BABAM1/POLD1/RAD54L/RAD51
hsa03420	Nucleotide excision repair	62	-0.18354	-0.615061	0.991684	1	0.735611	4283	tags=21%, list=23%, signal=16%	CCNH/ERCC1/RFC4/POLR2E/POLE/ERCC8/ERCC2/LIG1/POLD1/RFC3/POLE2/RBX1/POLR2F
hsa03022	Basal transcription factors	43	-0.195347	-0.59948	0.985567	1	0.735611	7003	tags=51%, list=37%, signal=32%	GTF2H2C/GTF2F2/GTF2H4/TBP/TAF6L/GTF2A2/ERCC3/TAF3/TAF2/MNAT1/GTF2E2/CCNH/TAF9/TAF8/TAF4/TAF5L/GTF2A1/TAF7L/ERCC2/TAF5/TAF11/TBPL1
hsa00510	N-Glycan biosynthesis	53	0.186042	0.575469	0.992424	1	0.735611	4662	tags=28%, list=25%, signal=21%	MAN1C1/MAN1A1/MGAT4B/MGAT4C/MAGT1/ALG1/MAN2A1/B4GALT1/ALG2/RPN2/ALG8/GANAB/ALG6/ALG13/DOLK
hsa05340	Primary immunodeficiency	37	-0.193292	-0.574964	0.997912	1	0.735611	1197	tags=19%, list=6%, signal=18%	CD79A/JAK3/DCLRE1C/CD19/ZAP70/ADA/TNFRSF13C
hsa04213	Longevity regulating pathway - multiple species	61	0.179422	0.566726	0.996198	1	0.735611	5218	tags=33%, list=28%, signal=24%	SOD2/ADCY2/ADCY8/SOD1/IRS2/HSPA1L/CAT/PIK3CB/FOXA2/PRKAG1/PRKAA2/HDAC1/FOXO1/HSPA1B/PRKAA1/RPS6KB1/ADCY3/IGF1R/FOXO3/IRS1
hsa03050	Proteasome	46	-0.169604	-0.526236	1	1	0.735611	6922	tags=33%, list=36%, signal=21%	PSMA2/ADRM1/PSMA3/PSMB3/PSMD4/PSMC3/PSMC4/PSMA7/PSMC1/PSMB7/PSMA4/PSMA6/PSMC6/PSMB5/PSMD8

## Sheet: LGG_GSEA_KEGG
ID	Description	setSize	enrichmentScore	NES	pvalue	p.adjust	qvalue	rank	leading_edge	core_enrichment
hsa03010	Ribosome	132	-0.711083	-2.63027	1e-10	3.43e-09	2.06316e-09	3920	tags=70%, list=21%, signal=56%	UBA52/MRPL30/MRPL9/RPS7/MRPS21/MRPL10/MRPS16/RPL17/RPS19/RPL11/MRPL28/MRPS2/MRPS5/RPL36A/MRPL14/RPL35/RPS10/RPL15/RPL12/RPL41/RPS5/RPL34/RPS14/RPL19/RPL5/MRPL2/MRPL21/RPLP1/RPL28/RPS26/RPL36/RPS27A/RPL23/RPL10A/RPL39/RPL14/RPL9/RPL10/RPS25/RPS27/RPL27/RSL24D1/RPS17/RPS16/RPS9/RPL27A/RPS2/RPL29/RPS13/RPS4X/RPS8/RPS6/RPS11/RPL13A/RPL23A/RPL37/RPS18/RPS15/RPL35A/RPL36AL/FAU/RPL22/RPS20/RPL32/RPL18/R…
hsa05150	Staphylococcus aureus infection	91	0.746913	2.55653	1e-10	3.43e-09	2.06316e-09	2329	tags=42%, list=12%, signal=37%	C1R/C1S/C3/HLA-DRB5/C4B/HLA-DQA2/HLA-DRA/C4A/HLA-DOA/HLA-DPA1/MASP1/ITGB2/HLA-DQA1/HLA-DRB1/FCGR3A/HLA-DPB1/PTAFR/C3AR1/HLA-DMB/FPR3/FCGR2A/ICAM1/HLA-DMA/ITGAM/C1QB/C1QC/FPR1/HLA-DQB1/SELPLG/CFI/ITGAL/C5AR1/C1QA/FCGR1A/FCGR2B/C5/KRT33A/CFH
hsa05033	Nicotine addiction	41	-0.825313	-2.53067	1e-10	3.43e-09	2.06316e-09	1407	tags=56%, list=7%, signal=52%	GRIA3/GRIN2D/GRIN2A/GABRA4/GRIA2/GRIA4/SLC17A6/GRIN2B/SLC17A8/CHRNB2/CACNA1A/GABRB2/CACNA1B/GABRG2/GABRD/GABRA5/SLC32A1/CHRNA4/GABRB3/GABRA1/GABRA3/SLC17A7/GRIN1
hsa04610	Complement and coagulation cascades	86	0.713955	2.41611	1e-10	3.43e-09	2.06316e-09	2696	tags=43%, list=14%, signal=37%	C1R/C1S/SERPING1/C3/C4B/CLU/F5/F3/F2RL2/C4A/MASP1/ITGB2/SERPINA1/SERPINE1/SERPINA5/F2R/C3AR1/VSIG4/PROS1/ITGAX/ITGAM/C1QB/C1QC/PLAU/CFI/PLAT/A2M/C5AR1/C1QA/PLAUR/C5/F8/KLKB1/CFH/TFPI/C7/C6
hsa05320	Autoimmune thyroid disease	50	0.773247	2.39237	1e-10	3.43e-09	2.06316e-09	1025	tags=32%, list=5%, signal=30%	HLA-DRB5/HLA-DQA2/HLA-DRA/HLA-DOA/HLA-DPA1/HLA-DQA1/HLA-DRB1/HLA-DPB1/CD86/HLA-DMB/HLA-B/HLA-DMA/HLA-E/FAS/HLA-C/HLA-DQB1
hsa04640	Hematopoietic cell lineage	95	0.670634	2.31827	1e-10	3.43e-09	2.06316e-09	2066	tags=36%, list=11%, signal=32%	CD44/HLA-DRB5/ITGA2/HLA-DQA2/HLA-DRA/CD38/HLA-DOA/HLA-DPA1/HLA-DQA1/ITGA6/HLA-DRB1/HLA-DPB1/CD9/HLA-DMB/CD37/HLA-DMA/KITLG/CSF2RA/CSF1/ITGAM/HLA-DQB1/CSF3R/CD2/CSF1R/CD14/IL6R/ITGA5/CD3E/ITGA3/CD4/FCGR1A/CD3D/CD33/TFRC
hsa04145	Phagosome	149	0.607354	2.21106	1e-10	3.43e-09	2.06316e-09	2066	tags=39%, list=11%, signal=35%	C1R/C3/MRC2/HLA-DRB5/ITGA2/HLA-DQA2/HLA-DRA/OLR1/TLR4/CYBB/HLA-DOA/CTSS/ITGB5/THBS2/HLA-DPA1/ITGB2/MSR1/HLA-DQA1/TUBA1C/HLA-DRB1/FCGR3A/HLA-DPB1/ITGAV/TLR2/HLA-DMB/NCF2/HLA-B/FCGR2A/HLA-DMA/THBS4/HLA-E/TAP1/ITGAM/CLEC7A/DYNC2H1/HLA-C/HLA-DQB1/LAMP2/CANX/CD14/TUBB6/TLR6/DYNC1LI2/ITGA5/COLEC12/SEC61G/VAMP3/LAMP1/CYBA/HLA-A/CTSL/FCGR1A/CALR/TAP2/ATP6V0E1/FCGR2B/NCF1/TFRC
hsa04723	Retrograde endocannabinoid signaling	141	-0.590386	-2.20746	1e-10	3.43e-09	2.06316e-09	2998	tags=43%, list=16%, signal=37%	ADCY9/NDUFS5/NDUFAB1/MAPK3/KCNJ6/ADCY4/NDUFA10/GRM5/NDUFS2/NDUFB1/NDUFA4L2/NDUFA9/NDUFS7/NDUFB11/GABRG3/PLCB1/CACNA1C/NDUFV1/MAPK9/ITPR1/NDUFA11/GRIA3/MAPK11/MAPK8/PLCB4/GABRA4/NDUFB9/MAPK13/KCNJ3/MAPK12/GNB5/FAAH/ADCY1/GRIA2/GRIA4/SLC17A6/GNAI1/ADCY5/NDUFB8/SLC17A8/GNG2/GNG4/CACNA1A/GNG13/RIMS1/GABRB2/GNB3/PRKCB/CACNA1B/GABRG2/GABRD/KCNJ9/GNG3/GABRA5/SLC32A1/GNG8/GABRB3/GABRA1/PRKCG/GABRA3/SLC17…
hsa04060	Cytokine-cytokine receptor interaction	294	0.515502	2.0209	1e-10	3.43e-09	2.06316e-09	3480	tags=31%, list=18%, signal=25%	TGFB2/TNFRSF19/IL13RA2/BMPR1B/TNFRSF12A/CXCL10/CXCR4/OSMR/TNFRSF1A/TNFSF13B/CCL2/TNFRSF11B/IL33/ACKR3/CXCL16/CTF1/LIFR/CCR1/IL13RA1/CX3CR1/INHBB/CXCL5/EDA2R/MSTN/IL18/CCR5/IL20RA/CSF2RA/TNFSF8/FAS/IFNLR1/CSF1/CCL5/CXCL9/CSF3R/CSF1R/LIF/IL17D/GDF15/IL6R/IL17RA/IL17RC/CLCF1/ACKR4/CD4/CNTF/TGFBR2/CSF2RB/IL10RA/TGFBR1/IL17RB/TGFB1/IL6ST/IFNGR1/TSLP/NGFR/RELL1/TNFRSF1B/CXCL11/IL1RAP/IL9/MPL/IL1A/TNFRS…
hsa04740	Olfactory transduction	423	-0.461615	-1.90819	1e-10	3.43e-09	2.06316e-09	1971	tags=4%, list=10%, signal=4%	NCALD/RGS2/OR2W3/CNGB1/GRK2/OR4N2/OR2L13/PRKG2/CAMK2B/PDE1A/CALM3/PDE1B/SLC8A3/GNG13/GNAL/SLC8A2/PDE2A/CAMK2A
hsa05169	Epstein-Barr virus infection	198	0.544457	2.05278	1.23471e-10	3.85005e-09	2.31582e-09	3575	tags=41%, list=19%, signal=34%	CD44/HLA-DRB5/VIM/CXCL10/HLA-DQA2/HLA-DRA/CD58/HLA-DOA/OAS3/OAS1/HLA-DPA1/HLA-DQA1/MYD88/HLA-DRB1/HLA-DPB1/TLR2/OAS2/HLA-DMB/HLA-B/BTK/ICAM1/SYK/CASP8/HLA-DMA/HLA-E/TAP1/FAS/CASP3/B2M/HLA-C/HLA-DQB1/HES1/LYN/STAT1/BCL2/STAT3/ITGAL/IRAK4/RB1/CD3E/HLA-A/HDAC1/NFKB1/TNFAIP3/BLNK/TAB2/NEDD4/CALR/CDKN1A/TAP2/CD3D/JAK1/PDIA3/RIPK1/DDB2/IRF7/PSMC2/EIF2AK2/ISG15/JUN/HLA-F/RUNX3/GADD45A/SKP2/MAP3K14/IKBKB…
hsa05321	Inflammatory bowel disease	63	0.718681	2.3377	3.35254e-10	9.58268e-09	5.76402e-09	2656	tags=43%, list=14%, signal=37%	TGFB2/HLA-DRB5/HLA-DQA2/HLA-DRA/TLR4/HLA-DOA/HLA-DPA1/HLA-DQA1/HLA-DRB1/HLA-DPB1/TLR2/HLA-DMB/HLA-DMA/IL18/HLA-DQB1/NFATC1/STAT1/STAT3/TLR5/NFKB1/TGFB1/IFNGR1/MAF/JUN/IL1A/TGFB3/GATA3
hsa05164	Influenza A	168	0.566926	2.09108	5.44342e-10	1.43623e-08	8.63895e-09	2172	tags=28%, list=11%, signal=25%	HLA-DRB5/CXCL10/HLA-DQA2/HLA-DRA/TLR3/TLR4/TNFRSF1A/IFIH1/HLA-DOA/CCL2/OAS3/OAS1/IL33/HLA-DPA1/TLR7/HLA-DQA1/MYD88/HLA-DRB1/MX1/CASP1/HLA-DPB1/OAS2/HLA-DMB/RSAD2/ICAM1/CASP8/HLA-DMA/IL18/FAS/CASP3/CCL5/HLA-DQB1/STAT1/NXT2/DNAJC3/RNASEL/CIITA/IRAK4/CALCOCO2/NFKB1/SOCS3/MX2/JAK1/IFNGR1/IRF7/PYCARD/EIF2AK2
hsa04080	Neuroactive ligand-receptor interaction	366	-0.440919	-1.80833	1.56375e-09	3.83118e-08	2.30447e-08	2119	tags=26%, list=11%, signal=24%	GAL/ADRA2A/PTH2R/MAS1/CRHR2/GABRG3/PAQR9/MC1R/HRH2/GRM3/NTSR1/GLRA2/MC5R/PENK/OPRK1/DRD5/GRIK3/GABBR2/GRM8/HTR1B/GRID1/S1PR2/TMEM97/NPW/DRD4/GRIA3/GRM4/GRIN2D/CORT/NPY1R/GRIN2A/GABRA4/ADRA1B/ADRB1/GRM7/DRD2/SCT/CRH/GLRB/GABBR1/PDYN/CHRM3/CHRNA2/SSTR5/TRH/HTR2C/HTR1E/LPAR2/HTR6/GRIA2/GLRA3/GRIA4/ADCYAP1/UCN/P2RX5/RXFP1/NMU/OPRD1/VIPR1/TAC3/ADRA2C/GRIN2B/SSTR3/PNOC/VIPR2/CHRM4/MCHR2/HTR5A/VIP/SSTR2…
hsa04724	Glutamatergic synapse	116	-0.595165	-2.17084	4.60856e-09	1.05382e-07	6.33878e-08	2039	tags=44%, list=11%, signal=39%	PPP3CC/PLCB1/GRM3/LZTS3/GRIK3/CACNA1C/ITPR1/GRM8/PPP3R1/GRIA3/GRK2/HOMER1/GRM4/GRIN2D/PLCB4/GRIN2A/GRM7/SLC1A7/KCNJ3/GNB5/GLS/ADCY1/GRIA2/GRIA4/SLC17A6/GNAI1/ADCY5/NCDN/GRIN2B/PPP3CB/SLC17A8/GNG2/GNG4/SHANK2/CACNA1A/GRIK2/GRM2/GNG13/SHANK3/DLG4/GNB3/PRKCB/DLGAP1/GNG3/GNG8/SLC1A6/PRKCG/SLC1A1/SHANK1/SLC17A7/GRIN1
hsa05332	Graft-versus-host disease	38	0.786809	2.31932	7.44652e-09	1.59635e-07	9.60209e-08	1025	tags=42%, list=5%, signal=40%	HLA-DRB5/HLA-DQA2/HLA-DRA/HLA-DOA/HLA-DPA1/HLA-DQA1/HLA-DRB1/HLA-DPB1/CD86/HLA-DMB/HLA-B/HLA-DMA/HLA-E/FAS/HLA-C/HLA-DQB1
hsa04721	Synaptic vesicle cycle	78	-0.645334	-2.2064	2.26697e-08	4.57395e-07	2.75125e-07	1224	tags=33%, list=6%, signal=31%	NSF/SLC1A7/SLC17A6/VAMP2/UNC13A/UNC13C/SLC17A8/CACNA1A/RIMS1/CACNA1B/DNM3/SYT1/ATP6V1G2/STXBP1/STX1A/DNM1/SLC32A1/SLC1A6/SLC6A7/SLC1A1/STX1B/RAB3A/SNAP25/CPLX1/SLC17A7/CPLX2
hsa05330	Allograft rejection	35	0.790873	2.29001	2.56792e-08	4.89331e-07	2.94334e-07	1025	tags=46%, list=5%, signal=43%	HLA-DRB5/HLA-DQA2/HLA-DRA/HLA-DOA/HLA-DPA1/HLA-DQA1/HLA-DRB1/HLA-DPB1/CD86/HLA-DMB/HLA-B/HLA-DMA/HLA-E/FAS/HLA-C/HLA-DQB1
hsa04621	NOD-like receptor signaling pathway	184	0.519347	1.94424	2.8598e-08	5.16269e-07	3.10538e-07	3723	tags=35%, list=20%, signal=29%	GBP1/GBP3/TRIP6/TLR4/CYBB/ANTXR2/CCL2/OAS3/OAS1/MAP1LC3C/ITPR2/MYD88/ERBIN/CASP1/NAMPT/OAS2/GBP2/CARD16/CASP8/IL18/IFI16/CARD6/CCL5/GBP5/STAT1/GSDMD/BCL2/ANTXR1/RNASEL/CASP4/IRAK4/GBP4/TANK/CYBA/CTSB/NOD1/TXNIP/NFKB1/GPSM3/TNFAIP3/TAB2/PKN2/JAK1/RIPK1/IRF7/PYCARD/JUN/CARD8/NLRP3/IKBKB/CXCL2/BIRC3/PLCB2/IKBKE/TRAF5/GBP7/PRKCD/CXCL3/RHOA/IFNAR1/MAVS/STAT2/CASP5/RIPK3/TRAF6
hsa05145	Toxoplasmosis	109	0.596233	2.0854	3.21355e-08	5.51124e-07	3.31503e-07	2755	tags=42%, list=15%, signal=36%	TGFB2/HLA-DRB5/HLA-DQA2/HLA-DRA/TLR4/TNFRSF1A/HLA-DOA/HLA-DPA1/HLA-DQA1/LAMB2/MYD88/ITGA6/HLA-DRB1/HLA-DPB1/LAMC1/TLR2/HLA-DMB/ALOX5/CASP8/HLA-DMA/CCR5/LAMA1/CASP3/HLA-DQB1/LAMA2/PIK3CG/PIK3R5/STAT1/BCL2/CIITA/STAT3/IRAK4/LY96/SOCS1/LAMA4/NFKB1/TAB2/IL10RA/JAK1/TGFB1/IFNGR1/ITGB1/GNAI3/TGFB3/IKBKB/BIRC3
hsa00190	Oxidative phosphorylation	122	-0.567733	-2.07782	5.02666e-08	8.21021e-07	4.93847e-07	4845	tags=54%, list=26%, signal=41%	NDUFA13/UQCR10/ATP5F1A/ATP5PF/UQCRC1/ATP6V1C1/ATP6V1D/ATP6AP1/ATP6V0C/COX7C/COX6A2/NDUFV2/NDUFB10/COX5B/UQCR11/COX17/NDUFS6/CYC1/ATP6V1H/COX10/NDUFS8/COX6C/ATP5MC2/NDUFS4/ATP5F1B/ATP6V1B2/ATP6V0A4/ATP5MC1/COX15/ATP5MG/UQCRHL/COX8A/NDUFS5/NDUFAB1/COX7A2L/NDUFA10/COX5A/COX6A1/NDUFS2/NDUFB1/UQCRC2/ATP6V1E1/NDUFA4L2/ATP6V1A/COX7A2/ATP5F1C/SDHA/NDUFA9/ATP6V0D1/ATP5PO/COX4I1/NDUFS7/NDUFB11/ATP5F1D/ATP6…
hsa05416	Viral myocarditis	66	0.658587	2.15409	6.63596e-08	1.03461e-06	6.2232e-07	1350	tags=42%, list=7%, signal=40%	HLA-DRB5/HLA-DQA2/HLA-DRA/SSPN/HLA-DOA/DTNA/HLA-DPA1/ITGB2/HLA-DQA1/SNTA1/HLA-DRB1/HLA-DPB1/SNTB1/CD86/HLA-DMB/HLA-B/ICAM1/CASP8/HLA-DMA/HLA-E/LAMA1/DAG1/CASP3/HLA-C/HLA-DQB1/LAMA2/RAC2/ITGAL
hsa05032	Morphine addiction	91	-0.594371	-2.09583	7.91514e-08	1.18039e-06	7.10008e-07	1992	tags=40%, list=10%, signal=36%	GABRG3/PDE10A/GABBR2/PDE8B/GRK5/GRK2/GABRA4/GABBR1/KCNJ3/GNB5/ADCY1/PDE1A/GNAI1/ADCY5/PDE1B/GNG2/GNG4/CACNA1A/PDE4A/GNG13/GABRB2/GNB3/PRKCB/CACNA1B/GABRG2/GABRD/KCNJ9/GNG3/GABRA5/SLC32A1/GNG8/GABRB3/GABRA1/PRKCG/PDE2A/GABRA3
hsa05152	Tuberculosis	176	0.518722	1.93209	9.04125e-08	1.29214e-06	7.7723e-07	2524	tags=30%, list=13%, signal=26%	TGFB2/C3/MRC2/HLA-DRB5/HLA-DQA2/HLA-DRA/TLR4/TNFRSF1A/HLA-DOA/CTSS/FCER1G/HLA-DPA1/ITGB2/HLA-DQA1/MYD88/CD74/HLA-DRB1/FCGR3A/HLA-DPB1/TLR2/TLR1/HLA-DMB/FCGR2A/SYK/CASP8/HLA-DMA/IL18/ITGAX/ITGAM/CLEC7A/CASP3/HLA-DQB1/LAMP2/STAT1/BCL2/CIITA/CD14/TLR6/IRAK4/LAMP1/LSP1/FCGR1A/NFKB1/IL10RA/JAK1/FCGR2B/TGFB1/IFNGR1/CAMK2D/IRAK2/IL1A/TGFB3
hsa05323	Rheumatoid arthritis	89	0.609771	2.08196	1.08952e-07	1.43733e-06	8.64559e-07	2699	tags=37%, list=14%, signal=32%	TGFB2/ANGPT1/HLA-DRB5/HLA-DQA2/HLA-DRA/TLR4/HLA-DOA/TNFSF13B/CCL2/HLA-DPA1/ITGB2/HLA-DQA1/HLA-DRB1/HLA-DPB1/CXCL5/TLR2/CD86/HLA-DMB/ICAM1/HLA-DMA/IL18/CSF1/CCL5/HLA-DQB1/ITGAL/CTSL/ATP6V0E1/TGFB1/JUN/ACP5/IL1A/TGFB3/CXCL2
hsa04820	Cytoskeleton in muscle cells	231	0.490215	1.88207	1.08497e-07	1.43733e-06	8.64559e-07	3267	tags=35%, list=17%, signal=29%	ITGB4/SDC4/ITGB8/FLNC/PDLIM3/ITGA2/DAAM2/VIM/SSPN/MYBPC1/COL4A6/ATP1A2/COL4A5/DTNA/ITGB5/THBS2/PDLIM4/SNTA1/ITGA6/SDC2/SDC3/ITGA7/ITGAV/SNTB1/ATP1B2/MYBPH/THBS4/NEBL/LAMA1/DAG1/FN1/MYOM1/SYNPO2/CSRP2/FMN2/PDLIM5/COL4A1/CSRP1/LAMA2/COL5A2/ITGA5/ANK2/TLN1/DSG2/AMPD3/ELN/FBLN1/COL9A2/ITGA3/TMOD3/COL4A2/VCL/DIAPH3/FHL3/MYH15/COL5A3/COL1A2/SPTBN1/TMOD1/FHL1/TMEM43/DAAM1/ITGB1/DMD/CAPZA2/COL27A1/PLEC/C…
hsa04512	ECM-receptor interaction	88	0.609528	2.07595	1.88874e-07	2.3994e-06	1.44325e-06	2305	tags=38%, list=12%, signal=33%	TNC/ITGB4/CD44/SDC4/ITGB8/SPP1/ITGA2/NPNT/COL4A6/COL4A5/FREM1/ITGB5/THBS2/LAMB2/ITGA6/ITGA7/LAMC1/ITGAV/THBS4/LAMA1/DAG1/FN1/COL4A1/LAMA2/ITGA5/TNXB/COL9A2/ITGA3/LAMA4/COL4A2/COL1A2/FREM2/ITGB1
hsa04061	Viral protein interaction with cytokine and cytokine receptor	97	0.586373	2.02391	2.13289e-07	2.61279e-06	1.5716e-06	3431	tags=35%, list=18%, signal=29%	CXCL10/CXCR4/TNFRSF1A/CCL2/ACKR3/CCR1/CX3CR1/CXCL5/IL18/CCR5/IL20RA/CSF1/CCL5/CXCL9/CSF1R/IL6R/ACKR4/IL10RA/IL6ST/TNFRSF1B/CXCL11/TNFRSF10C/CXCL14/TNFSF14/CCR2/TNFRSF10B/CXCL2/CXCR2/CCL19/LTBR/IL2RB/TNFRSF14/TNFRSF10A/CXCL3
hsa04612	Antigen processing and presentation	69	0.638586	2.10406	2.80664e-07	3.20892e-06	1.93018e-06	2006	tags=42%, list=11%, signal=38%	HLA-DRB5/HLA-DQA2/HLA-DRA/HLA-DOA/CTSS/HLA-DPA1/HLA-DQA1/CD74/HLA-DRB1/HLA-DPB1/HLA-DMB/HLA-B/HLA-DMA/HLA-E/TAP1/B2M/HSPA2/HLA-C/HLA-DQB1/CANX/CIITA/HSPA5/CTSB/CD4/HLA-A/CTSL/CALR/TAP2/PDIA3
hsa05140	Leishmaniasis	73	0.629946	2.08494	2.78112e-07	3.20892e-06	1.93018e-06	2524	tags=51%, list=13%, signal=44%	TGFB2/C3/HLA-DRB5/HLA-DQA2/HLA-DRA/TLR4/CYBB/HLA-DOA/HLA-DPA1/ITGB2/HLA-DQA1/MYD88/HLA-DRB1/FCGR3A/HLA-DPB1/TLR2/HLA-DMB/NCF2/FCGR2A/HLA-DMA/ITGAM/HLA-DQB1/STAT1/IRAK4/PTPN6/CYBA/FCGR1A/NFKB1/TAB2/JAK1/TGFB1/NCF1/IFNGR1/JUN/ITGB1/IL1A/TGFB3
hsa04742	Taste transduction	85	-0.598193	-2.09397	3.47039e-07	3.83982e-06	2.30967e-06	1931	tags=29%, list=10%, signal=27%	PLCB1/PKD2L1/GABBR2/CACNA1C/HTR1B/GRM4/CALHM1/PLCB4/GABRA4/GABBR1/HTR3B/CHRM3/HTR1E/PDE1A/ASIC2/PDE1B/CACNA1A/GNG13/SCN3A/SCN2A/GNB3/GABRA5/HTR1A/GABRA1/GABRA3
hsa05310	Asthma	28	0.802898	2.23425	3.5986e-07	3.85725e-06	2.32015e-06	1025	tags=43%, list=5%, signal=41%	HLA-DRB5/HLA-DQA2/HLA-DRA/HLA-DOA/FCER1G/HLA-DPA1/HLA-DQA1/HLA-DRB1/HLA-DPB1/HLA-DMB/HLA-DMA/HLA-DQB1
hsa04727	GABAergic synapse	89	-0.588158	-2.06261	4.262e-07	4.4299e-06	2.6646e-06	1700	tags=36%, list=9%, signal=33%	GABBR2/CACNA1C/GABARAPL1/NSF/GABRA4/GABBR1/GNB5/GLS/ADCY1/GNAI1/ADCY5/GNG2/GNG4/CACNA1A/GNG13/GABRB2/GNB3/PRKCB/CACNA1B/GABRG2/GABRD/GAD2/GNG3/GABRA5/SLC32A1/GNG8/GABRB3/GABRA1/PRKCG/SLC12A5/GAD1/GABRA3
hsa04260	Cardiac muscle contraction	83	-0.600555	-2.09837	4.45507e-07	4.49438e-06	2.70338e-06	2960	tags=43%, list=16%, signal=37%	UQCRHL/COX8A/COX7A2L/TPM2/COX5A/COX6A1/UQCRC2/CACNB4/COX7A2/COX4I1/TPM1/UQCRB/CACNA1C/FXYD2/UQCRH/CACNB2/HRC/CACNG7/COX4I2/CACNG1/ACTC1/MYH7/CACNA2D2/COX7A1/RYR2/CACNA2D1/CACNB1/CACNA2D3/CACNG4/SLC8A3/CACNB3/CACNG8/CACNG2/SLC8A2/CACNG3/ATP1A3
hsa04713	Circadian entrainment	97	-0.573132	-2.04032	4.91449e-07	4.8162e-06	2.89696e-06	1686	tags=36%, list=9%, signal=33%	CACNA1C/ITPR1/GRIA3/NOS1AP/GRIN2D/PLCB4/GRIN2A/PRKG2/KCNJ3/CACNA1G/CAMK2B/GNB5/ADCY1/GUCY1B1/GRIA2/GRIA4/ADCYAP1/GNAI1/CALM3/ADCY5/RYR2/GRIN2B/GNG2/GNG4/CACNA1I/GNG13/CACNA1H/GNB3/PRKCB/KCNJ9/GNG3/GNG8/PRKCG/CAMK2A/GRIN1
hsa04728	Dopaminergic synapse	131	-0.533364	-1.96605	8.75541e-07	8.34196e-06	5.01772e-06	2485	tags=38%, list=13%, signal=33%	DRD1/AKT3/PPP2R1A/GSK3A/PPP3CC/PLCB1/CREB3L4/DRD5/CACNA1C/MAPK9/ITPR1/DRD4/GRIA3/MAPK11/MAPK8/PLCB4/GRIN2A/DRD2/PPP2R2C/PPP2R2D/MAPK13/PPP2R3B/KCNJ3/KIF5C/CAMK2B/MAPK12/GNB5/GRIA2/GRIA4/GNAI1/CALM3/ADCY5/KIF5A/GRIN2B/PPP3CB/GNG2/GNG4/CACNA1A/GNG13/SCN1A/GNAL/GNB3/PRKCB/CACNA1B/KCNJ9/GNG3/GNG8/PRKCG/CALY/CAMK2A
hsa04514	Cell adhesion molecules	153	0.501147	1.82597	1.97772e-06	1.8334e-05	1.1028e-05	3467	tags=43%, list=18%, signal=36%	VCAM1/SDC4/CD99/SELL/ITGB8/HLA-DRB5/HLA-DQA2/HLA-DRA/PDCD1LG2/CD58/HLA-DOA/HLA-DPA1/ITGB2/PTPRC/HLA-DQA1/ITGA6/HLA-DRB1/SDC2/JAM2/HLA-DPB1/SDC3/ITGAV/CD274/CD86/HLA-DMB/HLA-B/ICAM1/HLA-DMA/HLA-E/ITGAM/SLITRK3/HLA-C/HLA-DQB1/CD2/SPN/SELPLG/NEO1/ITGAL/IGSF11/JAM3/PTPRF/CDH4/CD4/CLDN12/CADM1/HLA-A/F11R/CLDN23/CD276/HLA-F/ITGB1/CDH1/CDH2/HLA-G/TIGIT/CNTN2/SIGLEC1/NFASC/VSIR/ITGA4/CLDN11/NECTIN2/GLG1/…
hsa05322	Systemic lupus erythematosus	126	0.535132	1.91663	2.08133e-06	1.87868e-05	1.13003e-05	1025	tags=17%, list=5%, signal=17%	C1R/C1S/C3/HLA-DRB5/C4B/HLA-DQA2/HLA-DRA/C4A/HLA-DOA/HLA-DPA1/HLA-DQA1/HLA-DRB1/FCGR3A/HLA-DPB1/CD86/HLA-DMB/FCGR2A/TRIM21/HLA-DMA/C1QB/C1QC/HLA-DQB1
hsa04630	JAK-STAT signaling pathway	167	0.497906	1.83112	2.22688e-06	1.95851e-05	1.17805e-05	3530	tags=28%, list=19%, signal=23%	GFAP/IL13RA2/EGFR/OSMR/CTF1/LIFR/IL13RA1/SOCS2/EGF/IL20RA/CSF2RA/IFNLR1/STAT5A/CSF3R/LIF/STAT1/BCL2/IL6R/STAT3/CLCF1/PTPN6/CNTF/SOCS1/SOCS3/SOCS6/CSF2RB/IL10RA/CDKN1A/JAK1/IL6ST/IFNGR1/TSLP/FHL1/PDGFA/AOX1/IL9/MCL1/MPL/PTPN11/IL7/IL7R/STAM2/IL12RB1/GHR/IL2RB/IFNAR1/STAT2
hsa05017	Spinocerebellar ataxia	142	-0.495725	-1.85286	2.68812e-06	2.30506e-05	1.3865e-05	4263	tags=42%, list=22%, signal=33%	VLDLR/NRBF2/TBP/GRIN3A/ATG14/PSMA4/PLCB3/PSMC1/PSMC5/VDAC3/TRAF2/SLC25A5/MAPK10/ATXN2L/PSMC3/ATG2B/PSMC6/GRM1/BEAN1/ATP2A1/PIK3R3/PIK3R1/PSMA1/PSMD4/PSMB5/ATG101/TRPC3/PSMA6/NOP56/MCU/RBPJ/AKT3/ATXN3/PPIF/PLCB1/MAPK9/ITPR1/SLC25A6/KCND3/DAB1/ULK1/GRIA3/TWNK/VDAC2/MAPK8/GRIN2D/PLCB4/GRIN2A/TBPL1/PDYN/GRIA2/KCNC3/GRIN2B/FGF14/CACNA1A/PRKCB/SLC1A6/PRKCG/SPTBN2/GRIN1
hsa05133	Pertussis	76	0.603286	2.02101	3.69769e-06	3.09344e-05	1.86071e-05	2563	tags=42%, list=14%, signal=37%	C1R/C1S/SERPING1/C3/C4B/C4A/TLR4/ITGB2/MYD88/CASP1/CXCL5/ITGAM/C1QB/C1QC/CASP3/CASP7/CD14/ITGA5/IRF8/IRAK4/LY96/C1QA/NOD1/NFKB1/C5/PYCARD/IRF1/JUN/ITGB1/GNAI3/IL1A/NLRP3
hsa04672	Intestinal immune network for IgA production	45	0.682604	2.07969	3.86582e-06	3.15709e-05	1.899e-05	1025	tags=31%, list=5%, signal=30%	HLA-DRB5/HLA-DQA2/HLA-DRA/CXCR4/HLA-DOA/TNFSF13B/HLA-DPA1/HLA-DQA1/HLA-DRB1/HLA-DPB1/CD86/HLA-DMB/HLA-DMA/HLA-DQB1
hsa04380	Osteoclast differentiation	132	0.514489	1.84144	5.4147e-06	4.31917e-05	2.59799e-05	3575	tags=45%, list=19%, signal=37%	TGFB2/TREM2/TNFRSF1A/TNFRSF11B/ITPR2/FCGR3A/LILRB4/LILRA4/NCF2/BTK/FCGR2A/SYK/LILRA2/TYROBP/NFATC2/CSF1/LILRB1/SPI1/CSF1R/LILRA1/NFATC1/STAT1/MITF/CYBA/OSCAR/SOCS1/FCGR1A/NFKB1/SOCS3/BLNK/TAB2/TGFBR2/JAK1/FCGR2B/TGFBR1/TGFB1/SIRPA/NCF1/LCP2/IFNGR1/JUN/ACP5/IL1A/MAP3K14/LCK/FOSL1/IKBKB/NCF4/LILRB3/PPARG/TMEM64/RELB/SIRPB1/LILRA6/LILRB2/SQSTM1/RAC1/IFNAR1/STAT2/PLCG2
hsa05022	Pathways of neurodegeneration - multiple diseases	464	-0.368964	-1.53174	7.9955e-06	6.23285e-05	3.74908e-05	4378	tags=38%, list=23%, signal=30%	ATG14/PTGS2/PRKN/BRAF/DKK2/PSMA4/COX7C/PLCB3/WNT4/COX6A2/PSMC1/BDNF/TOMM40L/NDUFV2/NDUFB10/COX5B/DAXX/PSMC5/VDAC3/UQCR11/MAP2K7/TRAF2/SLC25A5/UBA52/ACTR1B/MAPK10/ATXN2L/PSMC3/PPP3CA/NDUFS6/DNAH1/DVL2/SEPTIN5/CYC1/ATG2B/PSMC6/FUS/NDUFS8/ACTR10/GRM1/COX6C/ATP5MC2/NDUFS4/BAD/HAP1/ATP5F1B/FZD8/ATP2A1/AXIN1/TUBA3D/ATP5MC1/CALM1/CASP9/PSMA1/TUBA8/PSMD4/UQCRHL/COX8A/PSMB5/NDUFS5/WNT11/PRPH/GSK3B/NDUFAB1…
hsa04064	NF-kappa B signaling pathway	102	0.532654	1.83361	2.13271e-05	0.000159026	9.56546e-05	4576	tags=54%, list=24%, signal=41%	VCAM1/TLR4/TNFRSF1A/TNFSF13B/MYD88/EDA2R/BTK/ICAM1/SYK/TRAF1/PPP1R13L/LYN/BCL2/PLAU/CD14/IRAK4/LY96/NFKB1/TNFAIP3/BLNK/TAB2/RIPK1/BCL2A1/CFLAR/CARD11/GADD45A/MAP3K14/LCK/IKBKB/TNFSF14/CXCL2/BIRC3/GADD45B/RELB/ERC1/TRIM25/CCL19/LTBR/TRAF5/CXCL3/CD40/IRAK1/PLCG2/EDA/TRAF6/LBP/PLCG1/CYLD/MALT1/CD40LG/NFKB2/TNF/BIRC2/TRADD/PARP1
hsa04659	Th17 cell differentiation	106	0.527141	1.8279	2.11307e-05	0.000159026	9.56546e-05	3142	tags=39%, list=17%, signal=32%	HLA-DRB5/HLA-DQA2/HLA-DRA/HLA-DOA/HLA-DPA1/HLA-DQA1/HLA-DRB1/HLA-DPB1/HLA-DMB/HLA-DMA/NFATC2/HLA-DQB1/STAT5A/NFATC1/STAT1/IL6R/STAT3/HIF1A/CD3E/CD4/NFKB1/RUNX1/TGFBR2/CD3D/JAK1/TGFBR1/AHR/TGFB1/IL6ST/IFNGR1/JUN/IL1RAP/LCK/GATA3/IKBKB/RXRA/RXRG/NFATC3/RORA/EBI3/IL12RB1
hsa04725	Cholinergic synapse	114	-0.515885	-1.8759	2.31798e-05	0.000169163	0.000101752	1729	tags=29%, list=9%, signal=26%	CREB3L4/CACNA1C/ITPR1/KCNQ3/MAP2K1/PLCB4/CAMK4/KCNJ3/CAMK2B/CHRM3/GNB5/ADCY1/GNAI1/ADCY5/CHRM4/GNG2/KCNJ12/GNG4/KCNQ5/CHRNB2/CACNA1A/GNG13/GNB3/PRKCB/CACNA1B/GNG3/GNG8/CHRNA4/KCNJ4/PRKCG/CHRM1/KCNQ2/CAMK2A
hsa05144	Malaria	50	0.637442	1.9722	2.71993e-05	0.000194362	0.000116909	2019	tags=36%, list=11%, signal=32%	VCAM1/TGFB2/TLR4/CCL2/THBS2/ITGB2/MYD88/SDC2/TLR2/ICAM1/IL18/THBS4/GYPC/ITGAL/CD81/LRP1/HGF/TGFB1
hsa04936	Alcoholic liver disease	141	0.484551	1.745	2.86237e-05	0.000200366	0.000120521	3816	tags=37%, list=20%, signal=30%	C3/C4B/C4A/TLR4/TNFRSF1A/MYD88/ALDH7A1/C3AR1/FOXO1/CASP8/FAS/C1QB/C1QC/CASP3/SREBF1/MAP3K5/ACACB/CD14/TCF7/IL17RA/IRAK4/LY96/IL17RC/C5AR1/C1QA/ALDH9A1/NFKB1/LPIN3/TAB2/PPARA/ALDH3A2/ADH5/ACADM/RIPK1/C5/PPARGC1A/ADIPOR2/MAP3K14/LPIN2/IKBKB/CXCL2/CTNNB1/IKBKE/SCD5/CXCL3/IRAK1/PRKAA1/CPT1A/C2/TRAF6/LBP/LEF1
hsa05417	Lipid and atherosclerosis	214	0.432547	1.64351	3.18977e-05	0.000218819	0.00013162	3459	tags=32%, list=18%, signal=26%	VCAM1/OLR1/ABCA1/TLR4/TNFRSF1A/CYBB/CCL2/CYP2J2/VAV3/MYD88/CASP6/CASP1/SOD2/TLR2/NCF2/ICAM1/CASP8/IL18/NFATC2/FAS/CASP3/HSPA2/MAP3K5/CCL5/LYN/NFATC1/BCL2/CASP7/CD14/VAV1/TLR6/STAT3/IRAK4/LY96/NFE2L2/TANK/HSPA5/CYBA/NFKB1/TAB2/NCF1/IRF7/PYCARD/CAMK2D/RAP1B/JUN/HSP90B1/NLRP3/IKBKB/TNFRSF10B/CXCL2/NCF4/RXRA/RXRG/PPARG/NFATC3/PLCB2/IKBKE/ATF6/RAP1A/HSPA1B/TNFRSF10A/CXCL3/CD40/IRAK1/HSPA6/RHOA/RAC1
hsa00982	Drug metabolism - cytochrome P450	68	0.578839	1.90107	4.21595e-05	0.000283543	0.000170552	2417	tags=22%, list=13%, signal=19%	MAOB/MGST1/FMO4/FMO2/MAOA/GSTM1/GSTK1/ALDH3A1/HPGDS/FMO5/GSTM5/ADH5/GSTM3/AOX1/MGST2
hsa04911	Insulin secretion	86	-0.526861	-1.84759	4.86273e-05	0.000320753	0.000192934	1949	tags=31%, list=10%, signal=28%	KCNMB2/PLCB1/CREB3L4/CACNA1C/FXYD2/PCLO/KCNJ11/PLCB4/CAMK2B/CHRM3/ADCY1/ADCYAP1/ABCC8/ADCY5/VAMP2/RYR2/KCNN1/RAPGEF4/PRKCB/STX1A/PRKCG/RIMS2/RAB3A/ATP1A3/SNAP25/CAMK2A/CCK
hsa04261	Adrenergic signaling in cardiomyocytes	153	-0.45903	-1.73168	6.15337e-05	0.000398227	0.000239535	2413	tags=30%, list=13%, signal=26%	AKT3/CACNB4/PPP2R1A/TPM1/KCNK2/PLCB1/CREB3L4/CACNA1C/FXYD2/CACNB2/CACNG7/CACNG1/MAPK11/ACTC1/POPDC3/PLCB4/ADRA1B/ADRB1/PPP2R2C/PPP2R2D/MAPK13/PPP2R3B/MYH7/CACNA2D2/CAMK2B/MAPK12/ADCY1/GNAI1/CALM3/ADCY5/RYR2/CACNA2D1/CACNB1/CACNA2D3/SCN1B/CACNG4/RAPGEF4/SLC8A3/CACNB3/CACNG8/CACNG2/ATP2B3/SLC8A2/CACNG3/ATP1A3/CAMK2A
hsa05205	Proteoglycans in cancer	200	0.432865	1.63426	6.90044e-05	0.000438306	0.000263642	2355	tags=30%, list=12%, signal=26%	FZD7/TGFB2/CD44/SDC4/MSN/ITGA2/SMO/EGFR/TLR4/ITGB5/IQGAP1/VAV3/ITPR2/SDC2/FZD1/EZR/ITGAV/TLR2/FGF2/FZD2/FLNA/FAS/FN1/PLCE1/RDX/CASP3/HCLS1/TIMP3/CD63/PLAU/VAV1/ITGA5/STAT3/ANK2/HPSE/HOXD10/HIF1A/ERBB2/PTPN6/WNT16/FZD3/HGF/CTSL/FGFR1/MMP2/CDKN1A/PLAUR/RRAS2/COL1A2/TGFB1/FRS2/FZD6/FZD5/CAMK2D/ROCK1/GAB1/WNT5A/ITGB1/ERBB4
hsa04921	Oxytocin signaling pathway	154	-0.447586	-1.69396	0.000102545	0.000628087	0.000377797	3163	tags=38%, list=17%, signal=32%	MAP2K5/CALM1/ELK1/SRC/ADCY9/MAPK3/KCNJ6/ADCY4/MEF2C/MAP2K2/CACNB4/MYL6B/NPR1/HRAS/CAMK1D/CAMK1/PPP3CC/PLCB1/PPP1R12C/RGS2/CACNA1C/ITPR1/MAP2K1/CACNB2/CACNG7/PPP3R1/CACNG1/PLCB4/CAMK4/CCND1/KCNJ3/CACNA2D2/CAMK2B/EEF2/ADCY1/GUCY1B1/GNAI1/CALM3/ADCY5/RYR2/CAMKK2/CACNA2D1/PPP3CB/CACNB1/CACNA2D3/KCNJ12/CACNG4/CACNB3/CACNG8/CAMK1G/PRKCB/NPPA/KCNJ9/CACNG2/KCNJ4/PRKCG/CACNG3/CAMK2A
hsa05165	Human papillomavirus infection	329	0.385351	1.52744	0.00010222	0.000628087	0.000377797	3530	tags=29%, list=19%, signal=24%	FZD7/TNC/ITGB4/ITGB8/LFNG/SPP1/ITGA2/TLR3/EGFR/COL4A6/TNFRSF1A/COL4A5/ITGB5/THBS2/LAMB2/ITGA6/MX1/ITGA7/LAMC1/FZD1/ITGAV/FZD2/FOXO1/HLA-B/CASP8/EGF/THBS4/HLA-E/FAS/LAMA1/FN1/PATJ/CASP3/HLA-C/COL4A1/HES1/LAMA2/CREB5/STAT1/NOTCH2/TCF7/MAML3/ITGA5/RB1/LLGL1/TNXB/COL9A2/ITGA3/WNT16/FZD3/OASL/CREB3L2/LAMA4/HLA-A/HDAC1/NFKB1/COL4A2/JAG1/CDKN1A/MX2/PTGER4/COL1A2/JAK1/ATP6V0E1/PPP2R5A/FZD6/FZD5/EIF2AK2/I…
hsa05162	Measles	137	0.469553	1.68139	0.000137476	0.000827271	0.000497606	3755	tags=32%, list=20%, signal=26%	MSN/TLR4/IFIH1/OAS3/OAS1/TLR7/MYD88/MX1/TLR2/OAS2/CASP8/FAS/CASP3/STAT5A/STAT1/BCL2/STAT3/IRAK4/CD3E/NFKB1/TNFAIP3/TAB2/CD3D/MX2/JAK1/FCGR2B/IRF7/EIF2AK2/JUN/IL1A/IKBKB/RAB9A/IKBKE/CDK6/CDK2/HSPA1B/IL2RB/IRAK1/HSPA6/IFNAR1/MAVS/STAT2/TRAF6/EIF2AK1
hsa04925	Aldosterone synthesis and secretion	98	-0.493962	-1.76232	0.000173438	0.00101391	0.000609869	2234	tags=31%, list=12%, signal=27%	NPR1/CAMK1D/CAMK1/PLCB1/NR4A2/CREB3L4/CACNA1C/ITPR1/PLCB4/CAMK4/CACNA1G/CAMK2B/ADCY1/NR4A1/KCNK9/STAR/CALM3/ADCY5/CACNA1I/PRKCE/CAMK1G/CACNA1H/PRKCB/NPPA/ATP2B3/PRKCG/ATP1A3/PDE2A/KCNK3/CAMK2A
hsa04810	Regulation of actin cytoskeleton	228	0.409928	1.57355	0.000174404	0.00101391	0.000609869	2336	tags=25%, list=12%, signal=22%	ITGB4/GNG12/FGF1/ITGB8/MSN/FGFR3/ITGA2/EGFR/CXCR4/ITGB5/IQGAP2/IQGAP1/SCIN/ITGB2/VAV3/ARHGEF6/ITGA6/F2R/ITGA7/SPATA13/EZR/ITGAV/FGF2/PDGFD/LIMK2/EGF/ITGAX/NCKAP1L/FN1/ITGAM/RDX/LPAR5/CYFIP1/GNA12/MYL12A/GSN/VAV1/ITGA5/FGFR2/RAC2/ITGAL/LPAR1/MYLK/GNA13/WASF2/ITGA3/SSH3/VCL/DIAPH3/FGFR1/RRAS2/TMSB4X/C5/PDGFA/ROCK1/ITGB1/DOCK1
hsa03320	PPAR signaling pathway	74	0.532755	1.76717	0.000196784	0.00110651	0.000665568	3567	tags=43%, list=19%, signal=35%	PLTP/OLR1/ACOX2/CYP27A1/SLC27A6/FABP5/FABP7/PLIN1/SORBS1/ACSBG1/PLIN2/PCK2/ACADL/PPARA/EHHADH/FADS2/ACSL3/ACADM/SLC27A1/ACSL1/DBI/UBC/RXRA/RXRG/PPARG/LPL/SCP2/SCD5/ACAA1/GK/CPT1A/PLIN5
hsa04142	Lysosome	131	0.474419	1.69923	0.000196691	0.00110651	0.000665568	3592	tags=38%, list=19%, signal=31%	CTSS/FUCA2/LITAF/AGA/CTSO/LAPTM5/NPC2/CD164/GM2A/GNS/SLC11A1/DNASE2/LAMP2/CTSZ/LAPTM4A/TPP1/CD63/ASAH1/GALC/NAGA/FUCA1/LIPA/LAMP1/HEXB/AP3B1/MFSD8/DNASE2B/CTSB/AP1S2/CTSL/CTSC/GLB1/PPT1/CTSH/ACP5/CTSA/LAMP3/MANBA/SORT1/SLC17A5/CTNS/MAN2B1/SUMF1/GUSB/M6PR/ARSG/SCARB2/SMPD1/TCIRG1/NPC1
hsa05016	Huntington disease	294	-0.374057	-1.49894	0.000204243	0.00112993	0.000679655	4263	tags=39%, list=22%, signal=31%	PSMA4/COX7C/PLCB3/COX6A2/PSMC1/AP2M1/BDNF/NDUFV2/NDUFB10/COX5B/PSMC5/VDAC3/UQCR11/MAP2K7/TRAF2/SLC25A5/ACTR1B/TFAM/MAPK10/PSMC3/NDUFS6/DNAH1/AP2A2/CYC1/CREB3L3/ATG2B/PSMC6/NDUFS8/ACTR10/COX6C/ATP5MC2/NDUFS4/HAP1/ATP5F1B/TUBA3D/AP2A1/ATP5MC1/CASP9/PSMA1/TUBA8/PSMD4/UQCRHL/COX8A/PSMB5/NDUFS5/NDUFAB1/COX7A2L/TUBB2A/NDUFA10/ATG101/COX5A/DCTN1/PSMA6/TUBB/GRM5/TUBB3/COX6A1/NDUFS2/NDUFB1/CLTA/UQCRC2/KLC…
hsa05010	Alzheimer disease	372	-0.352856	-1.44265	0.00024921	0.00135681	0.000816128	4378	tags=37%, list=23%, signal=29%	ATG14/PTGS2/BRAF/DKK2/PSMA4/COX7C/PLCB3/WNT4/COX6A2/PSMC1/NDUFV2/NDUFB10/COX5B/PSMC5/VDAC3/UQCR11/MAP2K7/TRAF2/SLC25A5/MAPK10/PSMC3/PPP3CA/NDUFS6/DVL2/CYC1/ATG2B/PSMC6/NDUFS8/COX6C/ATP5MC2/NDUFS4/BAD/ATP5F1B/FZD8/ATP2A1/AXIN1/PIK3R3/TUBA3D/PIK3R1/IRS1/ATP5MC1/CALM1/CASP9/PSMA1/TUBA8/PSMD4/RTN3/UQCRHL/COX8A/PSMB5/NDUFS5/WNT11/GSK3B/NDUFAB1/MAPK3/WNT6/CDK5/COX7A2L/TUBB2A/NDUFA10/ATG101/MAP2K2/COX5A…
hsa04720	Long-term potentiation	67	-0.541526	-1.82615	0.000311751	0.00167079	0.00100499	2837	tags=37%, list=15%, signal=32%	MAPK3/MAP2K2/GRM5/HRAS/PPP3CC/PLCB1/RPS6KA6/CACNA1C/ITPR1/MAP2K1/PPP3R1/GRIN2D/PLCB4/CAMK4/GRIN2A/CAMK2B/ADCY1/GRIA2/CALM3/GRIN2B/PPP3CB/PRKCB/PRKCG/CAMK2A/GRIN1
hsa04024	cAMP signaling pathway	225	-0.393597	-1.54376	0.000344907	0.00181534	0.00109193	3316	tags=32%, list=17%, signal=27%	BAD/ATP2A1/PIK3R3/POMC/PIK3R1/CALM1/ADCY9/CFTR/MAPK3/ADCY4/GIPR/MAP2K2/LIPE/CHRM2/DRD1/PTGER3/AKT3/NPR1/PAK1/KCNK2/CRHR2/PDE10A/CREB3L4/DRD5/GABBR2/CACNA1C/MAPK9/FXYD2/MAP2K1/HTR1B/CNGB1/GRIA3/POPDC3/MAPK8/GRIN2D/CAMK4/NPY1R/GRIN2A/ADRB1/DRD2/CRH/PTCH1/GABBR1/CAMK2B/SSTR5/ADCY1/HTR1E/HTR6/GRIA2/GRIA4/ADCYAP1/HCN2/GNAI1/CALM3/ADCY5/RYR2/GRIN2B/VIPR2/VIP/SSTR2/PDE4A/RAPGEF4/SST/AMH/NPPA/RAC3/SSTR1/…
hsa04151	PI3K-Akt signaling pathway	358	0.363691	1.44924	0.000349307	0.00181534	0.00109193	3491	tags=28%, list=18%, signal=24%	TNC/ITGB4/GNG12/FGF1/ANGPT1/ITGB8/FGFR3/SPP1/ITGA2/EGFR/COL4A6/OSMR/TLR4/COL4A5/ITGB5/THBS2/LAMB2/ITGA6/F2R/ITGA7/LAMC1/ITGAV/TLR2/NTRK2/FGF2/PDGFD/SYK/EGF/EFNA4/THBS4/KITLG/LAMA1/CSF1/FN1/LPAR5/COL4A1/CSF3R/CSF1R/LAMA2/CREB5/PIK3CG/PIK3R5/BCL2/LPAR6/IL6R/ITGA5/FGFR2/LPAR1/PIK3AP1/ERBB2/TNXB/COL9A2/ITGA3/PCK2/HGF/CREB3L2/LAMA4/ANGPT2/NFKB1/COL4A2/FGFR1/PKN2/CDKN1A/BRCA1/COL1A2/JAK1/PPP2R5A/NGFR/P…
hsa05031	Amphetamine addiction	69	-0.536274	-1.81592	0.000419641	0.00214831	0.00129222	2039	tags=33%, list=11%, signal=30%	PPP3CC/HDAC2/CREB3L4/CACNA1C/PPP3R1/GRIA3/FOSB/GRIN2D/CAMK4/GRIN2A/PDYN/CAMK2B/GRIA2/GRIA4/CALM3/ADCY5/GRIN2B/PPP3CB/PRKCB/STX1A/PRKCG/CAMK2A/GRIN1
hsa04620	Toll-like receptor signaling pathway	106	0.484405	1.67971	0.000432631	0.00218224	0.00131263	3738	tags=34%, list=20%, signal=27%	SPP1/CXCL10/TLR3/TLR4/TLR7/MYD88/TLR2/TLR1/CD86/CASP8/CCL5/CXCL9/IRF5/STAT1/CD14/TLR6/IRAK4/LY96/TLR5/NFKB1/TAB2/JAK1/RIPK1/IRF7/JUN/CXCL11/TLR8/IKBKB/IKBKE/CD40/IRAK1/RAC1/IFNAR1/STAT2/TRAF6/LBP
hsa04714	Thermogenesis	220	-0.389202	-1.52202	0.000531673	0.00264296	0.00158975	4857	tags=44%, list=26%, signal=33%	GNAS/NDUFA13/COA6/UQCR10/PNPLA2/COA3/TSC1/ATP5F1A/ATP5PF/PRKAA2/SMARCD1/UQCRC1/SMARCC1/COX7C/COX6A2/NDUFV2/NDUFB10/COX5B/UQCR11/COX17/BMP8B/NDUFS6/CYC1/NDUFAF4/CREB3L3/COX10/NDUFS8/COX6C/COX19/ATP5MC2/BMP8A/NDUFS4/ATP5F1B/ATP5MC1/COX15/KDM1A/ATP5MG/SMARCD3/ADCY9/UQCRHL/COX8A/NDUFS5/NDUFAB1/ADCY4/COX7A2L/NDUFA10/COX5A/SMARCB1/RPS6KB2/ACSL4/LIPE/MLST8/COX6A1/NDUFS2/SLC25A29/NDUFB1/UQCRC2/SIRT6/NDUF…
hsa04976	Bile secretion	90	0.485291	1.65687	0.000585766	0.00287025	0.00172647	1213	tags=13%, list=6%, signal=13%	AQP4/AQP1/SLC4A4/ABCC3/ATP1A2/SLC51B/ADCY8/CA2/ATP1B2/SLCO1A2/SLC4A2/ABCC4
hsa04146	Peroxisome	83	0.494816	1.66421	0.00069887	0.00337623	0.00203082	4098	tags=39%, list=22%, signal=30%	PIPOX/ACOX2/DAO/EPHX2/SOD2/ABCD2/CROT/PRDX1/DDO/GSTK1/PEX11A/NUDT12/ABCD3/PEX12/EHHADH/ACSL3/CAT/FAR2/HSD17B4/MPV17L/ACSL1/HMGCL/SCP2/PEX2/ACAA1/PEX11G/NUDT19/PXMP4/IDH2/PEX10/PEX1/NUDT7
hsa04668	TNF signaling pathway	118	0.456822	1.60101	0.000728684	0.00347137	0.00208804	2755	tags=30%, list=15%, signal=26%	VCAM1/MMP14/CXCL10/TNFRSF1A/CCL2/CXCL5/ICAM1/CASP8/FAS/TRAF1/RHBDF2/CSF1/CASP3/MAP3K5/CCL5/RHBDF1/LIF/CREB5/CASP7/CREB3L2/NFKB1/SOCS3/TNFAIP3/TAB2/JAG1/ADAM17/RIPK1/IRF1/TNFRSF1B/JUN/CFLAR/MAP3K14/IKBKB/CXCL2/BIRC3
hsa04510	Focal adhesion	201	0.407342	1.53819	0.000753601	0.00354089	0.00212986	4070	tags=39%, list=21%, signal=31%	TNC/ITGB4/EMP1/ITGB8/SPP1/ITGA2/EGFR/COL4A6/COL4A5/ITGB5/THBS2/VAV3/LAMB2/ITGA6/ITGA7/LAMC1/ITGAV/PDGFD/EGF/THBS4/FLNA/LAMA1/FN1/COL4A1/LAMA2/MYL12A/BCL2/VAV1/ITGA5/RAC2/MYLK/TLN1/ERBB2/TNXB/COL9A2/ITGA3/HGF/LAMA4/COL4A2/PARVG/VCL/ARHGAP5/COL1A2/PDGFA/RAP1B/ROCK1/JUN/ITGB1/DOCK1/CAV1/CAPN2/COL1A1/PARVA/BIRC3/PPP1CB/COL6A1/CTNNB1/SHC4/RAP1A/ITGA4/VASP/TNN/CAV2/RHOA/RAC1/ITGB7/PDGFC/ZYX/ACTN1/IBSP/…
hsa05020	Prion disease	259	-0.371115	-1.47161	0.00077741	0.0036034	0.00216746	4263	tags=38%, list=22%, signal=30%	PSMA4/COX7C/COX6A2/PSMC1/NDUFV2/NDUFB10/COX5B/PSMC5/VDAC3/UQCR11/SLC25A5/MAPK10/PSMC3/PPP3CA/STIP1/NDUFS6/CYC1/CREB3L3/PSMC6/NDUFS8/COX6C/ATP5MC2/NDUFS4/BAD/ATP5F1B/PIK3R3/TUBA3D/PIK3R1/ATP5MC1/CASP9/PSMA1/TUBA8/PSMD4/UQCRHL/COX8A/PSMB5/NDUFS5/GSK3B/NDUFAB1/MAPK3/COX7A2L/TUBB2A/NDUFA10/COX5A/PSMA6/TUBB/TUBB3/MCU/COX6A1/NDUFS2/NDUFB1/UQCRC2/KLC4/NDUFA4L2/COX7A2/ATP5F1C/SDHA/NDUFA9/ATP5PO/COX4I1/PP…
hsa04726	Serotonergic synapse	112	-0.453672	-1.63759	0.00101883	0.00465947	0.00280269	1931	tags=29%, list=10%, signal=26%	PLCB1/ALOX12B/CYP2D6/CACNA1C/ITPR1/MAP2K1/HTR1B/PLCB4/KCNJ3/HTR3B/GNB5/HTR2C/HTR1E/HTR6/GNAI1/ADCY5/CYP4X1/HTR5A/GNG2/GNG4/CACNA1A/GNG13/GABRB2/GNB3/PRKCB/CACNA1B/KCNJ9/GNG3/GNG8/GABRB3/HTR1A/PRKCG
hsa04216	Ferroptosis	41	0.610429	1.84346	0.0010525	0.00475011	0.00285721	2818	tags=39%, list=15%, signal=33%	CP/STEAP3/SLC7A11/CYBB/SLC40A1/MAP1LC3C/HMOX1/SLC3A2/ACSL3/TFRC/GCLM/SLC39A8/LPCAT3/ACSL1/GCLC/SLC39A14
hsa04670	Leukocyte transendothelial migration	113	0.451745	1.57789	0.0011664	0.00519577	0.00312527	3809	tags=42%, list=20%, signal=33%	VCAM1/CD99/MSN/CXCR4/CYBB/ITGB2/VAV3/JAM2/EZR/NCF2/ICAM1/ITGAM/CTNNA1/MYL12A/VAV1/RAC2/ITGAL/JAM3/CYBA/CLDN12/VCL/ARHGAP5/MMP2/F11R/NCF1/CLDN23/RAP1B/ROCK1/ITGB1/GNAI3/PTPN11/NCF4/SIPA1/CTNNB1/GNAI2/RAP1A/ITGA4/CLDN11/CTNNA2/VASP/RHOA/RAC1/PLCG2/ACTN1/RHOH/CLDN10/PLCG1
hsa04940	Type I diabetes mellitus	41	0.605529	1.82866	0.00126126	0.00553857	0.00333147	1025	tags=41%, list=5%, signal=39%	HLA-DRB5/HLA-DQA2/HLA-DRA/HLA-DOA/HLA-DPA1/HLA-DQA1/HLA-DRB1/HLA-DPB1/CD86/HLA-DMB/HLA-B/HLA-DMA/HLA-E/FAS/CPE/HLA-C/HLA-DQB1
hsa05012	Parkinson disease	254	-0.370698	-1.47076	0.00127565	0.00553857	0.00333147	4263	tags=38%, list=22%, signal=30%	PSMA4/COX7C/TH/COX6A2/PSMC1/NDUFV2/NDUFB10/TXN2/COX5B/DAXX/PSMC5/VDAC3/UQCR11/SLC25A5/UBA52/MAPK10/PSMC3/NDUFS6/SEPTIN5/CYC1/PSMC6/NDUFS8/COX6C/ATP5MC2/NDUFS4/ATP5F1B/TUBA3D/ATP5MC1/CALM1/CASP9/PSMA1/TUBA8/PSMD4/UQCRHL/COX8A/PSMB5/NDUFS5/NDUFAB1/COX7A2L/TUBB2A/NDUFA10/COX5A/PSMA6/TUBB/TUBB3/MCU/COX6A1/NDUFS2/NDUFB1/DRD1/UQCRC2/KLC4/NDUFA4L2/COX7A2/ATP5F1C/SDHA/NDUFA9/ATP5PO/COX4I1/PPIF/SLC39A3/ND…
hsa00830	Retinol metabolism	68	0.518396	1.70256	0.00134922	0.0057848	0.00347958	2297	tags=18%, list=12%, signal=16%	RPE65/LRAT/RDH10/RETSAT/BCO1/HSD17B6/PNPLA4/DHRS3/ALDH1A1/ADH5/RDH5/AOX1
hsa05166	Human T-cell leukemia virus 1 infection	220	0.383974	1.46831	0.001384	0.00578918	0.00348221	3215	tags=28%, list=17%, signal=23%	TGFB2/HLA-DRB5/HLA-DQA2/HLA-DRA/TNFRSF1A/ADCY8/HLA-DOA/HLA-DPA1/ITGB2/HLA-DQA1/HLA-DRB1/HLA-DPB1/HLA-DMB/HLA-B/ICAM1/HLA-DMA/NFATC2/HLA-E/TSPO/B2M/HLA-C/SPI1/HLA-DQB1/STAT5A/CREB5/CANX/NFATC1/ITGAL/RB1/TLN1/CD3E/CD4/CREB3L2/HLA-A/KAT2B/NFKB1/TGFBR2/CALR/NFATC4/CDKN1A/CD3D/MSX1/JAK1/TGFBR1/TGFB1/ZFP36/JUN/HLA-F/TRRAP/TGFB3/MAP3K14/LCK/FOSL1/IKBKB/HLA-G/NFATC3/RELB/ADCY2/CDK2/LTBR/CDKN2C
hsa04020	Calcium signaling pathway	253	-0.365552	-1.44848	0.00137102	0.00578918	0.00348221	2664	tags=29%, list=14%, signal=25%	HTR2A/GRM5/PHKG2/MCU/CHRM2/DRD1/PTGER3/FGF22/PPIF/FGF18/NGF/CAMK1D/NOS1/CAMK1/ERBB3/PPP3CC/TNNC2/FGF8/PLCB1/HRH2/NTSR1/DRD5/CACNA1C/ITPR1/SLC25A6/HRC/MST1/PPP3R1/VDAC2/GRIN2D/PLCB4/CAMK4/GRIN2A/ADRA1B/ADRB1/CACNA1G/CAMK2B/RET/CHRM3/CACNA1E/HTR2C/ADCY1/HTR6/PDE1A/P2RX5/PDGFRA/CALM3/RYR2/GRIN2B/PPP3CB/PDE1B/HTR5A/CACNA1A/FGF9/CACNA1I/GDNF/SLC8A3/ITPKA/TACR1/CAMK1G/CACNA1H/GNAL/PRKCB/CACNA1B/P2RX6/F…
hsa04933	AGE-RAGE signaling pathway in diabetic complications	100	0.466695	1.61165	0.00145511	0.00601328	0.00361701	2646	tags=33%, list=14%, signal=29%	VCAM1/TGFB2/F3/AGT/COL4A6/CYBB/COL4A5/CCL2/SERPINE1/PLCD1/FOXO1/ICAM1/FN1/PLCE1/CASP3/COL4A1/STAT5A/PLCD3/NFATC1/STAT1/BCL2/STAT3/NFKB1/COL4A2/TGFBR2/MMP2/COL1A2/TGFBR1/TGFB1/JUN/IL1A/TGFB3/COL1A1
hsa04392	Hippo signaling pathway - multiple species	29	0.646734	1.81219	0.00154287	0.00630004	0.0037895	3722	tags=59%, list=20%, signal=47%	YAP1/WWTR1/TEAD3/TEAD2/LATS2/DCHS2/DCHS1/AJUBA/MOB1A/FAT4/MOB1B/STK3/WWC1/TEAD1/FRMD6/RASSF4/RASSF2
hsa04929	GnRH secretion	64	-0.514529	-1.71194	0.00168248	0.00678931	0.0040838	3444	tags=45%, list=18%, signal=37%	ARRB1/PIK3R3/PIK3R1/MAPK3/KCNJ6/MAP2K2/GPER1/TRPC1/AKT3/HRAS/PLCB1/GABBR2/CACNA1C/ITPR1/MAP2K1/KCNJ11/PLCB4/HCN3/GABBR1/KCNJ3/CACNA1G/HCN2/HCN1/KCNN1/CACNA1I/CACNA1H/PRKCB/KCNJ9/PRKCG
hsa05146	Amoebiasis	101	0.463815	1.60178	0.00177505	0.00707958	0.00425839	3000	tags=29%, list=16%, signal=24%	TGFB2/COL4A6/TLR4/COL4A5/ITGB2/LAMB2/LAMC1/TLR2/HSPB1/LAMA1/FN1/ITGAM/PRDX1/CASP3/COL4A1/LAMA2/CD14/SERPINB6/LAMA4/NFKB1/COL4A2/VCL/COL1A2/TGFB1/TGFB3/COL1A1/CXCL2/RAB7B/PLCB2
hsa04623	Cytosolic DNA-sensing pathway	80	0.483002	1.61889	0.00190679	0.00751759	0.00452186	3658	tags=34%, list=19%, signal=27%	CXCL10/IL33/CASP1/CASP8/IL18/IFI16/CASP3/CCL5/DNASE2/GSDMD/GSDME/CASP7/DNASE2B/NFKB1/CGAS/ZBP1/RIPK1/ZDHHC1/IRF7/PYCARD/NLRP3/IKBKB/IKBKE/G3BP1/MAVS/SAMHD1/RIPK3
hsa00260	Glycine, serine and threonine metabolism	38	0.600874	1.77123	0.00267078	0.01041	0.00626165	3447	tags=47%, list=18%, signal=39%	MAOB/PIPOX/GATM/DAO/ALDH7A1/PSAT1/MAOA/PSPH/CHDH/SDSL/SDS/BPGM/SHMT1/PHGDH/SRR/SARDH/DMGDH/DLD
hsa05134	Legionellosis	56	0.528499	1.67677	0.00284148	0.0109509	0.006587	4571	tags=48%, list=24%, signal=37%	C3/TLR4/ITGB2/MYD88/CASP1/TLR2/CASP8/IL18/ITGAM/CASP3/CASP7/CD14/TLR5/NFKB1/PYCARD/SAR1B/CXCL2/HSPA1B/CXCL3/HSPA6/SEC22B/BCL2L13/NLRC4/RAB1A/NFKB2/TNF/NAIP
hsa04658	Th1 and Th2 cell differentiation	90	0.453271	1.54755	0.00293684	0.0111926	0.00673241	2659	tags=33%, list=14%, signal=29%	HLA-DRB5/HLA-DQA2/HLA-DRA/HLA-DOA/HLA-DPA1/HLA-DQA1/HLA-DRB1/HLA-DPB1/HLA-DMB/HLA-DMA/NFATC2/HLA-DQB1/STAT5A/NFATC1/STAT1/NOTCH2/MAML3/CD3E/CD4/NFKB1/JAG1/CD3D/JAK1/IFNGR1/MAF/JUN/RUNX3/LCK/GATA3/IKBKB
hsa05167	Kaposi sarcoma-associated herpesvirus infection	194	0.384645	1.44435	0.00333449	0.0125685	0.00755998	3003	tags=30%, list=16%, signal=25%	GNG12/C3/TLR3/TNFRSF1A/MAP1LC3C/ITPR2/CCR1/FGF2/CD86/HLA-B/ICAM1/SYK/CASP8/CCR5/NFATC2/HLA-E/FAS/CASP3/HLA-C/MICA/MICB/PIK3CG/PIK3R5/LYN/NFATC1/STAT1/PREX1/TCF7/STAT3/RB1/HIF1A/HCK/HLA-A/ANGPT2/NFKB1/NFATC4/CDKN1A/JAK1/IL6ST/IFNGR1/RCAN1/IRF7/EIF2AK2/CLEC2B/ZFP36/GNG5/JUN/HLA-F/UBB/IKBKB/CXCL2/UBC/HLA-G/CTNNB1/GNGT2/NFATC3/MAPKAPK2/IKBKE
hsa05131	Shigellosis	244	0.368328	1.42324	0.00342318	0.0127625	0.00767669	4864	tags=39%, list=26%, signal=29%	CD44/C3/EGFR/TLR4/TNFRSF1A/HK2/MAP1LC3C/ITPR2/MYD88/FNBP1L/CASP1/PLCD1/FOXO1/IL18/PLCE1/HCLS1/CCL5/CAST/MYL12A/PLCD3/BCL2/CD14/CASP4/ITGA5/SEPTIN11/TLR5/TLN1/WASF2/WIPI1/TIFA/CALCOCO2/NOD1/NFKB1/VCL/TAB2/CYTH4/CGAS/RIPK1/PYCARD/ROCK1/JUN/ITGB1/DOCK1/SEPTIN2/SEPTIN7/H3C6/NLRP3/CAPN2/UBB/CAPN1/IKBKB/UBC/HKDC1/PLCB2/PIK3R4/FNBP1/TRAF5/MDM2/PRKCD/SQSTM1/RHOA/RAC1/WASL/PLCG2/ACTN1/SEPTIN9/TRAF6/PFN4/E…
hsa05222	Small cell lung cancer	92	0.456224	1.56533	0.0035224	0.0129912	0.00781426	3283	tags=35%, list=17%, signal=29%	ITGA2/COL4A6/COL4A5/LAMB2/ITGA6/LAMC1/ITGAV/TRAF1/LAMA1/FN1/CASP3/COL4A1/LAMA2/BCL2/RB1/ITGA3/LAMA4/NFKB1/COL4A2/CDKN1A/DDB2/ITGB1/GADD45A/SKP2/IKBKB/BIRC3/RXRA/GADD45B/RXRG/CDK6/CDK2/TRAF5
hsa05034	Alcoholism	180	-0.37904	-1.45043	0.00356162	0.0129961	0.00781722	3297	tags=23%, list=17%, signal=19%	H2AC20/HDAC8/CALM1/H2AC8/H2BC6/H2BC17/MAPK3/H2BC8/H4C5/HDAC10/DRD1/SHC3/HRAS/HDAC4/SHC2/HDAC2/CREB3L4/MAP2K1/HDAC5/FOSB/GRIN2D/CAMK4/GRIN2A/DRD2/CRH/PDYN/GNB5/GNAI1/CALM3/ADCY5/CAMKK2/GRIN2B/CAMKK1/GNG2/GNG4/GNG13/GNB3/GNG3/MACROH2A2/GNG8/GRIN1
hsa04979	Cholesterol metabolism	50	0.537254	1.66222	0.00381772	0.013784	0.00829112	5077	tags=44%, list=27%, signal=32%	PLTP/ABCA1/CYP27A1/LIPG/NPC2/TSPO/SOAT1/LIPA/LRP1/APOC1/SORT1/APOH/LPL/LRP2/NPC1/ANGPTL4/ABCB11/LIPC/LDLRAP1/LRPAP1/VAPB/APOB
hsa00053	Ascorbate and aldarate metabolism	30	0.61385	1.72258	0.00417556	0.0149189	0.00897379	2976	tags=17%, list=16%, signal=14%	ALDH7A1/RGN/ALDH9A1/ALDH3A2/GUSB
hsa05130	Pathogenic Escherichia coli infection	196	0.377376	1.42096	0.00461328	0.0163129	0.00981228	3465	tags=32%, list=18%, signal=26%	TLR4/TNFRSF1A/MYD88/TUBA1C/F2R/CASP1/EZR/FCGR2A/CASP8/IL18/MYO1E/FAS/NCKAP1L/LPAR5/MYO5C/CASP3/HCLS1/SEC24D/CYFIP1/GNA12/TMBIM6/CASP7/TUBB6/CASP4/MYO1F/IRAK4/LPAR1/TLR5/GNA13/PTPN6/WASF2/TJP1/CLDN12/NFKB1/TAB2/CYTH4/MYO6/TMED10/RIPK1/CLDN23/PYCARD/ROCK1/JUN/ITGB1/SEC24B/NLRP3/PTPN11/IKBKB/TNFRSF10B/MYH9/NLRP4/WIPF1/CLDN11/ARHGEF12/MYO10/LPAR4/TNFRSF10A/IRAK1/RHOA/RAC1/WASL/WIPF3
hsa00590	Arachidonic acid metabolism	60	0.500394	1.61383	0.00496313	0.017371	0.0104487	1922	tags=23%, list=10%, signal=21%	PLA2G5/CYP2J2/CYP4F3/CBR1/EPHX2/PTGS1/PLAAT3/ALOX5/PLA2G4A/CYP2U1/ALOX15B/TBXAS1/HPGDS/PLA2G2A
hsa04961	Endocrine and other factor-regulated calcium reabsorption	53	-0.518562	-1.67442	0.00503962	0.0174605	0.0105025	3172	tags=32%, list=17%, signal=27%	AP2A1/ADCY9/CALB1/PTH1R/CLTA/PLCB1/FXYD2/CLTB/PLCB4/SLC8A3/PRKCB/DNM3/DNM1/ATP2B3/PRKCG/SLC8A2/ATP1A3
hsa04662	B cell receptor signaling pathway	81	0.459373	1.54058	0.00512117	0.0175656	0.0105658	3597	tags=42%, list=19%, signal=34%	VAV3/LILRB4/LILRA4/BTK/SYK/INPP5D/LILRA2/NFATC2/LILRB1/LILRA1/LYN/NFATC1/VAV1/RAC2/CD81/PIK3AP1/PTPN6/RASGRP3/NFKB1/BLNK/FCGR2B/DAPP1/JUN/INPPL1/CARD11/BANK1/IKBKB/LILRB3/NFATC3/LILRA6/LILRB2/RAC1/PLCG2/CD72
hsa05160	Hepatitis C	156	0.400046	1.45656	0.00523696	0.0177849	0.0106977	4785	tags=38%, list=25%, signal=29%	CXCL10/TLR3/EGFR/TNFRSF1A/OAS3/OAS1/MX1/OAS2/RSAD2/CASP8/EGF/FAS/CASP3/STAT1/RNASEL/STAT3/RB1/CD81/CLDN12/NFKB1/SOCS3/PPARA/CDKN1A/MX2/JAK1/RIPK1/IRF7/CLDN23/EIF2AK2/CFLAR/IFIT1/IKBKB/RXRA/CTNNB1/PPP2CB/IKBKE/CDK6/CDK2/CLDN11/PPP2R1B/IFNAR1/MAVS/STAT2/TRAF6/EIF2AK1/CLDN10/CLDN1/RAF1/EIF2AK3/NRAS/TNF/TYK2/PIK3CA/EIF2AK4/TRADD/MAPK1/CLDN20/PSME3/AKT2
hsa05415	Diabetic cardiomyopathy	190	-0.371206	-1.43567	0.00575432	0.0193503	0.0116393	4251	tags=39%, list=22%, signal=31%	COX7C/PLCB3/COX6A2/NDUFV2/NDUFB10/COX5B/VDAC3/UQCR11/PTEN/SLC25A5/NOS3/MAPK10/PLN/NDUFS6/CYC1/PTPA/NDUFS8/COX6C/ATP5MC2/NDUFS4/ATP5F1B/ATP2A1/PIK3R3/PIK3R1/IRS1/ATP5MC1/PDHA1/UQCRHL/COX8A/NDUFS5/GSK3B/NDUFAB1/COX7A2L/NDUFA10/COX5A/AGER/COX6A1/NDUFS2/NDUFB1/UQCRC2/AKT3/NDUFA4L2/COX7A2/ATP5F1C/SDHA/NDUFA9/ATP5PO/COX4I1/PPIF/NDUFS7/NDUFB11/ATP5F1D/PLCB1/UQCRB/NDUFV1/MAPK9/SLC25A6/UQCRH/NDUFA11/COX4I…
hsa04750	Inflammatory mediator regulation of TRP channels	98	-0.42075	-1.50112	0.00754419	0.0251229	0.0151115	3402	tags=34%, list=18%, signal=28%	PRKCQ/PIK3R3/PIK3R1/CALM1/SRC/ADCY9/ALOX12/ADCY4/HTR2A/TRPV1/PLA2G6/NGF/PLCB1/MAPK9/ITPR1/MAPK11/MAPK8/PLCB4/MAPK13/CAMK2B/MAPK12/HTR2C/ADCY1/ASIC1/ASIC3/CALM3/ADCY5/ASIC2/PRKCE/PRKCB/PRKCG/CAMK2A/ASIC4
hsa05340	Primary immunodeficiency	37	0.547293	1.60279	0.00811637	0.0267684	0.0161013	3656	tags=38%, list=19%, signal=31%	PTPRC/BTK/TAP1/CIITA/CD3E/CD4/BLNK/TAP2/CD3D/LCK/UNG/IL7R/CD40/RFXANK
hsa03250	Viral life cycle - HIV-1	63	0.478782	1.55736	0.00891331	0.0291168	0.0175139	1927	tags=22%, list=10%, signal=20%	MDFIC/APOBEC3C/CXCR4/TRIM5/MX1/BST2/APOBEC3G/CCR5/APOBEC3F/CD4/FEZ1/KAT2B/APOBEC3B/MX2
hsa04611	Platelet activation	124	0.402481	1.43175	0.009076	0.0293686	0.0176653	3632	tags=35%, list=19%, signal=29%	P2RY1/ITGA2/ADCY8/FCER1G/ITPR2/F2R/PTGS1/APBB1IP/BTK/FCGR2A/SYK/PLA2G4A/MYL12A/PIK3CG/P2RY12/PIK3R5/LYN/VAMP8/TBXAS1/FERMT3/MYLK/RASGRP1/TLN1/GNA13/P2RX1/COL1A2/LCP2/RAP1B/ROCK1/PRKG1/ITGB1/GNAI3/COL1A1/PPP1CB/PLCB2/ADCY2/GNAI2/RAP1A/ARHGEF12/VASP/RHOA/PLCG2/ADCY7/PLA2G4C
hsa00500	Starch and sucrose metabolism	34	0.565144	1.63578	0.00925077	0.0296543	0.0178372	4010	tags=44%, list=21%, signal=35%	GYG2/HK2/PYGL/PYGM/GCK/AGL/PGM2/GYG1/ENPP1/G6PC3/HKDC1/GBE1/GYS1/ENPP3/PGM1
hsa05202	Transcriptional misregulation in cancer	191	0.378524	1.41792	0.0100853	0.0320302	0.0192663	3500	tags=32%, list=18%, signal=27%	ETV4/MLF1/CD86/FOXO1/BMP2K/BAIAP3/TRAF1/ITGAM/CEBPA/AFF1/PROM1/SPI1/CSF1R/PBX3/PLAU/CD14/MITF/PLAT/WNT16/MEIS1/HDAC1/LMO2/FCGR1A/NFKB1/RUNX1/TGFBR2/CDKN1A/KLF3/ETV7/DDB2/NUPR1/SMAD1/NGFR/MAF/PDGFA/BCL2A1/DUSP6/PTCRA/TFE3/SP1/GADD45A/H3C6/HHEX/ETV5/HOXA9/BIRC3/RXRA/GADD45B/RUNX2/RXRG/PPARG/CDKN2C/SS18/ETV6/MDM2/IL2RB/REL/NFKBIZ/HOXA10/CD40/ITGB7/IGFBP3
hsa04012	ErbB signaling pathway	85	-0.433017	-1.51577	0.0102978	0.0324052	0.0194918	3316	tags=35%, list=17%, signal=29%	BAD/HBEGF/PIK3R3/PIK3R1/CBLB/ELK1/SRC/GSK3B/MAPK3/MAP2K2/RPS6KB2/SHC3/AKT3/HRAS/PAK1/ERBB3/SHC2/MAPK9/MAP2K1/MAP2K4/EIF4EBP1/MAPK8/CAMK2B/PAK6/MYC/PRKCB/PAK3/PAK5/PRKCG/CAMK2A
hsa00340	Histidine metabolism	22	0.639637	1.69965	0.0106032	0.0330094	0.0198553	2218	tags=41%, list=12%, signal=36%	MAOB/HNMT/ALDH7A1/MAOA/ALDH3A1/ALDH9A1/ALDH3A2/ASPA/CNDP2
hsa05204	Chemical carcinogenesis - DNA adducts	68	0.464196	1.52455	0.0106823	0.0330094	0.0198553	2417	tags=18%, list=13%, signal=15%	MGST1/CBR1/GSTM1/NAT1/GSTK1/HPGDS/GSTM5/NAT2/HSD11B1/GSTM3/CYP1B1/MGST2
hsa04360	Axon guidance	182	-0.35966	-1.37587	0.0123187	0.037726	0.0226923	3169	tags=30%, list=17%, signal=25%	PIK3R1/EPHA6/DCC/SRC/SEMA3C/EPHA8/PLXNA1/GSK3B/MAPK3/CDK5/TRPC3/SEMA4F/TRPC1/RND1/HRAS/PAK1/PPP3CC/SEMA3G/TRPC6/SEMA3F/SLIT2/PARD6A/SEMA4A/PPP3R1/SEMA4G/LRRC4C/SEMA7A/EFNB3/PTCH1/CAMK2B/SEMA5B/LRRC4/ABLIM2/EFNA3/SLIT3/NGEF/PAK6/GNAI1/EPHB6/PPP3CB/SEMA6C/SLIT1/NTNG2/EFNA2/EPHB1/NTN4/RAC3/PRKCZ/PAK3/PAK5/CAMK2A/SEMA6B/UNC5A/L1CAM
hsa05132	Salmonella infection	247	0.346134	1.33963	0.0124499	0.0377905	0.0227311	4612	tags=41%, list=24%, signal=31%	S100A10/TLR4/TNFRSF1A/DYNLRB2/PTPRC/AHNAK/ANXA2/MYD88/TUBA1C/CASP1/TLR2/ARHGEF26/CASP8/IL18/PIK3C2A/FLNA/NCKAP1L/CASP3/DYNC2H1/CYFIP1/MYL12A/PIK3CG/GSDMD/BCL2/CASP7/CD14/TUBB6/TCF7/CASP4/TLR6/DYNC1LI2/FYCO1/IRAK4/LY96/TLR5/NOD1/SNX9/NFKB1/TAB2/RHOB/CYTH4/MYO6/RIPK1/PYCARD/JUN/SNX18/HSP90B1/NLRP3/RHOG/IKBKB/TNFRSF10B/BIRC3/RAB9A/SNX33/KPNA3/CTNNB1/RAB7B/ARL8B/PIK3C2G/M6PR/TNFRSF10A/RRAS/DYNC2LI1/I…
hsa00592	alpha-Linolenic acid metabolism	26	0.594086	1.62247	0.0129864	0.0390731	0.0235026	3691	tags=42%, list=19%, signal=34%	PLA2G5/PLAAT3/PLA2G4A/PLA2G2A/FADS2/ACAA1/PLB1/PLA2G2C/PLA2G4C/PLAAT2/PLA2G12A
hsa05142	Chagas disease	101	0.420396	1.45184	0.0144118	0.0429849	0.0258556	2659	tags=29%, list=14%, signal=25%	TGFB2/C3/TLR4/TNFRSF1A/CCL2/SERPINE1/MYD88/TLR2/CASP8/FAS/C1QB/C1QC/CCL5/TLR6/IRAK4/C1QA/CD3E/NFKB1/TGFBR2/CALR/CD3D/TGFBR1/TGFB1/IFNGR1/JUN/GNAI3/CFLAR/TGFB3/IKBKB
hsa04141	Protein processing in endoplasmic reticulum	167	0.377286	1.38752	0.0150969	0.0446398	0.026851	4534	tags=38%, list=24%, signal=29%	MAGT1/PDIA4/TRAM1/WFS1/SEC24D/MAP3K5/MAN1C1/CANX/BCL2/DNAJC3/SEC61G/NFE2L2/SSR3/PDIA6/HSPA5/RRBP1/RPN2/LMAN1/CALR/OSTC/PDIA3/UBXN4/STT3A/HSP90B1/SEC61A1/SAR1B/DNAJC10/SEC24B/CAPN2/CAPN1/DDOST/EDEM2/MAN1A1/SIL1/EDEM3/STT3B/OS9/SEC31A/DNAJB1/P4HB/DNAJC1/ATF6/HSPA1B/GANAB/DAD1/RPN1/HSPA6/AMFR/SEC62/SSR1/ERN1/XBP1/CUL1/UBE2D3/LMAN2/SEC23B/DERL2/EIF2AK3/SEC63/UBXN2A/HSP90AA1/SELENOS/SEL1L
hsa00480	Glutathione metabolism	56	0.476922	1.51313	0.0152405	0.0446794	0.0268748	5149	tags=45%, list=27%, signal=33%	MGST1/GPX8/PRDX6/LAP3/GSTM1/OPLAH/GSTK1/HPGDS/GSTM5/GSTM3/GCLM/MGST2/RRM2B/GCLC/GPX7/GPX1/IDH2/SMS/GSTM4/CHAC2/TXNDC12/GGT5/NAT8/GSTP1/ODC1
hsa03008	Ribosome biogenesis in eukaryotes	75	-0.426123	-1.45172	0.0154661	0.0449567	0.0270416	4237	tags=33%, list=22%, signal=26%	NOP58/RCL1/TCOF1/NHP2/IMP4/POP7/UTP4/RPP38/GNL3/RPP30/BMS1/NOP56/TBL3/IMP3/RIOK1/NOB1/RRP7A/SNU13/FBL/GTPBP4/REXO5/REXO1/CSNK2B/RPP25/FBLL1
hsa05214	Glioma	75	-0.425948	-1.45112	0.0161278	0.046486	0.0279615	3256	tags=33%, list=17%, signal=28%	PIK3R3/E2F2/PIK3R1/CALM1/MAPK3/E2F3/MAP2K2/SHC3/AKT3/HRAS/CAMK1D/CAMK1/SHC2/MAP2K1/CAMK4/CCND1/E2F1/GADD45G/CAMK2B/PDGFRA/CALM3/CAMK1G/PRKCB/PRKCG/CAMK2A
hsa04935	Growth hormone synthesis, secretion and action	121	-0.389031	-1.42348	0.0180679	0.051644	0.031064	3328	tags=31%, list=18%, signal=26%	GHRH/PIK3R3/PIK3R1/IRS1/ADCY9/GSK3B/MAPK3/ADCY4/MAP2K2/SHC3/AKT3/HRAS/SHC2/PLCB1/CREB3L4/CACNA1C/MAPK9/ITPR1/MAP2K1/MAP2K4/MAPK11/MAPK8/PLCB4/IGFALS/MAPK13/MRAP2/MAPK12/SSTR5/ADCY1/GNAI1/ADCY5/BCAR1/SSTR3/SSTR2/SST/PRKCB/SSTR1/PRKCG
hsa04914	Progesterone-mediated oocyte maturation	106	-0.386377	-1.38666	0.0203715	0.0577472	0.0347352	4016	tags=28%, list=21%, signal=22%	PLK1/MAPK10/CDC25B/IGF1R/CPEB1/PIK3R3/ANAPC5/PIK3R1/ADCY9/MAD2L2/MAPK3/ADCY4/CDK1/CCNA1/AKT3/KIF22/HSP90AB1/RPS6KA6/ANAPC15/MAPK9/MAP2K1/PKMYT1/MAPK11/MAPK8/MAPK13/MAPK12/CPEB3/ADCY1/GNAI1/ADCY5
hsa04114	Oocyte meiosis	135	-0.371965	-1.37815	0.0221087	0.0621581	0.0373883	4062	tags=28%, list=21%, signal=22%	PPP2R5B/PLK1/PPP2R5D/PPP3CA/IGF1R/PTTG1/PPP2R5E/CPEB1/ANAPC5/CALM1/ADCY9/BTRC/MAD2L2/MAPK3/ADCY4/CDK1/RBX1/PPP2R1A/PPP3CC/RPS6KA6/ANAPC15/ITPR1/MAP2K1/PKMYT1/PPP3R1/YWHAG/MAPK11/YWHAH/MAPK13/CAMK2B/MAPK12/CPEB3/ADCY1/CALM3/ADCY5/PPP3CB/REC8/CAMK2A
hsa00380	Tryptophan metabolism	42	0.521795	1.57689	0.0243183	0.0678144	0.0407906	3961	tags=38%, list=21%, signal=30%	MAOB/ALDH7A1/INMT/MAOA/ALDH9A1/EHHADH/ALDH3A2/CAT/AOX1/CYP1B1/HAAO/IL4I1/HADH/DLD/IDO1/KYAT3
hsa05030	Cocaine addiction	49	-0.47993	-1.52134	0.0256603	0.0709797	0.0426946	1837	tags=33%, list=10%, signal=30%	GRM3/CREB3L4/FOSB/GRIN2D/GRIN2A/DRD2/GPSM1/PDYN/GRIA2/GNAI1/ADCY5/GRIN2B/GRM2/DLG4/CDK5R1/GRIN1
hsa04217	Necroptosis	156	0.366282	1.33363	0.0266859	0.0732262	0.0440458	4576	tags=33%, list=24%, signal=26%	TLR3/TLR4/TNFRSF1A/CYBB/IL33/PYGL/CASP1/PYGM/CASP8/PLA2G4A/FAS/STAT5A/STAT1/BCL2/STAT3/TNFAIP3/JAK1/ZBP1/RIPK1/IFNGR1/GLUL/PYCARD/EIF2AK2/CAMK2D/CFLAR/IL1A/NLRP3/CAPN2/CAPN1/TNFRSF10B/BIRC3/CHMP2B/TRAF5/TNFRSF10A/SQSTM1/IFNAR1/SMPD1/STAT2/PLA2G4C/RIPK3/FTL/CYLD/SPATA2/JAK2/TNFSF10/H2AJ/TNF/TYK2/HSP90AA1/BIRC2/TRADD/PARP1
hsa05014	Amyotrophic lateral sclerosis	351	-0.30522	-1.24832	0.0271208	0.0738288	0.0444083	4378	tags=32%, list=23%, signal=25%	ATG14/NUP50/PRKN/PSMA4/COX7C/NRG2/COX6A2/PSMC1/TOMM40L/NDUFV2/NDUFB10/COX5B/DAXX/PSMC5/UQCR11/SEH1L/TRAF2/ACTR1B/HNRNPA3/ATXN2L/PSMC3/PPP3CA/NDUFS6/DNAH1/UBQLN4/CYC1/ATG2B/PSMC6/FUS/NDUFS8/ACTR10/COX6C/ATP5MC2/NDUFS4/BAD/HAP1/ATP5F1B/NUP93/TUBA3D/ATP5MC1/CASP9/PSMA1/TUBA8/PSMD4/UQCRHL/COX8A/PSMB5/NDUFS5/PRPH/NDUFAB1/COX7A2L/TUBB2A/NDUFA10/ATG101/COX5A/DCTN1/PSMA6/TUBB/TUBB3/MCU/COX6A1/NDUFS2/NDUF…
hsa05235	PD-L1 expression and PD-1 checkpoint pathway in cancer	89	0.410241	1.4007	0.02741	0.0740285	0.0445284	4931	tags=47%, list=26%, signal=35%	EGFR/TLR4/MYD88/TLR2/CD274/EGF/NFATC2/NFATC1/STAT1/BATF2/STAT3/HIF1A/RASGRP1/CD3E/PTPN6/CD4/NFKB1/CD3D/JAK1/IFNGR1/ALK/JUN/PTPN11/LCK/IKBKB/NFATC3/BATF/TRAF6/PLCG1/JAK2/EML4/RAF1/NRAS/PDCD1/NFKBIB/PIK3CA/MAP2K6/MAPK1/MTOR/AKT2/CD3G/FOS
hsa04975	Fat digestion and absorption	42	0.517141	1.56282	0.0285846	0.0765979	0.0460739	2314	tags=17%, list=12%, signal=15%	MTTP/PLA2G5/ABCA1/PLPP3/PLPP1/PLA2G2A/SLC27A1
hsa04520	Adherens junction	92	0.399043	1.36914	0.0296882	0.0789383	0.0474817	3816	tags=36%, list=20%, signal=29%	EGFR/IQGAP1/HEG1/CTNNA1/MYL12A/YES1/TCF7/SORBS1/RAC2/ERBB2/PTPN6/WASF2/TJP1/PTPRF/VCL/TGFBR2/WAS/FGFR1/FER/TGFBR1/RAP1B/ROCK1/CDH1/CTNNB1/RAP1A/NECTIN2/CTNNA2/RHOA/RAC1/WASL/ACTN1/PDCD10/LEF1
hsa00120	Primary bile acid biosynthesis	17	0.63667	1.5914	0.0308775	0.0814691	0.049004	3012	tags=41%, list=16%, signal=35%	ACOX2/CYP27A1/CYP7B1/CYP39A1/HSD17B4/HSD3B7/SCP2
hsa04210	Apoptosis	134	0.37314	1.33463	0.0317246	0.0830652	0.0499641	4678	tags=43%, list=25%, signal=33%	TNFRSF1A/CTSS/PTPN13/ITPR2/TUBA1C/CASP6/CTSO/CASP8/FAS/TRAF1/PARP4/CASP3/MAP3K5/CTSZ/BCL2/CASP7/CTSB/CTSL/NFKB1/CTSC/CSF2RB/RIPK1/CTSH/BCL2A1/JUN/MCL1/CFLAR/GADD45A/CAPN2/MAP3K14/CAPN1/IKBKB/TNFRSF10B/BIRC3/GADD45B/TNFRSF10A/ERN1/PARP3/DFFA/CTSK/TP53AIP1/TNFSF10/RAF1/EIF2AK3/NRAS/TNF/CASP10/PIK3CA/BIRC2/LMNA/TRADD/CASP2/PARP1/MAPK1/CTSW/TUBA1A/BCL2L11/ATM
hsa00071	Fatty acid degradation	43	0.495522	1.49498	0.034209	0.0888915	0.0534686	4804	tags=51%, list=25%, signal=38%	ALDH7A1/CYP2U1/ACAA2/ACSBG1/ALDH9A1/ACADL/EHHADH/ALDH3A2/ACSL3/ADH5/ACADM/ACSL1/ACADS/ACAA1/HADH/HADHB/CPT1A/ACADVL/ACOX1/CPT2/ECI2/ACSL5
hsa05171	Coronavirus disease - COVID-19	228	-0.319015	-1.25098	0.0350478	0.0903865	0.0543678	2374	tags=34%, list=13%, signal=30%	RPL34/RPS14/RPL19/RPL5/RPLP1/RPL28/RPS26/RPL36/RPS27A/RPL23/RPL10A/RPL39/RPL14/RPL9/RPL10/MAS1/RPS25/RPS27/RPL27/RSL24D1/RPS17/RPS16/RPS9/RPL27A/RPS2/RPL29/RPS13/RPS4X/RPS8/RPS6/RPS11/RPL13A/RPL23A/RPL37/MAPK9/RPS18/RPS15/RPL35A/RPL36AL/FAU/RPL22/RPS20/RPL32/RPL18/RPL21/RPS3A/RPSA/RPS23/RPLP2/RPL7/RPLP0/RPL7A/MAPK11/RPL8/MAPK8/RPL24/RPL6/RPL38/RPL31/RPS28/MAPK13/RPL30/RPL3/RPS3/RPL18A/RPS21/RPL13…
hsa04927	Cortisol synthesis and secretion	65	-0.424551	-1.42459	0.0357356	0.0914726	0.0550211	2115	tags=26%, list=11%, signal=23%	KCNA4/KCNK2/PLCB1/CREB3L4/CACNA1C/ITPR1/PDE8B/PLCB4/CACNA1G/ADCY1/NR0B1/NR4A1/STAR/ADCY5/CACNA1I/CACNA1H/KCNK3
hsa00591	Linoleic acid metabolism	30	0.536848	1.5065	0.0362601	0.091817	0.0552283	3691	tags=33%, list=19%, signal=27%	PLA2G5/CYP2J2/PLAAT3/PLA2G4A/PLA2G2A/PLB1/PLA2G2C/PLA2G4C/PLAAT2/PLA2G12A
hsa04390	Hippo signaling pathway	156	0.360063	1.31099	0.0364056	0.091817	0.0552283	3285	tags=31%, list=17%, signal=26%	FZD7/TGFB2/CRB2/FGF1/YAP1/BMPR1B/WWTR1/AMOT/ITGB2/SERPINE1/GLI2/FZD1/FZD2/TEAD3/TEAD2/LATS2/PATJ/CTNNA1/AJUBA/MOB1A/TCF7/LLGL1/WNT16/FZD3/TP53BP2/TGFBR2/TGFBR1/TGFB1/SMAD1/FZD6/FZD5/WNT5A/MOB1B/CDH1/TGFB3/STK3/WWC1/BMP7/APC/BIRC3/PPP1CB/CTNNB1/GDF7/PPP2CB/TEAD1/FRMD6/SOX2/LLGL2/CTNNA2
hsa01212	Fatty acid metabolism	57	0.44072	1.40724	0.0368932	0.0923676	0.0555595	3553	tags=42%, list=19%, signal=34%	ELOVL2/ACAA2/ACSBG1/HACD4/ACADL/ELOVL1/PPT1/EHHADH/FADS2/ACSL3/ACADM/ELOVL5/HSD17B4/HSD17B12/HACD2/ACSL1/SCP2/HACD3/ACADS/SCD5/ACAA1/HADH/HADHB/CPT1A
hsa04350	TGF-beta signaling pathway	108	0.387426	1.35053	0.0377223	0.0937591	0.0563965	3470	tags=33%, list=18%, signal=27%	TGFB2/LTBP1/FMOD/IGSF1/EMP3/BMPR1B/TGIF1/RGMA/INHBB/TGIF2/HFE/ID4/NEO1/NRROS/HDAC1/LEFTY2/TGFBR2/TGFBR1/TGFB1/TFRC/SMAD1/ROCK1/ID3/SP1/TGFB3/BMP7/SMAD5/SMAD9/GDF7/PPP2CB/INHBA/HAMP/PITX2/RBL1/RHOA/PPP2R1B
hsa00280	Valine, leucine and isoleucine degradation	48	0.46227	1.43305	0.039806	0.0982264	0.0590835	4305	tags=48%, list=23%, signal=37%	ALDH7A1/BCKDHB/ACAA2/ALDH9A1/BCAT1/EHHADH/ALDH3A2/ACADM/MCCC2/AOX1/IL4I1/HMGCL/ACADS/ACAA1/HADH/DLD/HIBADH/HADHB/HSD17B10/HIBCH/ABAT/MCCC1/MMUT
hsa04971	Gastric acid secretion	76	-0.404173	-1.37991	0.0419495	0.102776	0.0618202	2022	tags=25%, list=11%, signal=22%	KCNK2/PLCB1/HRH2/ITPR1/PLCB4/CAMK2B/CHRM3/ADCY1/KCNK10/GNAI1/CALM3/ADCY5/SSTR2/SST/PRKCB/CCKBR/PRKCG/ATP1A3/CAMK2A
hsa04010	MAPK signaling pathway	299	-0.305352	-1.226	0.0432031	0.105097	0.0632162	2413	tags=23%, list=13%, signal=20%	AKT3/FGF22/CACNB4/TEK/HRAS/PAK1/FGF18/NGF/DUSP7/ERBB3/PPP3CC/FGF8/RPS6KA6/MAPT/CACNA1C/MAPK9/MAP2K1/ECSIT/CACNB2/MAP2K4/CACNG7/PPP3R1/CACNG1/MAPK11/MAPK8/MAP3K9/STMN1/MAPK8IP3/MAPK13/RASGRF1/CACNA1G/GADD45G/CACNA2D2/PGF/MAPK12/RET/CACNA1E/EFNA3/NR4A1/MAP3K10/PDGFRA/RASGRF2/DUSP2/CACNA2D1/PPP3CB/CACNB1/PTPRR/CACNA2D3/MYC/CACNG4/CACNA1A/MAPK8IP2/FGF9/CACNA1I/GDNF/DUSP8/CACNB3/EFNA2/CACNG8/CACNA1H/P…
hsa00310	Lysine degradation	63	0.430064	1.3989	0.0442518	0.10689	0.0642947	3681	tags=32%, list=19%, signal=26%	BBOX1/PIPOX/PLOD2/ALDH7A1/AASS/PRDM16/ALDH9A1/SETD7/EHHADH/ALDH3A2/KMT2C/PLOD3/PLOD1/HYKK/COLGALT1/HADH/DLD/CAMKMT/MECOM/PHYKPL
hsa00980	Metabolism of xenobiotics by cytochrome P450	73	0.401369	1.32842	0.0454545	0.109027	0.0655804	4018	tags=23%, list=21%, signal=18%	MGST1/CBR1/GSTM1/GSTK1/ALDH3A1/HPGDS/GSTM5/ADH5/HSD11B1/GSTM3/CYP1B1/MGST2/ALDH3B1/CYP2S1/EPHX1/CYP3A5/GSTM4
hsa05135	Yersinia infection	136	0.358304	1.28299	0.0462107	0.110071	0.0662083	4785	tags=43%, list=25%, signal=33%	TLR4/SKAP2/CCL2/VAV3/MYD88/CASP1/FCGR2A/IL18/FYB1/NFATC2/FN1/NFATC1/VAV1/ITGA5/RAC2/IRAK4/WASF2/CD4/NFKB1/TAB2/RPS6KA1/WAS/PKN2/LCP2/PYCARD/ROCK1/JUN/ITGB1/DOCK1/NLRP3/RHOG/LCK/IKBKB/NFATC3/WIPF1/ITGA4/ARHGEF12/IRAK1/RHOA/RAC1/WASL/WIPF3/TRAF6/ELMO2/PLCG1/RPS6KA3/NLRC4/WIPF2/GIT2/TNF/CRK/PIK3CA/MAP2K6/ACTR2/PXN/MAPK1/ROCK2/ACTR3/AKT2
hsa04650	Natural killer cell mediated cytotoxicity	124	0.369824	1.31558	0.0473684	0.112051	0.067399	2961	tags=27%, list=16%, signal=23%	FCER1G/ITGB2/VAV3/FCGR3A/HLA-B/ICAM1/SYK/TYROBP/LAT2/NFATC2/HLA-E/FAS/CASP3/HLA-C/MICA/MICB/NFATC1/VAV1/RAC2/ITGAL/PTPN6/SH3BP2/HLA-A/LCP2/IFNGR1/ULBP3/ULBP1/PTPN11/CD48/LCK/TNFRSF10B/HLA-G/SHC4
hsa00565	Ether lipid metabolism	49	0.440734	1.36403	0.0479846	0.112731	0.0678081	3695	tags=43%, list=19%, signal=35%	PLA2G5/LPCAT2/PLAAT3/PLD2/PLA2G4A/PLPP3/PLD4/CHPT1/PLPP1/PLA2G2A/ENPP6/PAFAH2/PLA2G7/PLD1/CEPT1/PLB1/PLA2G2C/PLA2G4C/PLAAT2/PLA2G12A/LPCAT1
hsa00533	Glycosaminoglycan biosynthesis - keratan sulfate	14	0.633312	1.47966	0.0491873	0.11477	0.0690349	1820	tags=36%, list=10%, signal=32%	CHST6/B3GNT7/CHST2/B4GALT1/B4GALT4
hsa04370	VEGF signaling pathway	59	-0.415958	-1.35688	0.0554324	0.128468	0.0772741	3887	tags=42%, list=20%, signal=34%	NOS3/PLA2G4B/PPP3CA/JMJD7-PLA2G4B/SPHK1/BAD/PIK3R3/PIK3R1/CASP9/SRC/MAPK3/MAP2K2/AKT3/HRAS/PPP3CC/SHC2/MAP2K1/PPP3R1/MAPK11/MAPK13/MAPK12/PPP3CB/PRKCB/RAC3/PRKCG
hsa03020	RNA polymerase	34	-0.480717	-1.40603	0.0559006	0.128684	0.0774039	6026	tags=56%, list=32%, signal=38%	POLR2J3/POLR2D/POLR2E/POLR2K/POLR3E/POLR2H/POLR3GL/POLR3C/POLR2A/POLR1C/POLR3F/POLR1E/POLR1G/POLR3K/POLR2I/POLR3D/POLR1H/POLR3A/POLR2F
hsa02010	ABC transporters	45	0.461724	1.40674	0.0574258	0.131314	0.0789856	3808	tags=36%, list=20%, signal=28%	ABCA1/ABCC3/ABCA8/ABCC9/ABCD2/TAP1/ABCC4/ABCA6/ABCD3/TAP2/ABCC6/ABCA5/ABCA13/ABCC11/ABCB8/ABCA12
hsa00860	Porphyrin metabolism	46	0.452352	1.38824	0.0635264	0.143409	0.0862609	1951	tags=11%, list=10%, signal=10%	CP/HEPH/HMOX1/BLVRB/ALAD
hsa00010	Glycolysis / Gluconeogenesis	65	0.403368	1.31156	0.0635514	0.143409	0.0862609	3447	tags=29%, list=18%, signal=24%	HK2/GALM/ALDH7A1/FBP1/GCK/ALDH3A1/PCK2/ALDH9A1/ALDH3A2/ADH5/PGM2/G6PC3/HKDC1/BPGM/ACSS1/ENO1/ALDH3B1/ENO4/DLD
hsa05418	Fluid shear stress and atherosclerosis	137	0.349926	1.25302	0.0650558	0.145844	0.0877257	2488	tags=22%, list=13%, signal=19%	VCAM1/SDC4/BMPR1B/TNFRSF1A/CCL2/MGST1/SDC2/ITGAV/NCF2/ICAM1/GSTM1/MAP3K5/BCL2/HMOX1/RAC2/NFE2L2/PLAT/CYBA/GSTM5/CTSL/NFKB1/MMP2/NCF1/GSTM3/PDGFA/JUN/HSP90B1/MGST2/IL1A/CAV1
hsa00670	One carbon pool by folate	36	0.467897	1.36664	0.0661479	0.147329	0.0886191	4596	tags=42%, list=24%, signal=32%	ALDH1L1/AHCYL1/ALDH7A1/AHCYL2/MAT2A/CHDH/DHFR2/SHMT1/SARDH/DMGDH/DLD/DHFR/CTH/CBS/GART
hsa04540	Gap junction	89	-0.366847	-1.2865	0.0669643	0.148185	0.0891341	3190	tags=38%, list=17%, signal=32%	TUBA3D/MAP2K5/TUBA8/SRC/ADCY9/MAPK3/ADCY4/CDK1/TUBB2A/MAP2K2/TUBB/HTR2A/GRM5/TUBB3/DRD1/HRAS/PLCB1/ITPR1/MAP2K1/PLCB4/ADRB1/DRD2/PRKG2/HTR2C/ADCY1/GUCY1B1/TUBA4A/PDGFRA/TUBB4A/GNAI1/ADCY5/PRKCB/GJD2/PRKCG
hsa05170	Human immunodeficiency virus 1 infection	211	0.320525	1.21503	0.0691489	0.152039	0.091452	2383	tags=22%, list=13%, signal=20%	GNG12/APOBEC3C/CXCR4/TLR4/TNFRSF1A/TRIM5/ITPR2/MYD88/BST2/TLR2/APOBEC3G/HLA-B/CASP8/LIMK2/CCR5/NFATC2/HLA-E/TAP1/FAS/CASP3/B2M/HLA-C/NFATC1/BCL2/WEE1/APOBEC3F/RAC2/IRAK4/CD3E/AP1S2/CD4/HLA-A/NFKB1/TAB2/APOBEC3B/CALR/NFATC4/TAP2/CD3D/CGAS/PDIA3/RIPK1/TNFRSF1B/GNG5/JUN/HLA-F/GNAI3
hsa04613	Neutrophil extracellular trap formation	182	0.323054	1.20771	0.0711806	0.155509	0.0935393	2209	tags=16%, list=12%, signal=15%	C3/TLR4/CYBB/ITGB2/TLR7/FCGR3A/CASP1/TLR2/NCF2/FPR3/FCGR2A/SYK/ITGAM/CLEC7A/FPR1/GSDMD/SIGLEC9/SELPLG/CLCN3/CASP4/RAC2/ITGAL/C5AR1/CYBA/HDAC1/FCGR1A/NFKB1/NCF1/C5/HAT1
hsa04934	Cushing syndrome	155	-0.32088	-1.21464	0.0770925	0.167359	0.100667	3281	tags=28%, list=17%, signal=24%	FZD8/AXIN1/E2F2/POMC/ADCY9/WNT11/GSK3B/MAPK3/ADCY4/E2F3/WNT6/MAP2K2/FZD9/WNT2/KCNA4/KCNK2/CRHR2/PLCB1/ARMC5/CREB3L4/CACNA1C/ITPR1/DVL1/MAP2K1/PDE8B/PLCB4/CCND1/CRH/AIP/E2F1/CACNA1G/CAMK2B/ADCY1/NR4A1/STAR/GNAI1/ADCY5/WNT9A/CACNA1I/CACNA1H/WNT10B/WNT7B/KCNK3/CAMK2A
hsa04978	Mineral absorption	60	0.404369	1.30414	0.077634	0.167475	0.100737	2240	tags=25%, list=12%, signal=22%	CYBRD1/HEPH/ATP1A2/SLC40A1/MT1E/MT1M/STEAP1/ATP1B2/MT1F/CLCN2/HMOX1/ATP2B4/SLC31A1/SLC30A1/MT2A
hsa00640	Propanoate metabolism	32	0.47272	1.35413	0.0800781	0.170601	0.102617	4815	tags=47%, list=25%, signal=35%	ACSS3/BCKDHB/SUCLG2/ACACB/EHHADH/ACADS/ACSS1/DLD/HIBCH/ABAT/MMUT/ACOX1/LDHA/ALDH6A1/DBT
hsa05161	Hepatitis B	160	0.330395	1.20944	0.0798548	0.170601	0.102617	4483	tags=33%, list=24%, signal=26%	TGFB2/TLR3/TLR4/IFIH1/MYD88/TLR2/CASP8/NFATC2/FAS/CASP3/STAT5A/CREB5/NFATC1/STAT1/BCL2/STAT3/IRAK4/RB1/CREB3L2/NFKB1/TAB2/TGFBR2/NFATC4/CDKN1A/JAK1/TGFBR1/TGFB1/DDB2/IRF7/JUN/TGFB3/IKBKB/DDX3X/NFATC3/IKBKE/CDK2/IRAK1/IFNAR1/MAVS/STAT2/TRAF6/PCNA/HSPG2/JAK2/CREB3L1/RAF1/NRAS/CCNA2/TNF/CASP10/TYK2/PIK3CA/MAP2K6
hsa05212	Pancreatic cancer	76	0.384731	1.28885	0.0884477	0.18715	0.112571	2897	tags=30%, list=15%, signal=26%	TGFB2/EGFR/ARHGEF6/PLD2/EGF/STAT1/RAC2/STAT3/RB1/ERBB2/NFKB1/TGFBR2/CDKN1A/JAK1/TGFBR1/TGFB1/DDB2/RALBP1/GADD45A/TGFB3/IKBKB/GADD45B/PLD1
hsa04730	Long-term depression	60	-0.385654	-1.26918	0.0889371	0.18715	0.112571	3828	tags=48%, list=20%, signal=39%	PPP1R17/GRID2/GUCY1A2/BRAF/PLCB3/PLA2G4B/GNA11/IGF1R/JMJD7-PLA2G4B/GRM1/MAPK3/MAP2K2/GNAZ/PPP2R1A/HRAS/NOS1/PLCB1/ITPR1/MAP2K1/GRIA3/PLCB4/CRH/PRKG2/GUCY1B1/GRIA2/GNAI1/CACNA1A/PRKCB/PRKCG
hsa04930	Type II diabetes mellitus	46	-0.409132	-1.27304	0.0907173	0.189411	0.113932	1686	tags=35%, list=9%, signal=32%	HK1/PIK3R3/PIK3R1/IRS1/MAPK3/CACNA1C/MAPK9/MAPK8/KCNJ11/CACNA1G/CACNA1E/ABCC8/CACNA1A/PRKCE/CACNA1B/PRKCZ
hsa03040	Spliceosome	129	-0.329043	-1.20854	0.0911162	0.189411	0.113932	6798	tags=50%, list=36%, signal=32%	SRSF8/PRPF31/CHERP/SRSF2/SMNDC1/DDX46/DHX38/SF3B4/DHX16/PRPF40B/SNW1/MAGOHB/PUF60/RP9/RBMX/SNRPD2/HNRNPM/SRSF7/SRSF9/CTNNBL1/RBM17/RBM25/SLU7/SF3B5/ALYREF/THOC1/HNRNPA1L2/SF3B2/SRSF5/PPIH/EFTUD2/ZMAT2/SRSF6/ACIN1/SNRPF/LSM4/PCBP1/PRPF6/CCDC12/HNRNPA3/DDX39B/ISY1/LSM2/U2AF1L4/FUS/CDC40/SNRPA/SNRPD3/TXNL4A/SNRPA1/SNRPD1/LSM7/SNRNP70/XAB2/HNRNPA1/SART1/PRPF19/SNRPB/SNU13/THOC3/TCERG1/PRPF18/SF3A2/PQ…
hsa04148	Efferocytosis	157	0.331576	1.2092	0.0917431	0.189566	0.114024	3611	tags=33%, list=19%, signal=27%	MEGF10/ABCA1/ITGB5/CX3CR1/ANO6/CASP1/HAVCR2/ITGAV/ALOX5/PROS1/XKR8/AXL/NFATC2/C1QB/C1QC/S1PR1/CASP3/P2RY12/ADAM9/NFATC1/CASP7/ATP11A/LIPA/HIF1A/C1QA/LRP1/PTPN6/SLC16A1/ADAM17/CALR/NFATC4/PTGER4/TGFB1/SIRPA/CAMK2D/MERTK/DOCK1/PTPN11/SIGLEC10/P2RY6/RXRA/PPARG/RAB7B/NFATC3/MAPKAPK2/SIRPB1/GPR132/RAC1/GULP1/CPT1A/TIMD4/RAB5A
hsa04150	mTOR signaling pathway	155	-0.311836	-1.1804	0.0947137	0.194532	0.117012	4004	tags=34%, list=21%, signal=27%	EIF4E2/SEH1L/PTEN/NPRL2/DDIT4/IGF1R/PDPK1/DVL2/ATP6V1H/PRR5/TBC1D7/FZD8/PIK3R3/ATP6V1B2/PIK3R1/IRS1/WNT11/GSK3B/RRAGB/SGK1/MAPK3/WNT6/MAP2K2/RPS6KB2/NPRL3/DEPDC5/MLST8/CASTOR2/FZD9/WNT2/AKT3/ATP6V1E1/ATP6V1A/HRAS/RNF152/TSC2/EIF4B/RICTOR/WDR24/RPS6/RPS6KA6/DVL1/MAP2K1/EIF4EBP1/ULK1/EIF4E1B/WNT9A/PRKCB/WNT10B/ATP6V1G2/PRKCG/WNT7B
hsa00564	Glycerophospholipid metabolism	101	0.363991	1.25704	0.0954128	0.194801	0.117174	3695	tags=33%, list=19%, signal=26%	PLA2G5/ETNPPL/LPCAT2/PLAAT3/PLD2/PLA2G4A/PLPP3/PLD4/PCYT1B/CHPT1/MBOAT1/SGMS2/ETNK2/LPIN3/GPD1/PLPP1/PLA2G2A/AGPAT3/AGPAT5/LPIN2/LPCAT3/PLD1/CEPT1/MBOAT2/PCYT1A/PLB1/GPAM/LYPLA1/PLA2G2C/PLA2G4C/PLAAT2/PLA2G12A/LPCAT1
hsa04974	Protein digestion and absorption	103	0.360704	1.25013	0.0963636	0.195578	0.117641	2658	tags=25%, list=14%, signal=22%	COL28A1/COL8A2/COL22A1/COL4A6/ATP1A2/COL4A5/COL8A1/ATP1B2/SLC7A7/COL4A1/COL5A2/SLC1A5/ELN/COL9A2/PRCP/COL4A2/COL21A1/COL5A3/COL1A2/SLC3A2/COL14A1/COL12A1/COL27A1/KCNK5/COL1A1/KCNE3
hsa01524	Platinum drug resistance	72	0.38017	1.26135	0.0978261	0.197379	0.118724	5060	tags=38%, list=27%, signal=28%	MGST1/CASP8/FAS/CASP3/GSTM1/MAP3K5/BCL2/ERBB2/GSTM5/CDKN1A/BRCA1/SLC31A1/GSTM3/MGST2/BIRC3/MDM2/GSTM4/PIK3CA/BIRC2/MAPK1/ATM/ATP7A/MSH3/AKT2/REV3L/GSTP1/TOP2A
hsa04622	RIG-I-like receptor signaling pathway	71	0.380819	1.25891	0.101818	0.204232	0.122846	4729	tags=35%, list=25%, signal=27%	CXCL10/IFIH1/CASP8/DHX58/ZNFX1/TANK/NFKB1/RIPK1/IRF7/ISG15/IKBKB/DDX3X/IKBKE/TRIM25/MAVS/TRAF6/ADAR/CYLD/NFKBIB/TNF/CASP10/NLRX1/TRADD/MAP3K1/SIKE1
hsa01522	Endocrine resistance	95	-0.347504	-1.227	0.102908	0.205218	0.12344	3316	tags=33%, list=17%, signal=27%	BAD/HBEGF/PIK3R3/E2F2/PIK3R1/SRC/ADCY9/MAPK3/ADCY4/E2F3/MAP2K2/GPER1/RPS6KB2/SHC3/AKT3/HRAS/SHC2/CYP2D6/MAPK9/MAP2K1/MAPK11/MAPK8/CCND1/MAPK13/E2F1/DLL1/MAPK12/ADCY1/ADCY5/JAG2/DLL3
hsa05412	Arrhythmogenic right ventricular cardiomyopathy	86	0.371938	1.25868	0.104587	0.207361	0.124728	1591	tags=23%, list=8%, signal=21%	GJA1/ITGB4/ITGB8/ITGA2/SSPN/DTNA/ITGB5/SNTA1/ITGA6/ITGA7/ITGAV/SNTB1/LAMA1/DAG1/CTNNA1/LAMA2/TCF7/ITGA5/DSG2/ITGA3
hsa00052	Galactose metabolism	31	0.463101	1.31498	0.10609	0.209132	0.125794	2749	tags=26%, list=14%, signal=22%	HK2/GALM/GCK/B4GALT1/GLB1/PGM2/G6PC3/HKDC1
hsa04964	Proximal tubule bicarbonate reclamation	23	0.489927	1.31013	0.11501	0.224458	0.135012	1721	tags=30%, list=9%, signal=28%	AQP1/SLC4A4/ATP1A2/CA2/ATP1B2/PCK2/SLC38A3
hsa04625	C-type lectin receptor signaling pathway	104	0.352832	1.22281	0.115174	0.224458	0.135012	4466	tags=40%, list=24%, signal=31%	FCER1G/ITPR2/CASP1/SYK/CASP8/NFATC2/CLEC7A/NFATC1/STAT1/IL17D/LSP1/NFKB1/NFATC4/RRAS2/PYCARD/IRF1/JUN/NLRP3/PTPN11/MAP3K14/PLK3/IKBKB/NFATC3/RELB/MAPKAPK2/IKBKE/ARHGEF12/MDM2/MRAS/PRKCD/RRAS/RHOA/STAT2/PLCG2/CYLD/MALT1/CARD9/RAF1/NRAS/NFKB2/TNF/PIK3CA
hsa03082	ATP-dependent chromatin remodeling	114	-0.32846	-1.19437	0.116331	0.225433	0.135599	5720	tags=37%, list=30%, signal=26%	RUVBL2/ARID1B/BRD8/INO80B/MRGBP/ACTG1/MTA2/EPC2/H2AZ1/MEAF6/H2AC13/SMARCD1/ACTR6/SMARCC1/UCHL5/GATAD2B/MBD3/BAZ1A/DMAP1/ACTR5/H2AC20/H2AC8/SMARCD3/C17orf49/BICRA/BRD9/SMARCB1/VPS72/INO80C/MTA3/SMARCA4/EPC1/CHD4/TFPT/HDAC2/SS18L1/MTA1/CHD3/BCL7A/DPF1/MACROH2A2/ACTL6B
hsa04657	IL-17 signaling pathway	94	0.352455	1.21163	0.122936	0.236893	0.142492	2699	tags=20%, list=14%, signal=17%	CXCL10/MAPK4/CCL2/CXCL5/CASP8/CASP3/TRAF3IP2/IL17D/IL17RA/IL17RC/NFKB1/TNFAIP3/TAB2/IL17RB/JUN/HSP90B1/FOSL1/IKBKB/CXCL2
hsa04022	cGMP-PKG signaling pathway	166	-0.319998	-1.21882	0.125062	0.239644	0.144147	3952	tags=36%, list=21%, signal=29%	ATP1B1/SLC25A5/NOS3/PLN/PPP3CA/GNA11/MYL9/CREB3L3/SRF/MYLK2/BAD/ATP2A1/IRS1/CALM1/ADCY9/KCNMA1/MAPK3/ADCY4/MEF2C/MAP2K2/NPPC/AKT3/NPR1/PPIF/ADRA2A/PPP3CC/KCNMB2/PLCB1/RGS2/TRPC6/CREB3L4/CACNA1C/FXYD2/ITPR1/SLC25A6/MAP2K1/CNGB1/PPP3R1/VDAC2/MEF2D/PLCB4/ADRA1B/ADRB1/PRKG2/MYH7/ADCY1/GUCY1B1/OPRD1/GNAI1/CALM3/ADCY5/ADRA2C/PPP3CB/SLC8A3/PRKCE/NPPA/ATP2B3/SLC8A2/ATP1A3/PDE2A
hsa00350	Tyrosine metabolism	36	0.432566	1.26344	0.126459	0.240975	0.144947	3284	tags=28%, list=17%, signal=23%	MAOB/HPD/MAOA/FAH/ALDH3A1/ADH5/AOX1/IL4I1/LRTOMT/ALDH3B1
hsa04912	GnRH signaling pathway	93	-0.336455	-1.19031	0.130435	0.247178	0.148678	3977	tags=35%, list=21%, signal=28%	MAP2K7/MAPK10/PLA2G4B/GNA11/JMJD7-PLA2G4B/PTK2B/HBEGF/CALM1/ELK1/SRC/ADCY9/MAP3K4/MAPK3/ADCY4/MAP2K2/HRAS/PLCB1/CACNA1C/MAPK9/ITPR1/MAP2K1/MAP2K4/MAPK11/MAPK8/PLCB4/MAPK13/CAMK2B/MAPK12/ADCY1/CALM3/ADCY5/PRKCB/CAMK2A
hsa01523	Antifolate resistance	30	0.45708	1.28266	0.135294	0.24816	0.149269	4726	tags=40%, list=25%, signal=30%	ABCC3/FOLR1/ABCC4/DHFR2/NFKB1/IKBKB/SHMT1/DHFR/TNF/GGH/GART/SLC46A1
hsa04981	Folate transport and metabolism	30	0.456738	1.2817	0.135294	0.24816	0.149269	4788	tags=33%, list=25%, signal=25%	ABCC3/FOLR1/ABCC4/DHFR2/SLCO2B1/SHMT1/DHFR/SLC22A6/SLC46A1/FOLH1
hsa00520	Amino sugar and nucleotide sugar metabolism	49	0.39883	1.23434	0.134357	0.24816	0.149269	3626	tags=27%, list=19%, signal=22%	NPL/HK2/CYB5R1/FPGT/GCK/RENBP/CHIT1/HEXB/PGM2/HKDC1/GFPT2/NANP/GMPPB
hsa00330	Arginine and proline metabolism	50	0.396349	1.22628	0.132948	0.24816	0.149269	3062	tags=30%, list=16%, signal=25%	MAOB/GATM/DAO/ALDH7A1/HOGA1/LAP3/SMOX/ALDH4A1/MAOA/ALDH9A1/ALDH3A2/CNDP2/PRODH/P4HA1/P4HA2
hsa04666	Fc gamma R-mediated phagocytosis	96	0.349917	1.20675	0.134058	0.24816	0.149269	2433	tags=27%, list=13%, signal=24%	SCIN/PTPRC/VAV3/FCGR3A/FCGR2A/SYK/INPP5D/LIMK2/PLD2/PLA2G4A/PLPP3/LYN/GSN/VAV1/RAC2/WASF2/HCK/FCGR1A/WAS/ASAP3/PLPP1/FCGR2B/ASAP2/NCF1/DOCK1/INPPL1
hsa05203	Viral carcinogenesis	198	0.307928	1.16099	0.132635	0.24816	0.149269	3459	tags=22%, list=18%, signal=18%	C3/SCIN/HLA-B/SYK/CASP8/CCR5/SP100/HLA-E/TRAF1/CASP3/HLA-C/STAT5A/CREB5/LYN/GSN/STAT3/RB1/CREB3L2/HLA-A/HDAC1/KAT2B/NFKB1/CDKN1A/JAK1/IL6ST/IRF7/EIF2AK2/JUN/HLA-F/SKP2/RBL2/DDX3X/HLA-G/MAPKAPK2/CDK6/CDK2/LTBR/GTF2H3/TRAF5/MDM2/REL/RBL1/RHOA/RAC1
hsa04218	Cellular senescence	156	0.322463	1.17408	0.136784	0.249558	0.15011	3500	tags=31%, list=18%, signal=25%	TGFB2/ITPR2/SERPINE1/ZFP36L1/FOXO1/HLA-B/ZFP36L2/NFATC2/HLA-E/HLA-C/TRAF3IP2/NFATC1/RB1/HLA-A/NFKB1/TGFBR2/NFATC4/CDKN1A/RRAS2/TGFBR1/TGFB1/HIPK1/HLA-F/RHEB/IL1A/GADD45A/TGFB3/HIPK2/CAPN2/RBL2/CAPN1/NBN/PPP1CB/HLA-G/GADD45B/NFATC3/MAPKAPK2/HUS1/RAD9B/CDK6/CDK2/HIPK3/MDM2/MRAS/RRAS/SQSTM1/RBL1/IGFBP3
hsa04070	Phosphatidylinositol signaling system	97	-0.330384	-1.17615	0.14128	0.256398	0.154224	1970	tags=24%, list=10%, signal=21%	IPMK/PLCB1/DGKH/INPP5A/DGKK/DGKA/DGKQ/PIP5K1C/DGKB/INPP5F/ITPR1/PI4KA/PPIP5K1/PIP5K1B/MTMR7/DGKI/PLCB4/DGKE/DGKZ/CALM3/ITPKA/PRKCB/PRKCG
hsa05215	Prostate cancer	97	0.344849	1.19027	0.143898	0.259774	0.156255	2864	tags=23%, list=15%, signal=19%	AR/EGFR/FOXO1/PDGFD/EGF/CREB5/BCL2/PLAU/TCF7/FGFR2/RB1/PLAT/ERBB2/CREB3L2/NFKB1/FGFR1/CDKN1A/PDGFA/HSP90B1/ETV5/IKBKB/CTNNB1
hsa00030	Pentose phosphate pathway	31	0.44535	1.26458	0.149312	0.26674	0.160445	4074	tags=35%, list=21%, signal=28%	RGN/FBP1/H6PD/DERA/PGM2/IDNK/TKTL1/PRPS2/RBKS/PGM1/PRPS1
hsa00514	Other types of O-glycan biosynthesis	47	0.399605	1.23122	0.14914	0.26674	0.160445	3339	tags=45%, list=18%, signal=37%	LFNG/GALNT15/B3GLCT/GALNT3/GALNT2/POFUT1/GALNT7/C1GALT1C1L/B4GALT1/C1GALT1/GXYLT2/C1GALT1C1/GXYLT1/PLOD3/GALNT10/MFNG/POFUT2/ST6GAL1/GALNT6/COLGALT1/GALNT5
hsa00910	Nitrogen metabolism	17	0.514069	1.28495	0.153551	0.271033	0.163027	2997	tags=35%, list=16%, signal=30%	CA3/CA2/CA12/CA5B/GLUL/CA13
hsa04980	Cobalamin transport and metabolism	18	0.501364	1.26916	0.15444	0.271033	0.163027	2947	tags=28%, list=16%, signal=23%	PRDX1/MMACHC/LMBRD1/MMAA/MTRR
hsa00270	Cysteine and methionine metabolism	51	0.386841	1.20129	0.154876	0.271033	0.163027	4892	tags=45%, list=26%, signal=34%	AHCYL1/AHCYL2/PSAT1/CDO1/MAT2A/SDSL/BCAT1/GCLM/TST/SDS/GCLC/IL4I1/PHGDH/ADI1/KYAT3/SMS/CTH/LACC1/CBS/TAT/LDHA/DNMT3A/ENOPH1
hsa04915	Estrogen signaling pathway	137	-0.30902	-1.15197	0.153017	0.271033	0.163027	3608	tags=28%, list=19%, signal=23%	OPRM1/CREB3L3/GRM1/HBEGF/PIK3R3/POMC/PIK3R1/CALM1/KRT16/SRC/ADCY9/MAPK3/KCNJ6/ADCY4/MAP2K2/KRT31/GPER1/SHC3/AKT3/KRT14/HRAS/SHC2/PLCB1/HSP90AB1/CREB3L4/GABBR2/ITPR1/MAP2K1/RARA/PLCB4/GABBR1/KCNJ3/ADCY1/KRT19/GNAI1/CALM3/ADCY5/KRT17/KCNJ9
hsa01040	Biosynthesis of unsaturated fatty acids	27	0.460066	1.26192	0.158513	0.275989	0.166009	3236	tags=44%, list=17%, signal=37%	ELOVL2/HACD4/ELOVL1/FADS2/ELOVL5/HSD17B4/HSD17B12/HACD2/SCP2/HACD3/SCD5/ACAA1
hsa04920	Adipocytokine signaling pathway	69	0.360572	1.18804	0.159633	0.276536	0.166337	4804	tags=43%, list=25%, signal=33%	TNFRSF1A/ACACB/ACSBG1/STAT3/PCK2/NFKB1/SOCS3/PPARA/ACSL3/PPARGC1A/TNFRSF1B/IRS2/ADIPOR2/G6PC3/PTPN11/IKBKB/ACSL1/RXRA/RXRG/PRKAA1/CPT1A/JAK2/ADIPOR1/NFKBIB/TNF/PRKAG1/TRADD/MTOR/AKT2/ACSL5
hsa04340	Hedgehog signaling pathway	56	0.379049	1.20261	0.160748	0.277068	0.166657	2469	tags=20%, list=13%, signal=17%	EVC/SMO/EVC2/GLI2/GLI3/BCL2/SCUBE2/GLI1/PTCH2/IQCE/HHAT
hsa04924	Renin secretion	69	-0.345052	-1.16841	0.164114	0.279934	0.168381	2234	tags=26%, list=12%, signal=23%	NPR1/PPP3CC/PLCB1/CACNA1C/ITPR1/PPP3R1/PLCB4/ADRB1/PRKG2/GUCY1B1/PDE1A/ADCYAP1/GNAI1/CALM3/ADCY5/PPP3CB/PDE1B/NPPA
hsa04371	Apelin signaling pathway	139	-0.306232	-1.14256	0.164859	0.279934	0.168381	2837	tags=25%, list=15%, signal=22%	MAPK3/ADCY4/MEF2C/MAP2K2/RPS6KB2/LIPE/AKT3/HRAS/NOS1/HDAC4/PLCB1/RPS6/ITPR1/MAP2K1/HDAC5/MEF2D/PLCB4/CAMK4/CCND1/KLF2/GNB5/ADCY1/GNAI1/CALM3/ADCY5/RYR2/GNG2/GNG4/SLC8A3/PRKCE/GNG13/GNB3/GNG3/GNG8/SLC8A2
hsa05206	MicroRNAs in cancer	160	0.31164	1.14079	0.163339	0.279934	0.168381	2413	tags=20%, list=13%, signal=18%	TNC/TGFB2/CD44/FGFR3/VIM/EGFR/SPRY2/EZR/EFNA4/RDX/CASP3/TIMP3/BCL2/PLAU/NOTCH2/HMOX1/ITGA5/STAT3/HOXD10/ERBB2/TNXB/FZD3/SOCS1/HDAC1/NFKB1/CDKN1A/BRCA1/PDGFA/ROCK1/CYP1B1/MCL1/IRS2
hsa05410	Hypertrophic cardiomyopathy	99	0.334067	1.1487	0.166045	0.280558	0.168757	1332	tags=17%, list=7%, signal=16%	TGFB2/ITGB4/ITGB8/ITGA2/SSPN/AGT/DTNA/ITGB5/SNTA1/ITGA6/ITGA7/ITGAV/SNTB1/LAMA1/DAG1/LAMA2/ITGA5
hsa00220	Arginine biosynthesis	23	-0.452084	-1.21897	0.171779	0.286741	0.172476	4462	tags=43%, list=24%, signal=33%	GLUD1/NAGS/NOS3/ARG2/GOT2/ASS1/NOS1/GPT/GLS/GOT1
hsa03018	RNA degradation	75	-0.344666	-1.17421	0.175556	0.286741	0.172476	5105	tags=37%, list=27%, signal=27%	DCP2/CNOT8/BTG1/C1D/MPHOSPH6/DCPS/LSM4/EDC4/ZCCHC7/ENO3/TENT4B/LSM2/EDC3/EXOSC7/LSM7/TENT4A/EXOSC2/PNLDC1/PFKP/EXOSC5/EXOSC6/PABPC1/EXOSC4/PABPC1L2A/PABPC1L2B/EXOSC1/PABPC5/ENO2
hsa03083	Polycomb repressive complex	82	-0.334156	-1.16207	0.173626	0.286741	0.172476	5131	tags=38%, list=27%, signal=28%	CREBBP/L3MBTL2/BMI1/RING1/MBD5/MTF2/CBX8/WDR5/CBX2/EZH1/FOXK2/PCGF1/LCOR/EZH2/L3MBTL1/PHF1/AURKB/ASXL3/PCGF6/BCOR/PCGF3/SCML2/CBX4/KDM2B/HDAC2/CBX7/CSNK2B/FBRSL1/CBX6/PCGF2/EPOP
hsa04970	Salivary secretion	93	-0.324426	-1.14775	0.173913	0.286741	0.172476	2156	tags=20%, list=11%, signal=18%	TRPV6/NOS1/PLCB1/FXYD2/ITPR1/PLCB4/ADRA1B/ADRB1/PRKG2/CHRM3/ADCY1/GUCY1B1/CALM3/ADCY5/VAMP2/PRKCB/ATP2B3/PRKCG/ATP1A3
hsa04916	Melanogenesis	101	-0.320239	-1.14418	0.175055	0.286741	0.172476	3281	tags=31%, list=17%, signal=26%	FZD8/POMC/CALM1/ADCY9/WNT11/GSK3B/MAPK3/ADCY4/WNT6/MAP2K2/TYRP1/FZD9/WNT2/HRAS/MC1R/PLCB1/CREB3L4/DVL1/MAP2K1/PLCB4/CAMK2B/ADCY1/GNAI1/CALM3/ADCY5/WNT9A/PRKCB/WNT10B/PRKCG/WNT7B/CAMK2A
hsa04972	Pancreatic secretion	101	-0.320162	-1.14391	0.175055	0.286741	0.172476	1659	tags=15%, list=9%, signal=14%	FXYD2/ITPR1/PLCB4/SCT/CHRM3/ADCY1/ADCY5/RYR2/PRSS3/PRKCB/RAB27B/ATP2B3/PRKCG/ATP1A3/CCK
hsa04144	Endocytosis	250	-0.279217	-1.10425	0.172336	0.286741	0.172476	3493	tags=29%, list=18%, signal=24%	RAB11FIP3/SMAP2/VPS26A/NEDD4L/SH3GL1/CHMP7/HGS/IGF1R/AP2A2/IQSEC2/WASHC2A/ARRB1/VPS36/VPS28/IQSEC1/AP2A1/ARPC1A/GRK3/CBLB/AGAP1/SRC/GRK4/VPS4A/GRK6/CHMP4A/GBF1/RNF41/CLTA/STAM/CYTH2/ARFGAP1/ARPC5L/HRAS/RAB11FIP2/AGAP4/EPN1/PIP5K1C/BIN1/CLTB/PARD6A/PSD3/PIP5K1B/EHD3/SH3GLB2/GRK5/ZFYVE27/EPN3/GRK2/ACTR3B/CYTH1/GIT1/WASHC1/AGAP9/RAB11FIP4/DNAJC6/KIF5C/VPS37D/AGAP3/PIP5KL1/PDGFRA/KIF5A/SH3GL3/SNX32/A…
hsa04550	Signaling pathways regulating pluripotency of stem cells	142	0.313582	1.12953	0.177778	0.288994	0.173831	3364	tags=27%, list=18%, signal=23%	FZD7/FGFR3/BMPR1B/LIFR/INHBB/FZD1/FGF2/FZD2/REST/OTX1/PAX6/HOXA1/ID4/LIF/TCF7/FGFR2/STAT3/WNT16/FZD3/MEIS1/LEFTY2/FGFR1/JAK1/IL6ST/SMAD1/FZD6/FZD5/WNT5A/ID3/ZFHX3/SMAD5/APC/SMAD9/CTNNB1/INHBA/SOX2/PCGF5/HESX1/SMARCAD1
hsa04014	Ras signaling pathway	236	-0.283075	-1.10951	0.180328	0.291757	0.175493	2437	tags=19%, list=13%, signal=16%	RALGDS/SHC3/AKT3/FGF22/TEK/HRAS/PLA2G6/PAK1/FGF18/NGF/SHC2/FGF8/SYNGAP1/ETS1/ETS2/MAPK9/MAP2K1/MAPK8/GRIN2A/RASGRF1/PGF/GNB5/EFNA3/PAK6/PDGFRA/CALM3/RASGRF2/GRIN2B/GNG2/GNG4/FGF9/GNG13/RASAL1/EFNA2/GNB3/PRKCB/RAC3/GNG3/FGF17/GNG8/PAK3/PAK5/PRKCG/GRIN1
hsa05143	African trypanosomiasis	36	0.413443	1.20759	0.184825	0.297629	0.179025	1705	tags=25%, list=9%, signal=23%	VCAM1/F2RL1/MYD88/HPR/ICAM1/IL18/FAS/LAMA4/APOL1
hsa00360	Phenylalanine metabolism	16	0.51014	1.244	0.191406	0.30536	0.183675	3357	tags=44%, list=18%, signal=36%	MAOB/HPD/MAOA/ALDH3A1/IL4I1/ALDH3B1/PAH
hsa03272	Virion - Hepatitis viruses	47	0.381837	1.17647	0.191205	0.30536	0.183675	4162	tags=30%, list=22%, signal=23%	EGFR/CD9/LAMP2/CD63/LAMP1/CD81/CLDN12/CLDN23/CLDN11/DPP4/CLDN10/HSPG2/TGOLN2/CLDN1
hsa04066	HIF-1 signaling pathway	108	0.32403	1.12954	0.193141	0.306284	0.184231	2197	tags=20%, list=12%, signal=18%	ANGPT1/EGFR/TLR4/HK2/CYBB/SERPINE1/TIMP1/EGF/BCL2/IL6R/PFKFB3/HMOX1/STAT3/HIF1A/EGLN3/ERBB2/ANGPT2/NFKB1/CDKN1A/TFRC/IFNGR1/CAMK2D
hsa05163	Human cytomegalovirus infection	223	0.289305	1.10909	0.193772	0.306284	0.184231	3459	tags=28%, list=18%, signal=23%	GNG12/EGFR/CXCR4/TNFRSF1A/ADCY8/CCL2/ITPR2/CCR1/ITGAV/HLA-B/CASP8/CCR5/NFATC2/HLA-E/TAP1/FAS/CASP3/B2M/HLA-C/CCL5/GNA12/CREB5/NFATC1/IL6R/RAC2/STAT3/RB1/GNA13/CREB3L2/HLA-A/NFKB1/IL10RA/CALR/NFATC4/CDKN1A/TAP2/PTGER4/CGAS/JAK1/PDIA3/RIPK1/ROCK1/GNG5/HLA-F/GNAI3/RHEB/SP1/IKBKB/HLA-G/CTNNB1/GNGT2/NFATC3/PLCB2/CXCR2/ADCY2/CDK6/GNAI2/ARHGEF12/TRAF5/MDM2/AKAP13/RHOA/RAC1
hsa05414	Dilated cardiomyopathy	104	0.327131	1.13374	0.195612	0.306931	0.18462	1332	tags=17%, list=7%, signal=16%	TGFB2/ITGB4/ITGB8/ITGA2/SSPN/AGT/ADCY8/DTNA/ITGB5/SNTA1/ITGA6/ITGA7/ITGAV/SNTB1/LAMA1/DAG1/LAMA2/ITGA5
hsa04931	Insulin resistance	107	0.3258	1.13174	0.195971	0.306931	0.18462	3553	tags=29%, list=19%, signal=24%	AGT/TNFRSF1A/PYGL/SLC27A6/FOXO1/PYGM/SREBF1/CREB5/ACACB/PPP1R3B/STAT3/PTPRF/PCK2/PPP1R3D/CREB3L2/NFKB1/SOCS3/RPS6KA1/PPARA/PPARGC1A/SLC27A1/IRS2/G6PC3/PTPN11/IKBKB/PPP1CB/GYS1/GFPT2/PRKCD/PRKAA1/CPT1A
hsa04910	Insulin signaling pathway	136	0.31377	1.12352	0.19963	0.310407	0.186711	2961	tags=24%, list=16%, signal=21%	PHKG1/HK2/PYGL/PHKA1/SOCS2/FOXO1/PYGM/SREBF1/TRIP10/ACACB/PPP1R3B/FBP1/PHKA2/SORBS1/GCK/PTPRF/PCK2/PPP1R3D/SOCS1/SOCS3/RHOQ/PPARGC1A/IRS2/RHEB/INPPL1/G6PC3/IKBKB/HKDC1/CBL/PRKAR2A/PPP1CB/PHKB/SHC4
hsa05226	Gastric cancer	148	0.307743	1.11934	0.2	0.310407	0.186711	2961	tags=24%, list=16%, signal=21%	FZD7/TGFB2/FGF1/EGFR/FZD1/FGF2/FZD2/EGF/CTNNA1/BCL2/TCF7/FGFR2/RB1/ERBB2/WNT16/FZD3/HGF/TGFBR2/CDKN1A/TGFBR1/TGFB1/DDB2/FZD6/FZD5/GAB1/WNT5A/CDH1/GADD45A/TGFB3/FGF20/APC/RXRA/GADD45B/RXRG/CTNNB1/SHC4
hsa04960	Aldosterone-regulated sodium reabsorption	36	-0.399509	-1.1869	0.202869	0.313442	0.188536	3952	tags=36%, list=21%, signal=29%	ATP1B1/NEDD4L/PDPK1/PIK3R3/PIK3R1/IRS1/SGK1/MAPK3/FXYD2/HSD11B2/PRKCB/PRKCG/ATP1A3
hsa05208	Chemical carcinogenesis - reactive oxygen species	209	-0.28128	-1.09889	0.210046	0.323075	0.194331	4315	tags=37%, list=23%, signal=29%	BRAF/COX7C/COX6A2/NDUFV2/NDUFB10/GSTO1/COX5B/VDAC3/UQCR11/ABL2/MAP2K7/PTEN/SLC25A5/MET/MAPK10/NDUFS6/PDPK1/CYC1/NDUFS8/COX6C/ATP5MC2/NDUFS4/BAD/ATP5F1B/PIK3R3/PIK3R1/ATP5MC1/GSTA4/SRC/UQCRHL/COX8A/NDUFS5/NDUFAB1/MAPK3/AKR1C2/COX7A2L/NDUFA10/MAP2K2/COX5A/COX6A1/NDUFS2/NDUFB1/GSTO2/UQCRC2/AKT3/NDUFA4L2/COX7A2/ATP5F1C/SDHA/NDUFA9/ATP5PO/COX4I1/HRAS/PPIF/NDUFS7/NDUFB11/ATP5F1D/UQCRB/NDUFV1/MAPK9/SLC2…
hsa04977	Vitamin digestion and absorption	26	0.432935	1.18236	0.212476	0.323907	0.194831	5077	tags=38%, list=27%, signal=28%	LRAT/CUBN/MMACHC/LMBRD1/PLB1/BTD/SLC46A1/FOLH1/SLC19A3/APOB
hsa04664	Fc epsilon RI signaling pathway	67	0.351877	1.15158	0.212066	0.323907	0.194831	1341	tags=16%, list=7%, signal=15%	FCER1G/VAV3/ALOX5AP/ALOX5/BTK/SYK/INPP5D/PLA2G4A/LYN/VAV1/RAC2
hsa03060	Protein export	31	0.416407	1.1824	0.222004	0.336935	0.202668	5526	tags=52%, list=29%, signal=37%	SEC61G/HSPA5/SEC11C/SEC61A1/SRP9/SPCS3/SEC62/SPCS1/SRPRA/SEC63/SPCS2/SRP72/SEC61B/UBL4B/SEC11A/SRP14
hsa00650	Butanoate metabolism	27	-0.423526	-1.18216	0.224033	0.338516	0.203619	3806	tags=30%, list=20%, signal=24%	L2HGDH/ECHS1/HMGCLL1/OXCT2/ACAT2/AACS/GAD2/GAD1
hsa00062	Fatty acid elongation	27	0.428001	1.17397	0.225049	0.33856	0.203645	3461	tags=41%, list=18%, signal=33%	ELOVL2/ACAA2/HACD4/ELOVL1/PPT1/ELOVL5/HSD17B12/HACD2/HACD3/HADH/HADHB
hsa00790	Folate biosynthesis	27	0.425251	1.16643	0.228963	0.342944	0.206282	4779	tags=52%, list=25%, signal=39%	CBR1/DHFR2/MOCS2/MOCS1/PAH/DHFR/MOCOS/GCH1/SPR/AKR1B15/PCBD1/TPH1/GGH/PCBD2
hsa05217	Basal cell carcinoma	63	0.349143	1.13568	0.235832	0.351697	0.211547	2864	tags=32%, list=15%, signal=27%	FZD7/SMO/GLI2/FZD1/GLI3/FZD2/TCF7/WNT16/FZD3/GLI1/PTCH2/CDKN1A/DDB2/FZD6/FZD5/WNT5A/GADD45A/APC/GADD45B/CTNNB1
hsa05207	Chemical carcinogenesis - receptor activation	197	-0.27543	-1.06614	0.238876	0.354694	0.21335	3316	tags=22%, list=17%, signal=19%	BAD/PIK3R3/NR1I3/PIK3R1/CHRNA3/GSTA4/SRC/ADCY9/MAPK3/ADCY4/MAP2K2/RPS6KB2/GSTO2/AKT3/FGF22/KPNA5/HRAS/FGF18/FGF8/HSP90AB1/RPS6KA6/CREB3L4/CACNA1C/MAP2K1/EIF4EBP1/CCND1/ADRB1/AIP/E2F1/DLL1/ADCY1/GNAI1/EPHX4/ADCY5/MYC/CHRNB2/CACNA1A/FGF9/PRKCB/CACNA1B/FGF17/DLL3/CHRNA4/PRKCG
hsa00770	Pantothenate and CoA biosynthesis	21	0.44455	1.16377	0.240918	0.356184	0.214246	3759	tags=38%, list=20%, signal=31%	DPYD/PPCS/BCAT1/ALDH3A2/ENPP1/VNN1/VNN2/ENPP3
hsa04015	Rap1 signaling pathway	210	0.285821	1.08442	0.246018	0.362163	0.217843	3858	tags=33%, list=20%, signal=27%	FGF1/ANGPT1/P2RY1/FGFR3/EGFR/ADCY8/ITGB2/VAV3/F2R/FGF2/APBB1IP/PDGFD/EGF/EFNA4/FYB1/KITLG/CSF1/ITGAM/PLCE1/LPAR5/FPR1/PRKD3/CSF1R/VAV1/FGFR2/RAC2/ITGAL/LPAR1/SIPA1L1/TLN1/HGF/RASGRP3/ANGPT2/FGFR1/ARAP3/LCP2/NGFR/PDGFA/RAP1B/ITGB1/EPHA2/SIPA1L2/GNAI3/MAGI2/CDH1/DOCK4/FGF20/SIPA1/CTNNB1/PLCB2/ADCY2/GNAI2/RAP1A/LPAR4/VASP/MRAS/RRAS/RHOA/RAC1/PRKD2/PDGFC/ADCY7/MAGI3/RALA/PRKD1/PFN4/KIT/PLCG1/TIAM1/CN…
hsa00511	Other glycan degradation	17	0.472267	1.18047	0.247601	0.362608	0.21811	2973	tags=47%, list=16%, signal=40%	FUCA2/AGA/FUCA1/HEXB/GLB1/MANBA/MAN2B1/MAN2B2
hsa00900	Terpenoid backbone biosynthesis	22	-0.432852	-1.15023	0.248434	0.362608	0.21811	3051	tags=36%, list=16%, signal=31%	PDSS1/MVK/HMGCR/FDPS/RCE1/ACAT2/MVD/IDI1
hsa03430	Mismatch repair	23	0.428871	1.14686	0.249513	0.362639	0.218129	4782	tags=39%, list=25%, signal=29%	RPA3/RFC1/RPA1/RFC5/RPA2/PCNA/POLD3/SSBP1/MSH3
hsa04932	Non-alcoholic fatty liver disease	151	-0.286789	-1.08042	0.252232	0.365045	0.219576	4251	tags=35%, list=22%, signal=27%	COX7C/COX6A2/NDUFV2/NDUFB10/COX5B/UQCR11/TRAF2/MAPK10/NDUFS6/CYC1/NDUFS8/COX6C/NDUFS4/PIK3R3/PIK3R1/IRS1/UQCRHL/COX8A/NDUFS5/GSK3B/NDUFAB1/COX7A2L/NDUFA10/COX5A/MLXIP/COX6A1/NDUFS2/NDUFB1/UQCRC2/BID/AKT3/NDUFA4L2/COX7A2/SDHA/NDUFA9/COX4I1/GSK3A/NDUFS7/NDUFB11/UQCRB/NDUFV1/MAPK9/UQCRH/NDUFA11/COX4I2/MAPK11/MAPK8/NDUFB9/MAPK13/CYP2E1/MAPK12/COX7A1/NDUFB8
hsa00513	Various types of N-glycan biosynthesis	42	0.373891	1.12991	0.256654	0.369884	0.222486	3406	tags=38%, list=18%, signal=31%	MAGT1/MAN1C1/HEXB/MGAT4C/RPN2/B4GALT1/OSTC/STT3A/MAN2A1/DDOST/MAN1A1/STT3B/CHST9/ALG2/DAD1/RPN1
hsa05219	Bladder cancer	41	0.373627	1.12833	0.26186	0.374241	0.225107	2508	tags=27%, list=13%, signal=23%	FGFR3/EGFR/EGF/RB1/TYMP/ERBB2/MMP2/CDKN1A/DAPK1/UPK3A/CDH1
hsa04115	p53 signaling pathway	75	0.331205	1.10483	0.26087	0.374241	0.225107	3500	tags=28%, list=18%, signal=23%	STEAP3/SERPINE1/CASP8/FAS/ZNF385A/CASP3/PPP1R13L/BCL2/SESN3/CDKN1A/DDB2/GADD45A/RRM2B/TNFRSF10B/GADD45B/SESN1/CDK6/CDK2/MDM2/TNFRSF10A/IGFBP3
hsa00531	Glycosaminoglycan degradation	19	0.449912	1.14975	0.27767	0.39519	0.237708	5040	tags=53%, list=27%, signal=39%	GNS/HPSE/HEXB/GLB1/GUSB/HPSE2/NAGLU/SGSH/HGSNAT/GALNS
hsa00760	Nicotinate and nicotinamide metabolism	37	0.382394	1.11987	0.286837	0.40655	0.244541	2408	tags=30%, list=13%, signal=26%	CD38/NNMT/NADK2/NAMPT/QPRT/NUDT12/NT5E/PNP/NMNAT3/AOX1/ENPP1
hsa00510	N-Glycan biosynthesis	53	0.351889	1.10005	0.289773	0.409021	0.246028	3406	tags=36%, list=18%, signal=29%	MAGT1/MAN1C1/MGAT4C/RPN2/B4GALT1/OSTC/STT3A/MAN2A1/DDOST/MAN1A1/DOLK/STT3B/ST6GAL1/ALG8/ALG2/ALG6/GANAB/DAD1/RPN1
hsa00604	Glycosphingolipid biosynthesis - ganglio series	15	-0.459495	-1.12011	0.300601	0.422566	0.254175	1763	tags=27%, list=9%, signal=24%	ST8SIA5/ST6GALNAC5/ST3GAL5/B4GALNT1
hsa04926	Relaxin signaling pathway	129	-0.287636	-1.05646	0.305239	0.427335	0.257044	3545	tags=29%, list=19%, signal=23%	CREB3L3/COL4A4/ARRB1/PIK3R3/PIK3R1/SRC/ADCY9/MAPK3/ADCY4/MAP2K2/SHC3/AKT3/HRAS/NOS1/SHC2/PLCB1/CREB3L4/MAPK9/MAP2K1/MAP2K4/MAPK11/MAPK8/PLCB4/MAPK13/MAPK12/GNB5/ADCY1/RXFP1/GNAI1/ADCY5/GNG2/GNG4/GNG13/GNB3/PRKCZ/GNG3/GNG8
hsa04310	Wnt signaling pathway	174	-0.274293	-1.04713	0.312925	0.436314	0.262445	3281	tags=28%, list=17%, signal=23%	FZD8/NOTUM/AXIN1/CXXC4/TLE3/LZTS2/BTRC/WNT11/GSK3B/WNT6/RBX1/SIRT1/FZD9/WNT2/BAMBI/PPP3CC/PLCB1/RSPO3/SIAH1/LGR5/MAPK9/DVL1/NKD2/FRAT2/TLE6/PPP3R1/CSNK2B/RSPO2/MAPK8/SOX17/CSNK1E/PLCB4/CCND1/NKD1/CAMK2B/TLE2/FRAT1/PPP3CB/MYC/WNT9A/PRICKLE1/PRKCB/RAC3/WNT10B/WIF1/PRKCG/WNT7B/CAMK2A
hsa03015	mRNA surveillance pathway	97	-0.294968	-1.05007	0.324503	0.450626	0.271053	6304	tags=42%, list=33%, signal=28%	WDR33/PELO/MAGOHB/UPF3A/PPP2CA/PPP2R2A/SSU72/CPSF3/DDX19A/ALYREF/DDX19B/CSTF3/PYM1/RNMT/PABPN1L/RNGTT/CSTF2T/ACIN1/PNN/PPP2R5B/CPSF6/PPP2R5D/UPF2/PPP2R3C/FIP1L1/DDX39B/PPP2R5E/FUS/DAZAP1/SYMPK/CPSF1/PPP2R1A/RNPS1/PABPC1/PABPC1L2A/PABPC1L2B/PABPC5/PPP2R2C/PPP2R2D/PPP2R3B/PABPN1
hsa04062	Chemokine signaling pathway	189	0.280287	1.05245	0.325862	0.450688	0.271091	4684	tags=38%, list=25%, signal=29%	GNG12/CXCL10/CXCR4/ADCY8/CCL2/CXCL16/VAV3/CCR1/CX3CR1/CXCL5/CCR5/DOCK2/CCL5/CXCL9/PIK3CG/PIK3R5/LYN/STAT1/PREX1/VAV1/RAC2/STAT3/HCK/NFKB1/WAS/NCF1/RAP1B/ROCK1/GNG5/CXCL11/GNAI3/CXCL14/IKBKB/CCR2/CXCL2/GNGT2/SHC4/PLCB2/CXCR2/ADCY2/GNAI2/RAP1A/CCL19/PRKCD/CXCL3/RHOA/RAC1/STAT2/PLCG2/ADCY7/CXCR6/PLCG1/TIAM1/SHC1/JAK2/GNB2/CXCR3/GNG11/GNG7/PARD3/RAF1/PIK3R6/NRAS/NFKBIB/CRK/PIK3CA/PXN/CCL18/MAPK1/CCR7…
hsa05120	Epithelial cell signaling in Helicobacter pylori infection	70	0.321223	1.06057	0.347349	0.478477	0.287806	3575	tags=34%, list=19%, signal=28%	EGFR/JAM2/CASP3/CCL5/PTPRZ1/LYN/JAM3/TJP1/NOD1/NFKB1/ADAM17/ATP6V0E1/F11R/JUN/IGSF5/PTPN11/MAP3K14/IKBKB/CXCL2/CXCR2/CXCL3/RAC1/TCIRG1/PLCG2
hsa04722	Neurotrophin signaling pathway	119	-0.284259	-1.03893	0.35	0.4802	0.288842	4346	tags=31%, list=23%, signal=24%	SH2B1/PRDM4/BRAF/BDNF/MAP2K7/MAPK10/SH2B2/PDPK1/RPS6KA5/BAD/PIK3R3/BEX3/PIK3R1/IRS1/MAP2K5/CALM1/GSK3B/MAPK3/MAP2K2/SHC3/AKT3/HRAS/NGF/SHC2/RPS6KA6/MAPK9/MAP2K1/MAPK11/MAPK8/CAMK4/MAPK13/CAMK2B/MAPK12/CALM3/MATK/CAMK2A/ARHGDIG
hsa00603	Glycosphingolipid biosynthesis - globo and isoglobo series	16	0.440237	1.07354	0.355469	0.48576	0.292187	4084	tags=38%, list=22%, signal=29%	NAGA/HEXB/B3GALT5/GBGT1/B3GALNT1/GLA
hsa04530	Tight junction	167	0.281132	1.0339	0.361818	0.492475	0.296225	4864	tags=39%, list=26%, signal=29%	MSN/AMOT/TUBA1C/JAM2/EZR/RDX/PATJ/HCLS1/MAP3K5/MYL12A/LLGL1/JAM3/ERBB2/TJP1/CLDN12/NEDD4/RUNX1/WAS/MPDZ/F11R/CGNL1/CLDN23/ROCK1/MARVELD3/BVES/JUN/ITGB1/IGSF5/RAB8A/PPP2CB/MYH9/AMOTL1/RAP1A/CLDN11/LLGL2/VASP/RHOA/RAC1/PPP2R1B/PRKAA1/ACTN1/RAP2C/CLDN10/TIAM1/PCNA/CD1D/RAB13/HSPA4/CLDN1/YBX3/PARD3/PARD6B/ACTR2/PRKAG1/ACTN4/MICALL2/TUBA1A/GATA4/ROCK2/MAP3K1/CLDN20/ACTR3/RAB8B/TJP2/CDC42
hsa04130	SNARE interactions in vesicular transport	33	-0.354355	-1.039	0.373737	0.506687	0.304774	755	tags=12%, list=4%, signal=12%	VAMP1/VAMP2/STX1A/STX1B
hsa04140	Autophagy - animal	167	0.279319	1.02724	0.376364	0.508239	0.305708	4785	tags=35%, list=25%, signal=27%	MAP1LC3C/LAMP2/VAMP8/BCL2/RAB33B/SH3GLB1/HIF1A/LAMP1/TANK/WIPI1/CTSB/CALCOCO2/CTSL/TP53INP2/RRAS2/DAPK1/GORASP1/ATG4C/YKT6/IRS2/RHEB/CFLAR/WDFY3/UBB/UBC/STX17/RAB7B/RAB8A/PPP2CB/PIK3R4/MRAS/PRKCD/RRAS/SQSTM1/PRKAA1/ULK2/TRAF6/ATG4A/ATG7/TAX1BP1/ERN1/BIRC6/NBR1/RAB7A/GABARAPL2/PIK3C3/WDR45B/RAF1/EIF2AK3/NRAS/RAB1A/ATG9A/PIK3CA/VPS41/EIF2AK4/MAPK1/RRAGC/MTOR/AKT2
hsa00534	Glycosaminoglycan biosynthesis - heparan sulfate / heparin	24	-0.379103	-1.02857	0.387295	0.519013	0.312188	3544	tags=42%, list=19%, signal=34%	NDST4/HS3ST5/B3GAT3/NDST3/HS6ST2/B3GALT6/XYLT1/HS6ST3/HS3ST2/EXTL1
hsa03410	Base excision repair	44	-0.331008	-1.02804	0.387368	0.519013	0.312188	5816	tags=48%, list=31%, signal=33%	NEIL2/LIG3/POLD1/POLD4/APTX/TDG/TDP1/POLG/MPG/NEIL1/APEX1/POLG2/POLE/RFC4/POLB/PARG/POLE4/FEN1/NTHL1/POLL/PARP2
hsa00920	Sulfur metabolism	10	0.509035	1.07245	0.392197	0.521409	0.31363	5464	tags=70%, list=29%, signal=50%	SQOR/TST/SELENBP1/PAPSS1/BPNT2/ETHE1/SUOX
hsa00250	Alanine, aspartate and glutamate metabolism	37	-0.345843	-1.03751	0.391481	0.521409	0.31363	3529	tags=27%, list=19%, signal=22%	NIT2/ADSL/GOT2/ASS1/GPT/RIMKLA/GLS/GOT1/GAD2/GAD1
hsa03440	Homologous recombination	41	0.343393	1.03703	0.40038	0.530232	0.318937	4708	tags=34%, list=25%, signal=26%	BLM/BARD1/BRCA1/NBN/RPA3/RPA1/RPA2/RAD51B/RBBP8/POLD3/SSBP1/XRCC2/ATM/BRCA2
hsa04710	Circadian rhythm	33	0.36074	1.03697	0.404339	0.533417	0.320852	5011	tags=39%, list=26%, signal=29%	BHLHE41/BHLHE40/RORB/RORA/CRY1/PRKAA1/CUL1/PER1/FBXL3/CLOCK/PRKAG1/PER2/PRKAG2
hsa00430	Taurine and hypotaurine metabolism	16	-0.418779	-1.03488	0.410204	0.537023	0.323021	2696	tags=38%, list=14%, signal=32%	CSAD/ADO/BAAT/GGT7/GAD2/GAD1
hsa04215	Apoptosis - multiple species	32	0.357205	1.02323	0.410156	0.537023	0.323021	2755	tags=22%, list=15%, signal=19%	TNFRSF1A/CASP8/CASP3/BCL2/CASP7/NGFR/BIRC3
hsa00051	Fructose and mannose metabolism	34	0.347821	1.00675	0.431599	0.562884	0.338577	1499	tags=15%, list=8%, signal=14%	HK2/FPGT/FBP1/PFKFB3/PFKFB2
hsa05231	Choline metabolism in cancer	98	-0.280813	-1.00186	0.43573	0.566119	0.340523	2837	tags=27%, list=15%, signal=23%	MAPK3/MAP2K2/RPS6KB2/RALGDS/AKT3/HRAS/TSC2/DGKH/DGKK/DGKA/DGKQ/PIP5K1C/DGKB/MAPK9/MAP2K1/PIP5K1B/EIF4EBP1/DGKI/MAPK8/DGKE/DGKZ/PDGFRA/PRKCB/WASF1/RAC3/PRKCG
hsa05224	Breast cancer	147	-0.263702	-0.989447	0.448124	0.580024	0.348887	3281	tags=26%, list=17%, signal=22%	FZD8/AXIN1/PIK3R3/E2F2/PIK3R1/WNT11/GSK3B/MAPK3/E2F3/WNT6/MAP2K2/RPS6KB2/SHC3/FZD9/WNT2/AKT3/FGF22/HRAS/FGF18/SHC2/FGF8/DVL1/MAP2K1/FRAT2/CCND1/E2F1/GADD45G/DLL1/FRAT1/MYC/JAG2/WNT9A/FGF9/WNT10B/FGF17/DLL3/HES5/WNT7B
hsa05220	Chronic myeloid leukemia	76	0.298225	0.999056	0.451264	0.580533	0.349193	4580	tags=37%, list=24%, signal=28%	TGFB2/STAT5A/RB1/HDAC1/NFKB1/RUNX1/TGFBR2/CDKN1A/TGFBR1/TGFB1/DDB2/GADD45A/TGFB3/PTPN11/IKBKB/CBL/GADD45B/SHC4/CDK6/MDM2/MECOM/SHC1/POLK/RAF1/NRAS/CRK/PIK3CA/MAPK1
hsa04928	Parathyroid hormone synthesis, secretion and action	114	-0.272344	-0.990315	0.451902	0.580533	0.349193	3545	tags=27%, list=19%, signal=22%	CREB3L3/ARRB1/HBEGF/ARHGEF11/ADCY9/WNK3/SGK1/MAPK3/ADCY4/MEF2C/PTH1R/WNK2/BGLAP/PLCB1/NR4A2/CREB3L4/NACA/ITPR1/MAP2K1/MMP16/MEF2D/PLCB4/MMP15/ADCY1/MMP24/GNAI1/ADCY5/PDE4A/PRKCB/MMP17/PRKCG
hsa04071	Sphingolipid signaling pathway	121	-0.267691	-0.979492	0.480813	0.613081	0.36877	4062	tags=36%, list=21%, signal=28%	PPP2R5B/ASAH2/TRAF2/PTEN/PPP2R5D/NOS3/MAPK10/PPP2R3C/PDPK1/S1PR4/SPHK1/PPP2R5E/S1PR5/PIK3R3/PIK3R1/MAPK3/MAP2K2/SPTSSB/BID/AKT3/PPP2R1A/HRAS/SGPP2/PLCB1/MAPK9/MAP2K1/S1PR2/DEGS2/MAPK11/MAPK8/PLCB4/PPP2R2C/PPP2R2D/MAPK13/PPP2R3B/MAPK12/OPRD1/GNAI1/PRKCE/PRKCB/RAC3/PRKCZ/PRKCG
hsa04950	Maturity onset diabetes of the young	26	0.358481	0.979024	0.479532	0.613081	0.36877	1333	tags=15%, list=7%, signal=14%	PAX6/HNF4G/HES1/GCK
hsa01232	Nucleotide metabolism	83	0.289397	0.973327	0.488073	0.620034	0.372953	4125	tags=33%, list=22%, signal=26%	GMPR/AK4/ADA2/DCTD/AK8/TYMP/AMPD3/NT5E/PNP/CMPK2/ENTPD5/UPP1/AK3/ENPP1/RRM2B/ENTPD2/NUDT16/AK9/AK2/DCK/NT5C2/NME6/ENPP3/NME7/CANT1/TK2/LACC1
hsa01240	Biosynthesis of cofactors	152	0.268011	0.976609	0.498195	0.630557	0.379282	3692	tags=24%, list=19%, signal=19%	AK4/NADK2/HPD/PSAT1/AK8/BCO1/QPRT/HSD17B6/RGN/DHRS3/PPCS/MAT2A/DHFR2/BCAT1/CMPK2/ALDH3A2/ALAD/NMNAT3/GCLM/HAAO/AK3/GCLC/SHMT1/GUSB/MOCS2/AK9/AK2/MOCS1/NMNAT1/DLD/GGCX/NME6/EPRS1/GMPPB/IDO1/DHFR
hsa03450	Non-homologous end-joining	13	-0.409813	-0.964982	0.50297	0.63426	0.38151	2086	tags=31%, list=11%, signal=27%	DCLRE1C/XRCC6/FEN1/POLL
hsa00983	Drug metabolism - other enzymes	78	0.2865	0.962765	0.519643	0.652885	0.392713	2529	tags=15%, list=13%, signal=13%	DPYD/MGST1/GSTM1/NAT1/TYMP/GSTM5/NAT2/GSTM3/CES1/UPP1/MGST2/RRM2B
hsa03022	Basal transcription factors	43	-0.311655	-0.967451	0.524008	0.655967	0.394566	6392	tags=42%, list=34%, signal=28%	TAF6L/GTF2H4/CCNH/GTF2F1/TAF4/GTF2H1/ERCC2/TAF10/TBP/ERCC3/TAF5L/TAF9/TAF11/TAF3/MNAT1/TAF5/TAF4B/TBPL1
hsa01521	EGFR tyrosine kinase inhibitor resistance	79	0.285459	0.956677	0.537341	0.67021	0.403134	2285	tags=19%, list=12%, signal=17%	FGFR3/EGFR/FGF2/PDGFD/AXL/EGF/BCL2/IL6R/FGFR2/STAT3/ERBB2/HGF/JAK1/PDGFA/GAB1
hsa04922	Glucagon signaling pathway	104	0.276797	0.959293	0.541133	0.672496	0.404509	3553	tags=22%, list=19%, signal=18%	PHKG1/ITPR2/PYGL/PHKA1/FOXO1/PYGM/CREB5/ACACB/FBP1/PHKA2/GCK/PCK2/CREB3L2/PPARA/PPARGC1A/CAMK2D/G6PC3/PHKB/PLCB2/ADCY2/GYS1/PRKAA1/CPT1A
hsa00410	beta-Alanine metabolism	31	0.332252	0.943439	0.544204	0.67387	0.405336	2218	tags=26%, list=12%, signal=23%	DPYD/ALDH7A1/SMOX/ALDH3A1/ALDH9A1/EHHADH/ALDH3A2/CNDP2
hsa00512	Mucin type O-glycan biosynthesis	36	-0.314127	-0.933239	0.553279	0.682642	0.410612	598	tags=11%, list=3%, signal=11%	GALNT13/GALNT14/GALNT17/GALNT9
hsa00730	Thiamine metabolism	15	0.389596	0.928367	0.5666	0.696573	0.418991	804	tags=13%, list=4%, signal=13%	AK4/AK8
hsa04660	T cell receptor signaling pathway	121	-0.259475	-0.949428	0.573363	0.699871	0.420975	4062	tags=28%, list=21%, signal=22%	PPP2R5B/MAP2K7/PPP2R5D/MAPK10/PPP2R3C/PPP3CA/PDPK1/PPP2R5E/PRKCQ/PIK3R3/PIK3R1/CBLB/GSK3B/MAPK3/MAP2K2/AKT3/PPP2R1A/HRAS/PAK1/PPP3CC/MAPK9/MAP2K1/PPP3R1/MAPK11/MAPK8/PPP2R2C/PPP2R2D/MAPK13/PPP2R3B/MAPK12/PAK6/PPP3CB/PAK3/PAK5
hsa04918	Thyroid hormone synthesis	75	-0.275492	-0.938548	0.573333	0.699871	0.420975	1931	tags=16%, list=10%, signal=14%	PLCB1/CREB3L4/FXYD2/ITPR1/PLCB4/GPX3/ADCY1/ADCY5/ASGR1/PRKCB/PRKCG/ATP1A3
hsa04966	Collecting duct acid secretion	27	-0.332032	-0.926779	0.580448	0.706006	0.424665	4575	tags=37%, list=24%, signal=28%	ATP6V1C1/ATP6V1D/ATP6V0C/ATP6V1B2/ATP6V0A4/ATP6V1E1/ATP6V1A/ATP6V0D1/ATP6V0A1/ATP6V1G2
hsa05210	Colorectal cancer	86	0.275868	0.93357	0.585321	0.706606	0.425026	4994	tags=40%, list=26%, signal=29%	TGFB2/EGFR/EGF/CASP3/BCL2/TCF7/RAC2/TGFBR2/CDKN1A/TGFBR1/TGFB1/DDB2/JUN/GADD45A/TGFB3/APC/GADD45B/CTNNB1/RHOA/RAC1/RALA/LEF1/POLK/RAF1/NRAS/PIK3CA/MAPK1/BCL2L11/AXIN2/MTOR/MSH3/AKT2/FOS/SOS1
hsa05218	Melanoma	72	0.281048	0.93248	0.583333	0.706606	0.425026	3491	tags=26%, list=18%, signal=22%	FGF1/EGFR/FGF2/PDGFD/EGF/MITF/RB1/HGF/FGFR1/CDKN1A/DDB2/PDGFA/CDH1/GADD45A/FGF20/GADD45B/CDK6/MDM2/PDGFC
hsa00600	Sphingolipid metabolism	53	0.297472	0.929938	0.587121	0.706606	0.425026	4265	tags=38%, list=22%, signal=29%	SPTLC3/CERS1/PLPP3/GM2A/ASAH1/GALC/HEXB/CERS2/SGMS2/GLB1/PLPP1/DEGS1/KDSR/SPTLC1/SPTLC2/SMPD1/UGCG/GLA/B4GALT5/ARSA
hsa05223	Non-small cell lung cancer	72	-0.274583	-0.93244	0.595556	0.711762	0.428127	3906	tags=31%, list=21%, signal=24%	MET/RXRB/PDPK1/BAD/PIK3R3/E2F2/PIK3R1/CASP9/MAPK3/E2F3/MAP2K2/AKT3/HRAS/MAP2K1/CCND1/E2F1/KIF5C/GADD45G/RET/KIF5A/PRKCB/PRKCG
hsa05221	Acute myeloid leukemia	67	0.283185	0.926776	0.59415	0.711762	0.428127	2659	tags=21%, list=14%, signal=18%	ITGAM/CEBPA/SPI1/STAT5A/CSF1R/CD14/TCF7/STAT3/FCGR1A/NFKB1/RUNX1/BCL2A1/DUSP6/IKBKB
hsa01200	Carbon metabolism	114	0.265137	0.923714	0.641441	0.763939	0.459512	4376	tags=30%, list=23%, signal=23%	HK2/PSAT1/RGN/SUCLG2/FBP1/PSPH/GCK/SDSL/H6PD/ADH5/CAT/OGDH/GPT2/SDS/HKDC1/SHMT1/PHGDH/ACADS/SDHC/ACSS1/ENO1/IDNK/SDHD/ENO4/ESD/DLD/TKTL1/PRPS2/IDH2/DLAT/PRPS1/HIBCH/MMUT/ACOX1
hsa04814	Motor proteins	190	-0.244684	-0.946336	0.64486	0.765353	0.460362	3086	tags=22%, list=16%, signal=18%	TUBA8/KIF3A/KIF13A/TUBB2A/TPM2/DCTN1/TUBB/TUBB3/MYH11/TUBG2/KLC4/KIFC1/MYL6B/MYH3/KIF22/DCTN3/TPM1/ACTR1A/TNNC2/KIF12/ACTA1/ACTC1/KLC1/DYNC1I1/DYNLRB1/KIF5C/KIF17/MYH7/KIF21B/MYH7B/KIFC2/KLC2/TUBA4A/MYO16/TUBB4A/MYO5A/KIF5A/KIF3C/BICDL1/KIF26A/TNNT1
hsa04913	Ovarian steroidogenesis	51	0.291177	0.904214	0.65392	0.768489	0.462249	799	tags=8%, list=4%, signal=8%	ADCY8/CYP2J2/ALOX5/PLA2G4A
hsa00240	Pyrimidine metabolism	56	0.284295	0.901985	0.650467	0.768489	0.462249	4016	tags=30%, list=21%, signal=24%	DPYD/DCTD/TYMP/NT5E/CMPK2/ENTPD5/UPP1/ENPP1/RRM2B/AK9/DCK/NT5C2/NME6/ENPP3/NME7/CANT1/TK2
hsa01250	Biosynthesis of nucleotide sugars	37	0.306878	0.898715	0.654224	0.768489	0.462249	4010	tags=27%, list=21%, signal=21%	HK2/FPGT/GCK/PGM2/HKDC1/GFPT2/NANP/GMPPB/TGDS/PGM1
hsa00450	Selenocompound metabolism	17	0.346223	0.865409	0.669866	0.784177	0.471686	4794	tags=41%, list=25%, signal=31%	INMT/PAPSS1/KYAT3/CTH/SEPSECS/TXNRD1/TXNRD3
hsa04923	Regulation of lipolysis in adipocytes	57	-0.278981	-0.902366	0.676087	0.788768	0.474447	3256	tags=28%, list=17%, signal=23%	PIK3R3/PIK3R1/IRS1/ADCY9/ADCY4/LIPE/PTGER3/AKT3/NPR1/NPY1R/ADRB1/PRKG2/ADCY1/GNAI1/ADCY5/NPPA
hsa04072	Phospholipase D signaling pathway	147	0.253372	0.917642	0.688525	0.800556	0.481537	3809	tags=30%, list=20%, signal=24%	AGT/EGFR/ADCY8/FCER1G/F2R/PDGFD/SYK/PLD2/EGF/PLA2G4A/KITLG/PLPP3/LPAR5/GNA12/PIK3CG/PIK3R5/LPAR6/LPAR1/GNA13/PLPP1/CYTH4/RRAS2/AGPAT3/PDGFA/GAB1/RHEB/AGPAT5/PTPN11/PLD1/SHC4/PLCB2/CXCR2/ADCY2/LPAR4/MRAS/RRAS/RHOA/PDGFC/PLCG2/ADCY7/PLA2G4C/RALA/KIT/PLCG1
hsa05225	Hepatocellular carcinoma	166	-0.242251	-0.922695	0.702461	0.808537	0.486338	3316	tags=25%, list=17%, signal=21%	BAD/FZD8/AXIN1/PIK3R3/E2F2/PIK3R1/GSTA4/ELK1/SMARCD3/WNT11/GSK3B/MAPK3/E2F3/WNT6/MAP2K2/SMARCB1/RPS6KB2/GSTO2/SHC3/FZD9/WNT2/AKT3/SMARCA4/HRAS/SHC2/DVL1/MAP2K1/FRAT2/TXNRD2/CCND1/E2F1/GADD45G/FRAT1/MYC/WNT9A/DPF1/PRKCB/WNT10B/PRKCG/WNT7B/ACTL6B
hsa04917	Prolactin signaling pathway	70	-0.26295	-0.890119	0.701099	0.808537	0.486338	3256	tags=26%, list=17%, signal=21%	PIK3R3/PIK3R1/SOCS7/SRC/GSK3B/MAPK3/MAP2K2/SHC3/AKT3/HRAS/SHC2/MAPK9/MAP2K1/MAPK11/MAPK8/CCND1/MAPK13/MAPK12
hsa00561	Glycerolipid metabolism	62	0.271269	0.876069	0.699627	0.808537	0.486338	3520	tags=24%, list=19%, signal=20%	LIPG/ALDH7A1/PLPP3/ALDH9A1/MBOAT1/LPIN3/PLPP1/ALDH3A2/AGPAT3/AGPAT5/LPIN2/LPL/MBOAT2/GPAM/GK
hsa00230	Purine metabolism	126	-0.248454	-0.905159	0.718605	0.81347	0.489305	4317	tags=30%, list=23%, signal=23%	ADA/DGUOK/PDE6H/GUK1/NME4/NUDT2/ENTPD3/HDDC2/ITPA/PFAS/ADPRM/PDE7A/ADSL/ADCY9/NME3/PDE6C/ADCY4/NPR1/NT5M/ENTPD6/NME2/PDE10A/IMPDH1/ENTPD4/PDE8B/IMPDH2/AMPD2/NME1/ADCY1/GUCY1B1/HPRT1/PDE1A/ADCY5/AK5/PDE1B/GDA/PDE4A/PDE2A
hsa05230	Central carbon metabolism in cancer	69	0.266549	0.878245	0.715596	0.81347	0.489305	1822	tags=13%, list=10%, signal=12%	FGFR3/EGFR/HK2/GCK/FGFR2/HIF1A/SLC1A5/ERBB2/FGFR1
hsa04962	Vasopressin-regulated water reabsorption	44	0.285106	0.867002	0.713472	0.81347	0.489305	1669	tags=14%, list=9%, signal=12%	AQP4/DYNC2H1/CREB5/DYNC1LI2/ARHGDIB/CREB3L2
hsa00601	Glycosphingolipid biosynthesis - lacto and neolacto series	28	0.305037	0.848834	0.709552	0.81347	0.489305	3803	tags=29%, list=20%, signal=23%	B3GNT5/B4GALT1/B4GALT4/B3GALT5/B3GALNT1/FUT4/ST3GAL4/ST3GAL6
hsa03265	Virion - Ebolavirus, Lyssavirus and Morbillivirus	12	0.355194	0.807921	0.716867	0.81347	0.489305	2099	tags=25%, list=11%, signal=22%	CHRNA1/FCGR2B/NGFR
hsa00970	Aminoacyl-tRNA biosynthesis	44	-0.276502	-0.858754	0.732632	0.82662	0.497215	6082	tags=45%, list=32%, signal=31%	EARS2/TARS2/AARS1/KARS1/GATC/MTFMT/TARS3/YARS2/RARS2/VARS2/SARS2/NARS2/AARS2/FARSB/YARS1/SARS1/PSTK/HARS1/FARSA/VARS1
hsa04068	FoxO signaling pathway	131	0.246693	0.88358	0.767148	0.859031	0.51671	2871	tags=21%, list=15%, signal=18%	TGFB2/EGFR/SOD2/FBXO32/FOXO1/EGF/S1PR1/STAT3/DEPP1/PCK2/SETD7/TGFBR2/CDKN1A/TGFBR1/TGFB1/CAT/HOMER3/IRS2/G6PC3/GADD45A/SKP2/TGFB3/RBL2/PLK3/IKBKB/GADD45B/IL7R
hsa04973	Carbohydrate digestion and absorption	46	-0.274642	-0.854569	0.772152	0.859031	0.51671	4249	tags=28%, list=22%, signal=22%	PLCB3/AMY2B/ATP1B1/HK1/PIK3R3/PIK3R1/AKT3/PLCB1/FXYD2/G6PC2/PLCB4/PRKCB/ATP1A3
hsa04330	Notch signaling pathway	62	0.260568	0.841511	0.764925	0.859031	0.51671	2795	tags=24%, list=15%, signal=21%	LFNG/DTX3L/HES1/NOTCH2/MAML3/HDAC1/KAT2B/TLE4/JAG1/ADAM17/NCSTN/PSENEN/PTCRA/HEY2/MFNG
hsa04614	Renin-angiotensin system	23	0.301266	0.805625	0.773879	0.859031	0.51671	2775	tags=17%, list=15%, signal=15%	AGT/PRCP/CTSA/NLN
hsa00785	Lipoic acid metabolism	19	0.31392	0.802218	0.768932	0.859031	0.51671	4815	tags=26%, list=25%, signal=20%	BCKDHB/OGDH/DLD/DLAT/DBT
hsa05100	Bacterial invasion of epithelial cells	77	-0.251282	-0.858795	0.78125	0.864415	0.519949	3256	tags=25%, list=17%, signal=21%	PIK3R3/ARPC1A/PIK3R1/SRC/MAD2L2/SEPTIN1/CLTA/SHC3/ARPC5L/SHC2/CLTB/ACTR3B/ELMO3/SEPTIN3/BCAR1/ELMO1/WASF1/DNM3/DNM1
hsa04919	Thyroid hormone signaling pathway	121	-0.239577	-0.876621	0.78781	0.868383	0.522335	4249	tags=31%, list=22%, signal=25%	PLCB3/WNT4/MED24/THRB/ATP1B1/RXRB/PLN/PDPK1/MED27/BAD/ATP2A1/PIK3R3/PIK3R1/CASP9/SRC/GSK3B/MAPK3/MAP2K2/DIO3/AKT3/PFKP/HRAS/TSC2/PLCB1/HDAC2/DIO2/FXYD2/MAP2K1/KAT2A/BMP4/PLCB4/CCND1/MYH7/RCAN2/MYC/PRKCB/PRKCG/ATP1A3
hsa01210	2-Oxocarboxylic acid metabolism	33	-0.275981	-0.809196	0.789899	0.868383	0.522335	4195	tags=33%, list=22%, signal=26%	NAGS/AADAT/IDH3B/BCAT2/GOT2/PDHA1/CS/IDH3G/OGDHL/GPT/GOT1
hsa04270	Vascular smooth muscle contraction	134	-0.236343	-0.877163	0.798687	0.875239	0.526459	3956	tags=28%, list=21%, signal=23%	EDN1/ACTG2/PLA2G4B/GNA11/JMJD7-PLA2G4B/MYL9/MYLK2/PRKCQ/ARHGEF11/CALM1/AVPR1A/ADCY9/KCNMA1/MAPK3/ADCY4/MAP2K2/MYH11/NPPC/PPP1R14A/MYL6B/NPR1/PLA2G6/KCNMB2/PLCB1/PPP1R12C/CACNA1C/ITPR1/MAP2K1/PLCB4/ADRA1B/ADCY1/GUCY1B1/CALM3/ADCY5/PRKCE/PRKCB/NPPA/PRKCG
hsa04110	Cell cycle	158	-0.232144	-0.883768	0.81128	0.883394	0.531365	4062	tags=25%, list=21%, signal=20%	PPP2R5B/PLK1/PPP2R5D/DBF4B/CDC25B/TRIP13/PTTG1/PPP2R5E/MCM7/HDAC8/ANAPC5/E2F2/BUB3/MAD2L2/CDKN1C/GSK3B/E2F3/MAD2L1BP/CDK1/CCNA1/CDC7/CDC45/AURKB/RBX1/DDX11/ZBTB17/PPP2R1A/HDAC2/ANAPC15/ORC6/PKMYT1/YWHAG/CCND1/YWHAH/E2F1/CDCA5/GADD45G/CDT1/MYC/CDKN2D
hsa04744	Phototransduction	28	-0.280027	-0.786324	0.809816	0.883394	0.531365	1697	tags=32%, list=9%, signal=29%	GUCA1C/CALML5/RHO/GNB1/RCVRN/CALM1/GUCA1B/CNGB1/CALM3
hsa00140	Steroid hormone biosynthesis	62	0.250897	0.810277	0.815299	0.88496	0.532307	4752	tags=19%, list=25%, signal=15%	HSD17B6/CYP7B1/HSD11B1/CYP1B1/HSD17B12/LRTOMT/CYP19A1/CYP3A5/CYP11A1/HSD17B11/HSD17B8/COMT
hsa00515	Mannose type O-glycan biosynthesis	23	-0.288815	-0.778745	0.822086	0.889512	0.535045	4060	tags=30%, list=21%, signal=24%	B4GALT2/B3GAT1/POMGNT2/POMK/B4GALT3/LARGE1/MGAT5B
hsa05213	Endometrial cancer	58	0.254038	0.81414	0.827839	0.89257	0.536884	4785	tags=36%, list=25%, signal=27%	EGFR/EGF/CTNNA1/TCF7/ERBB2/CDKN1A/DDB2/CDH1/GADD45A/APC/GADD45B/CTNNB1/CTNNA2/LEF1/POLK/RAF1/NRAS/PIK3CA/MAPK1/AXIN2/AKT2
hsa00061	Fatty acid biosynthesis	18	0.304376	0.770501	0.830116	0.89257	0.536884	2682	tags=22%, list=14%, signal=19%	ACACB/ACSBG1/ACSL3/ACSL1
hsa00563	Glycosylphosphatidylinositol (GPI)-anchor biosynthesis	29	-0.270512	-0.766703	0.838115	0.898354	0.540363	926	tags=21%, list=5%, signal=20%	DPM2/PIGL/PGAP3/GPLD1/PIGZ/PGAP4
hsa04211	Longevity regulating pathway	89	-0.233016	-0.817166	0.877232	0.934443	0.562071	3256	tags=22%, list=17%, signal=19%	PIK3R3/PIK3R1/IRS1/ADCY9/ADCY4/ATG101/RPS6KB2/SIRT1/AKT3/HRAS/TSC2/CREB3L4/EIF4EBP1/ULK1/EHMT2/CAMK4/EIF4E1B/ADCY1/ADCY5/CAMKK2
hsa00130	Ubiquinone and other terpenoid-quinone biosynthesis	11	0.309345	0.681265	0.876016	0.934443	0.562071	4986	tags=45%, list=26%, signal=34%	HPD/GGCX/TAT/NQO1/COQ2
hsa05216	Thyroid cancer	37	-0.253568	-0.760692	0.882353	0.936988	0.563602	3842	tags=30%, list=20%, signal=24%	TCF7L2/RXRB/CCDC6/MAPK3/MAP2K2/HRAS/MAP2K1/CCND1/GADD45G/RET/MYC
hsa00532	Glycosaminoglycan biosynthesis - chondroitin sulfate / dermatan sulfate	21	0.268703	0.703425	0.885277	0.937192	0.563724	3387	tags=33%, list=18%, signal=27%	CHST7/CSGALNACT1/CHST14/DSE/CHPF2/CHPF/CHST15
hsa00562	Inositol phosphate metabolism	73	0.237679	0.786649	0.898182	0.947927	0.570182	1163	tags=12%, list=6%, signal=12%	ITPKB/PLCD1/INPP5D/PIK3C2A/PLCE1/MTM1/PLCD3/PIK3CG/PLCH1
hsa00630	Glyoxylate and dicarboxylate metabolism	29	-0.250735	-0.71065	0.905738	0.952969	0.573215	2903	tags=31%, list=15%, signal=26%	PCCB/MDH2/CS/GLYCTK/SHMT2/MDH1/ACAT2/AFMID/PGP
hsa05211	Renal cell carcinoma	69	-0.231646	-0.784394	0.916849	0.96171	0.578472	3316	tags=23%, list=17%, signal=19%	BAD/ELOC/PIK3R3/PIK3R1/MAPK3/MAP2K2/RBX1/CUL2/AKT3/HRAS/PAK1/ETS1/MAP2K1/PAK6/PAK3/PAK5
hsa04213	Longevity regulating pathway - multiple species	61	0.231008	0.744012	0.938662	0.978605	0.588634	4785	tags=28%, list=25%, signal=21%	ADCY8/SOD2/FOXO1/HDAC1/CAT/IRS2/ADCY2/HSPA1B/HSPA6/PRKAA1/ADCY7/NRAS/PIK3CA/PRKAG1/FOXA2/MTOR/AKT2
hsa00040	Pentose and glucuronate interconversions	36	0.236926	0.692016	0.937743	0.978605	0.588634	5624	tags=25%, list=30%, signal=18%	FGGY/GUSB/CRYL1/CRPPA/SORD/AKR1B15/RPE/UGT2B17/AKR1B1
hsa04152	AMPK signaling pathway	120	-0.221207	-0.808634	0.943052	0.978794	0.588748	3893	tags=29%, list=21%, signal=23%	STK11/PPP2R5B/PPP2R5D/PPP2R3C/IGF1R/PDPK1/PPP2R5E/CREB3L3/PIK3R3/PIK3R1/IRS1/CFTR/HMGCR/CCNA1/RPS6KB2/RAB2A/SIRT1/LIPE/AKT3/PFKP/PPP2R1A/TSC2/CREB3L4/EIF4EBP1/ULK1/CIDEA/G6PC2/CCND1/PPP2R2C/PPP2R2D/PPP2R3B/FASN/CPT1C/EEF2/CAMKK2
hsa00620	Pyruvate metabolism	47	0.227573	0.701169	0.944551	0.978794	0.588748	2005	tags=13%, list=11%, signal=11%	ALDH7A1/ACACB/PCK2/ALDH9A1/ALDH3A2/ADH5
hsa01230	Biosynthesis of amino acids	73	0.219987	0.728096	0.958182	0.989929	0.595446	4296	tags=27%, list=23%, signal=21%	PSAT1/PSPH/MAT2A/SDSL/BCAT1/GLUL/GPT2/SDS/SHMT1/PHGDH/ENO1/ENO4/PAH/TKTL1/PRPS2/IDH2/CTH/PRPS1/OTC/CBS
hsa00100	Steroid biosynthesis	20	0.235406	0.610239	0.967308	0.996356	0.599312	1392	tags=10%, list=7%, signal=9%	SOAT1/LIPA
hsa04137	Mitophagy - animal	103	-0.205897	-0.735973	0.977876	0.999843	0.601409	3019	tags=19%, list=16%, signal=16%	SAMM50/TOMM70/SRC/BNIP3/PGAM5/PHB2/FKBP8/GABARAP/HRAS/RHOT2/RPS27A/MTX2/SIAH1/MAPK9/GABARAPL1/ULK1/CSNK2B/TOMM20/MAPK8/E2F1
hsa05110	Vibrio cholerae infection	50	-0.203178	-0.649043	0.977226	0.999843	0.601409	4575	tags=38%, list=24%, signal=29%	ACTG1/ATP6V0E2/ERO1A/GNAS/ATP6V1C1/ATP6V1D/ATP6AP1/ATP6V0C/ATP6V1H/ATP6V1B2/ATP6V0A4/ADCY9/CFTR/ATP6V1E1/ATP6V1A/ATP6V0D1/SEC61A2/ATP6V0A1/ATP6V1G2
hsa04136	Autophagy - other	32	-0.213957	-0.62128	0.981633	0.999843	0.601409	3679	tags=25%, list=19%, signal=20%	ATG16L1/ATG2B/ATG101/ATG4D/MLST8/IGBP1/GABARAP/GABARAPL1
hsa00020	Citrate cycle (TCA cycle)	30	0.216516	0.607587	0.982353	0.999843	0.601409	4028	tags=27%, list=21%, signal=21%	SUCLG2/PCK2/OGDH/SDHC/SDHD/DLD/IDH2/DLAT
hsa04120	Ubiquitin mediated proteolysis	141	-0.200358	-0.74914	0.993478	1	0.601504	5368	tags=34%, list=28%, signal=25%	ANAPC2/UBE2K/ANAPC11/ANAPC7/DET1/ELOB/PPIL2/UBE2G2/VHL/UBOX5/UBE2E3/UBE2R2/TRIM37/UBE2I/UBE4B/PRKN/HERC4/BIRC7/NEDD4L/UBA52/SAE1/CDC34/UBE2W/UBE2Q1/PIAS4/ELOC/MGRN1/ANAPC5/CBLB/BTRC/HERC1/UBE2C/RBX1/CUL2/PRPF19/FBXO2/RHOBTB2/RPS27A/STUB1/SIAH1/UBE2O/UBE2M/FBXW7/ANAPC15/WWP2/UBE2S/UBE2E2/UBE2QL1
hsa03460	Fanconi anemia pathway	54	0.211288	0.666068	0.990706	1	0.601504	4270	tags=24%, list=23%, signal=19%	BLM/HES1/BRCA1/RMI1/RPA3/RPA1/USP1/RPA2/ERCC4/FAAP24/POLK/FANCF/FANCL
hsa03420	Nucleotide excision repair	62	0.191446	0.618281	1	1	0.601504	3917	tags=21%, list=21%, signal=17%	CETN2/DDB2/XPC/RPA3/RFC1/CUL4A/RPA1/GTF2H3/RFC5/RPA2/ERCC4/POLR2J/PCNA
hsa03050	Proteasome	46	0.187005	0.573907	0.998106	1	0.601504	3791	tags=13%, list=20%, signal=10%	PSMB9/PSMB8/PSMC2/PSMB10/PSME1/PSME4
hsa03013	Nucleocytoplasmic transport	108	-0.158991	-0.570982	1	1	0.601504	5379	tags=26%, list=28%, signal=19%	XPO6/ALYREF/NUP42/DDX19B/THOC1/PYM1/SUMO1/NUP58/UBE2I/NUP50/ACIN1/EEF1A1/PNN/THOC7/SEH1L/SUMO2/AAAS/UPF2/DDX39B/NUP93/KPNA5/THOC5/RNPS1/THOC3/THOC6/RANGAP1/RANBP17/EEF1A2
hsa03030	DNA replication	36	-0.186672	-0.554582	0.995902	1	0.601504	5458	tags=33%, list=29%, signal=24%	POLD1/POLD4/RNASEH1/RNASEH2C/RNASEH2B/MCM7/POLA2/POLE/RFC4/DNA2/POLE4/FEN1
