# Supplementary material for: Pan-cancer analysis reveals MTTP as a prognostic and immunotherapeutic biomarker in human tumors
Source: Front Immunol. 2025 Mar 27;16:1549965. doi: 10.3389/fimmu.2025.1549965 (PMC11983653; doi:10.3389/fimmu.2025.1549965)
Supplement: Supplementary file 4 [file Table3.xlsx]

## Sheet: Sheet1
RCD	Symbol
Ferroptosis	RPL8
Ferroptosis	IREB2
Ferroptosis	ATP5MC3
Ferroptosis	CS
Ferroptosis	EMC2
Ferroptosis	ACSF2
Ferroptosis	NOX1
Ferroptosis	CYBB
Ferroptosis	NOX3
Ferroptosis	NOX4
Ferroptosis	NOX5
Ferroptosis	DUOX1
Ferroptosis	DUOX2
Ferroptosis	G6PD
Ferroptosis	PGD
Ferroptosis	VDAC2
Ferroptosis	PIK3CA
Ferroptosis	FLT3
Ferroptosis	SCP2
Ferroptosis	TP53
Ferroptosis	ACSL4
Ferroptosis	LPCAT3
Ferroptosis	NRAS
Ferroptosis	KRAS
Ferroptosis	HRAS
Ferroptosis	TF
Ferroptosis	TFRC
Ferroptosis	TFR2
Ferroptosis	SLC38A1
Ferroptosis	SLC1A5
Ferroptosis	GLS2
Ferroptosis	GOT1
Ferroptosis	CARS1
Ferroptosis	ALOX5
Ferroptosis	KEAP1
Ferroptosis	HMOX1
Ferroptosis	ATG5
Ferroptosis	ATG7
Ferroptosis	NCOA4
Ferroptosis	ALOX12
Ferroptosis	ALOX12B
Ferroptosis	ALOX15
Ferroptosis	ALOX15B
Ferroptosis	ALOXE3
Ferroptosis	PHKG2
Ferroptosis	ACO1
Ferroptosis	G6PDX
Ferroptosis	ULK1
Ferroptosis	ATG3
Ferroptosis	ATG4D
Ferroptosis	BECN1
Ferroptosis	MAP1LC3A
Ferroptosis	GABARAPL2
Ferroptosis	GABARAPL1
Ferroptosis	ATG16L1
Ferroptosis	WIPI1
Ferroptosis	WIPI2
Ferroptosis	SNX4
Ferroptosis	ATG13
Ferroptosis	ULK2
Ferroptosis	SAT1
Ferroptosis	EGFR
Ferroptosis	MAPK3
Ferroptosis	MAPK1
Ferroptosis	BID
Ferroptosis	ZEB1
Ferroptosis	DPP4
Ferroptosis	CDKN2A
Ferroptosis	PEBP1
Ferroptosis	SOCS1
Ferroptosis	CDO1
Ferroptosis	MYB
Ferroptosis	MAPK8
Ferroptosis	MAPK9
Ferroptosis	CHAC1
Ferroptosis	MAPK14
Ferroptosis	LINC00472
Ferroptosis	PRKAA2
Ferroptosis	PRKAA1
Ferroptosis	ELAVL1
Ferroptosis	BAP1
Ferroptosis	ABCC1
Ferroptosis	MIR6852
Ferroptosis	ACVR1B
Ferroptosis	TGFBR1
Ferroptosis	EPAS1
Ferroptosis	HILPDA
Ferroptosis	HIF1A
Ferroptosis	IFNG
Ferroptosis	ANO6
Ferroptosis	LPIN1
Ferroptosis	HMGB1
Ferroptosis	TNFAIP3
Ferroptosis	TLR4
Ferroptosis	ATF3
Ferroptosis	ATM
Ferroptosis	YY1AP1
Ferroptosis	EGLN2
Ferroptosis	MIOX
Ferroptosis	TAFAZZIN
Ferroptosis	MTDH
Ferroptosis	IDH1
Ferroptosis	SIRT1
Ferroptosis	FBXW7
Ferroptosis	PANX1
Ferroptosis	DNAJB6
Ferroptosis	BACH1
Ferroptosis	LONP1
Ferroptosis	CD82
Ferroptosis	IL1B
Ferroptosis	CTSB
Ferroptosis	POR
Ferroptosis	CYB5R1
Ferroptosis	ELOVL5
Ferroptosis	FADS1
Ferroptosis	PTEN
Ferroptosis	NR1D1
Ferroptosis	NR1D2
Ferroptosis	TBK1
Ferroptosis	IL6
Ferroptosis	USP7
Ferroptosis	miR-182-5p
Ferroptosis	miR-378a-3p
Ferroptosis	ATF4
Ferroptosis	AQP3
Ferroptosis	AQP5
Ferroptosis	AQP8
Ferroptosis	LINC00618
Ferroptosis	MT1DP
Ferroptosis	PEX10
Ferroptosis	AGPAT3
Ferroptosis	PEX12
Ferroptosis	CHP1
Ferroptosis	GPAT4
Ferroptosis	BRPF1
Ferroptosis	OSBPL9
Ferroptosis	INTS2
Ferroptosis	MMD
Ferroptosis	CYP4F8
Ferroptosis	MLLT1
Ferroptosis	TTPA
Ferroptosis	GRIA3
Ferroptosis	EPT1
Ferroptosis	POM121L12
Ferroptosis	LIG3
Ferroptosis	AEBP2
Ferroptosis	AGPS
Ferroptosis	CDCA3
Ferroptosis	PEX2
Ferroptosis	PEX6
Ferroptosis	TIMM9
Ferroptosis	DCAF7
Ferroptosis	LCE2C
Ferroptosis	FAR1
Ferroptosis	PHF21A
Ferroptosis	SMAD7
Ferroptosis	LYRM1
Ferroptosis	AMN
Ferroptosis	PEX3
Ferroptosis	MTCH1
Ferroptosis	ACADSB
Ferroptosis	PVT1
Ferroptosis	hsa_circ_0008367
Ferroptosis	SLC39A14
Ferroptosis	MAP3K11
Ferroptosis	GSK3B
Ferroptosis	BRD7
Ferroptosis	SLC25A28
Ferroptosis	MFN2
Ferroptosis	SLC11A2
Ferroptosis	ZFAS1
Ferroptosis	TSC1
Ferroptosis	TGFB1
Ferroptosis	SNCA
Ferroptosis	SIRT3
Ferroptosis	CGAS
Ferroptosis	STING1
Ferroptosis	HDDC3
Ferroptosis	MIR761
Ferroptosis	MDM2
Ferroptosis	MDM4
Ferroptosis	MIR214
Ferroptosis	DLD
Ferroptosis	WWTR1
Ferroptosis	PRKCA
Ferroptosis	LGMN
Ferroptosis	SMPD1
Ferroptosis	MYCN
Ferroptosis	IFNA1
Ferroptosis	IFNA2
Ferroptosis	IFNA4
Ferroptosis	IFNA5
Ferroptosis	IFNA6
Ferroptosis	IFNA7
Ferroptosis	IFNA8
Ferroptosis	IFNA10
Ferroptosis	IFNA13
Ferroptosis	IFNA14
Ferroptosis	IFNA16
Ferroptosis	IFNA17
Ferroptosis	IFNA21
Ferroptosis	SMG9
Ferroptosis	PPARG
Ferroptosis	MIR335
Ferroptosis	SNX5
Ferroptosis	PAQR3
Ferroptosis	MICU1
Ferroptosis	TOR2A
Ferroptosis	MIR375
Ferroptosis	MAP3K14
Ferroptosis	CircKDM4C
Ferroptosis	MIR324
Ferroptosis	QSOX1
Ferroptosis	MIB2
Ferroptosis	CLTRN
Ferroptosis	KLF2
Ferroptosis	MIR5096
Ferroptosis	HOTAIR
Ferroptosis	H19
Ferroptosis	FOXO4
Ferroptosis	YTHDC2
Ferroptosis	DDR2
Ferroptosis	SLC39A7
Ferroptosis	TRIM46
Ferroptosis	ACSL1
Ferroptosis	KDM5A
Ferroptosis	TRIM21
Ferroptosis	DPEP1
Ferroptosis	CYGB
Ferroptosis	IDO1
Ferroptosis	GSTZ1
Ferroptosis	GJA1
Ferroptosis	SLC7A11
Ferroptosis	PGRMC1
Ferroptosis	CIRBP
Ferroptosis	circPSEN1
Ferroptosis	USP11
Ferroptosis	YAP1
Ferroptosis	MIR135B
Ferroptosis	TRIM26
Ferroptosis	NDRG1
Ferroptosis	MIR302A
Ferroptosis	ASMTL-AS1
Ferroptosis	FADS2
Ferroptosis	PIEZO1
Ferroptosis	LIFR
Ferroptosis	PTPN6
Ferroptosis	MIR15A
Ferroptosis	EGR1
Ferroptosis	ADAM23
Ferroptosis	ARHGEF26-AS1
Ferroptosis	CPEB1
Ferroptosis	COX4I2
Ferroptosis	lncRNA AABR07017145.1
Ferroptosis	TIMP1
Ferroptosis	KDM6B
Ferroptosis	METTL14
Ferroptosis	MIB1
Ferroptosis	KDM5C
Ferroptosis	MEG3
Ferroptosis	CCDC6
Ferroptosis	CFL1
Ferroptosis	MIR539
Ferroptosis	KMT2D
Ferroptosis	PRKCB
Ferroptosis	FSCN1
Ferroptosis	RB1CC1
Ferroptosis	METTL3
Ferroptosis	MIR23A
Ferroptosis	MIR147A
Ferroptosis	MPO
Ferroptosis	YY2
Ferroptosis	LIN28A
Ferroptosis	HSP90AA1
Ferroptosis	RRM1
Ferroptosis	RRM2
Ferroptosis	NEAT1
Ferroptosis	LINC00616
Ferroptosis	PGM5P3-AS1
Ferroptosis	SPHK1
Ferroptosis	Gm47283
Ferroptosis	TGFB2
Ferroptosis	ALKBH5
Ferroptosis	PADI4
Ferroptosis	MIR127
Ferroptosis	PDIA2
Ferroptosis	MIR34C
Ferroptosis	MIR140
Ferroptosis	SP1
Ferroptosis	CRYAB
Ferroptosis	PTGS2
Ferroptosis	BAX
Ferroptosis	CASP3
Ferroptosis	circ-Carm1
Ferroptosis	EMP1
Ferroptosis	FABP4
Ferroptosis	MIRN672
Ferroptosis	LCN2
Ferroptosis	CAV1
Ferroptosis	FUNDC1
Ferroptosis	SLC25A37
Ferroptosis	MIR21
Ferroptosis	MIR494
Ferroptosis	GMFB
Ferroptosis	ATXN8OS
Ferroptosis	PCDHB14
Ferroptosis	KDM1A
Ferroptosis	SSBP1
Ferroptosis	MIR4735
Ferroptosis	MIR338
Ferroptosis	USP14
Ferroptosis	CircEXOC5
Ferroptosis	COMMD10
Ferroptosis	CD74
Ferroptosis	SND1
Ferroptosis	NUP62
Ferroptosis	FTH1
Ferroptosis	PER1
Ferroptosis	RND1
Ferroptosis	lncAABR07025387.1
Ferroptosis	SIRT6
Ferroptosis	MIR378A
Ferroptosis	circLMO1
Ferroptosis	MIR144
Ferroptosis	RAPGEF3
Ferroptosis	CDC27
Ferroptosis	Circ_0000190
Ferroptosis	CARM1
Ferroptosis	MIR142
Ferroptosis	NUAK2
Ferroptosis	APP
Ferroptosis	HPCAL1
Ferroptosis	ICA1
Ferroptosis	MCU
Ferroptosis	BSG
Ferroptosis	CAVIN1
Ferroptosis	MIR27A
Ferroptosis	CircSCN8A
Ferroptosis	TMEM164
Ferroptosis	NLRP3
Ferroptosis	P2RX7
Ferroptosis	DDIT4
Ferroptosis	P4HB
Ferroptosis	TNFAIP1
Ferroptosis	SEC24B
Ferroptosis	MIR129-1
Ferroptosis	MIR129-2
Ferroptosis	TRIM59
Ferroptosis	TNFAIP8L2
Ferroptosis	circRPPH1
Ferroptosis	MIR770
Ferroptosis	ETHE1
Ferroptosis	SOCS2
Ferroptosis	ANO1
Ferroptosis	UHRF1
Ferroptosis	NTRK2
Ferroptosis	SCARA5
Ferroptosis	HMGCL
Ferroptosis	SQSTM1
Ferroptosis	HDLBP
Ferroptosis	TILRLS
Ferroptosis	FBXO31
Ferroptosis	CircRNA-ST6GALNAC6
Ferroptosis	MEN1
Ferroptosis	COX7A1
Ferroptosis	TNF
Ferroptosis	SPATA2
Ferroptosis	KMT2B
Ferroptosis	CX3CL1
Ferroptosis	FOXO3
Ferroptosis	CD38
Ferroptosis	IRF7
Ferroptosis	A2M-AS1
Ferroptosis	H3C1
Ferroptosis	H3C2
Ferroptosis	H3C3
Ferroptosis	H3C4
Ferroptosis	H3C6
Ferroptosis	H3C7
Ferroptosis	H3C8
Ferroptosis	H3C10
Ferroptosis	H3C11
Ferroptosis	H3C12
Ferroptosis	H3C13
Ferroptosis	H3C14
Ferroptosis	H3C15
Ferroptosis	ARMC5
Ferroptosis	S100A8
Ferroptosis	BRD4
Ferroptosis	OsFER2
Ferroptosis	EIF4E
Ferroptosis	SLC6A14
Ferroptosis	CircLRFN5
Ferroptosis	MIR93
Ferroptosis	ARGLU1-DT
Ferroptosis	ACSL3
Ferroptosis	PER2
Ferroptosis	circAFF1
Ferroptosis	EPHA2
Ferroptosis	SHP-1
Ferroptosis	TUG1
Ferroptosis	FUNDC2
Ferroptosis	LOX
Ferroptosis	HEPFAL
Ferroptosis	NR2F2
Ferroptosis	HERPUD1
Ferroptosis	ERN1
Ferroptosis	LIP
Ferroptosis	EHMT2
Ferroptosis	AOC1
Ferroptosis	SOX15
Ferroptosis	EIF2AK2
Ferroptosis	STING
Ferroptosis	TRPM7
Ferroptosis	NFE2L2
Ferroptosis	SLC40A1
Ferroptosis	GPX4
Ferroptosis	HSPB1
Ferroptosis	FTL
Ferroptosis	CDKN1A
Ferroptosis	HSPA5
Ferroptosis	MT1G
Ferroptosis	FANCD2
Ferroptosis	CISD1
Ferroptosis	FDFT1
Ferroptosis	STEAP3
Ferroptosis	NFS1
Ferroptosis	HSBP1
Ferroptosis	ACACA
Ferroptosis	AKR1C
Ferroptosis	SQLE
Ferroptosis	HMGCR
Ferroptosis	NQO1
Ferroptosis	GCLC
Ferroptosis	CBS
Ferroptosis	AKR1C1
Ferroptosis	AKR1C2
Ferroptosis	AKR1C3
Ferroptosis	RB1
Ferroptosis	HSF1
Ferroptosis	MUC1
Ferroptosis	SLC3A2
Ferroptosis	FTMT
Ferroptosis	HELLS
Ferroptosis	SCD
Ferroptosis	SRC
Ferroptosis	STAT3
Ferroptosis	PML
Ferroptosis	MTOR
Ferroptosis	TP63
Ferroptosis	MIR137
Ferroptosis	ENPP2
Ferroptosis	FH
Ferroptosis	CISD2
Ferroptosis	MIR9-1
Ferroptosis	MIR9-2
Ferroptosis	MIR9-3
Ferroptosis	ISCU
Ferroptosis	OTUB1
Ferroptosis	CD44
Ferroptosis	LINC00336
Ferroptosis	PRDX6
Ferroptosis	MIR17
Ferroptosis	SESN2
Ferroptosis	NF2
Ferroptosis	ARNTL
Ferroptosis	JUN
Ferroptosis	CA9
Ferroptosis	TMBIM4
Ferroptosis	PLIN2
Ferroptosis	MIR212
Ferroptosis	Fer1HCH
Ferroptosis	AIFM2
Ferroptosis	LAMP2
Ferroptosis	ZFP36
Ferroptosis	PROM2
Ferroptosis	CHMP5
Ferroptosis	CHMP6
Ferroptosis	GCH1
Ferroptosis	DAZAP1
Ferroptosis	PIR
Ferroptosis	HCAR1
Ferroptosis	SLC16A1
Ferroptosis	NR4A1
Ferroptosis	RPTOR
Ferroptosis	SREBF1
Ferroptosis	SREBF2
Ferroptosis	FZD7
Ferroptosis	NT5DC2
Ferroptosis	BCAT2
Ferroptosis	PLA2G6
Ferroptosis	MIR424
Ferroptosis	PARK7
Ferroptosis	FXN
Ferroptosis	SUV39H1
Ferroptosis	ATF2
Ferroptosis	ACOT1
Ferroptosis	ALDH3A2
Ferroptosis	STK11
Ferroptosis	FNDC5
Ferroptosis	CircIL4R
Ferroptosis	CDH1
Ferroptosis	NEDD4L
Ferroptosis	BRD2
Ferroptosis	BRD3
Ferroptosis	BRDT
Ferroptosis	DECR1
Ferroptosis	GLRX5
Ferroptosis	NCOA3
Ferroptosis	NR5A2
Ferroptosis	PANX2
Ferroptosis	RHEBP1
Ferroptosis	TFAP2A
Ferroptosis	CP
Ferroptosis	ARF6
Ferroptosis	GDF15
Ferroptosis	ABHD12
Ferroptosis	PPP1R13L
Ferroptosis	TFAM
Ferroptosis	KDM3B
Ferroptosis	RNF113A
Ferroptosis	AHCY
Ferroptosis	circ-TTBK2
Ferroptosis	MIR522
Ferroptosis	IDH2
Ferroptosis	PPARA
Ferroptosis	NOS2
Ferroptosis	SIAH2
Ferroptosis	RELA
Ferroptosis	VDR
Ferroptosis	NEDD4
Ferroptosis	PRDX1
Ferroptosis	AR
Ferroptosis	MTF1
Ferroptosis	COPZ1
Ferroptosis	NUPR1
Ferroptosis	USP35
Ferroptosis	PARP1
Ferroptosis	PARP2
Ferroptosis	PARP3
Ferroptosis	PARP4
Ferroptosis	PARP6
Ferroptosis	PARP8
Ferroptosis	PARP9
Ferroptosis	PARP10
Ferroptosis	PARP11
Ferroptosis	PARP12
Ferroptosis	PARP14
Ferroptosis	PARP15
Ferroptosis	PARP16
Ferroptosis	PDSS2
Ferroptosis	TXN
Ferroptosis	SENP1
Ferroptosis	OIP5-AS1
Ferroptosis	MIR190A
Ferroptosis	FGF21
Ferroptosis	CREB1
Ferroptosis	CREB3
Ferroptosis	CREB5
Ferroptosis	MIR130B
Ferroptosis	BEX1
Ferroptosis	ASAH2
Ferroptosis	AKT1S1
Ferroptosis	MLST8
Ferroptosis	TYRO3
Ferroptosis	TMSB4X
Ferroptosis	TMSB4Y
Ferroptosis	KIF20A
Ferroptosis	ECH1
Ferroptosis	circRHOT1
Ferroptosis	ETV4
Ferroptosis	MEG8
Ferroptosis	VCP
Ferroptosis	circ_0007142
Ferroptosis	RBMS1
Ferroptosis	KDM4A
Ferroptosis	MGST1
Ferroptosis	circKIF4A
Ferroptosis	miR-7-5p
Ferroptosis	circ_0067934
Ferroptosis	MPC1
Ferroptosis	CHMP1A
Ferroptosis	CAMKK2
Ferroptosis	SOX2
Ferroptosis	SRSF9
Ferroptosis	PROK2
Ferroptosis	MIR4443
Ferroptosis	SIRT2
Ferroptosis	circRNA1615
Ferroptosis	MIR670
Ferroptosis	MEF2C
Ferroptosis	EZH2
Ferroptosis	PEDS1
Ferroptosis	ADAMTS13
Ferroptosis	CDC25A
Ferroptosis	CircFNDC3B
Ferroptosis	PPARD
Ferroptosis	ENO3
Ferroptosis	MARCHF5
Ferroptosis	TRIB2
Ferroptosis	DHODH
Ferroptosis	MIR545
Ferroptosis	PDK4
Ferroptosis	CircPVT1
Ferroptosis	MIR9-3HG
Ferroptosis	ADIPOQ
Ferroptosis	circDTL
Ferroptosis	mmu_circRNA_0000309
Ferroptosis	PTPN18
Ferroptosis	ABCC5
Ferroptosis	CISD3
Ferroptosis	MS4A15
Ferroptosis	FURIN
Ferroptosis	circRHBG
Ferroptosis	GALNT14
Ferroptosis	KLHDC3
Ferroptosis	LINC01833
Ferroptosis	circGFRA1
Ferroptosis	MAPKAP1
Ferroptosis	PRR5
Ferroptosis	RICTOR
Ferroptosis	GSTM1
Ferroptosis	TERT
Ferroptosis	circ0097009
Ferroptosis	TMEM161B-DT
Ferroptosis	circEPSTI1
Ferroptosis	MIR18A
Ferroptosis	RARRES2
Ferroptosis	NFE2L1
Ferroptosis	HLF
Ferroptosis	TIGAR
Ferroptosis	LRP8
Ferroptosis	PCBP1
Ferroptosis	DKK1
Ferroptosis	NKAP
Ferroptosis	MIR124-3
Ferroptosis	PSTK
Ferroptosis	RIPK3
Ferroptosis	TXNRD1
Ferroptosis	LTBP2
Ferroptosis	FAF1
Ferroptosis	C19orf12
Ferroptosis	MIR19A
Ferroptosis	NR1H4
Ferroptosis	ADAMTS9-AS1
Ferroptosis	TBX1
Ferroptosis	MiR-706
Ferroptosis	FBLN1
Ferroptosis	SNAI2
Ferroptosis	MIR193A
Ferroptosis	ALG3
Ferroptosis	PRKCG
Ferroptosis	FAM98A
Ferroptosis	AGAP2-AS1
Ferroptosis	MIR30E
Ferroptosis	MXRA8
Ferroptosis	CEMIP
Ferroptosis	IRF3
Ferroptosis	CUL9
Ferroptosis	LTF
Ferroptosis	COQ10A
Ferroptosis	COQ10B
Ferroptosis	COQ10BP1
Ferroptosis	COQ10BP2
Ferroptosis	SDHA
Ferroptosis	SDHB
Ferroptosis	SDHC
Ferroptosis	SDHD
Ferroptosis	RXRG
Ferroptosis	SLC16A1-AS1
Ferroptosis	HULC
Ferroptosis	NOD1
Ferroptosis	NOTCH3
Ferroptosis	SELENOP
Ferroptosis	ENO1
Ferroptosis	AQP4
Ferroptosis	REST
Ferroptosis	ATF6
Ferroptosis	BDNF-AS
Ferroptosis	FGFR4
Ferroptosis	ADORA1
Ferroptosis	ADORA2B
Ferroptosis	CircCDK14
Ferroptosis	PDGFRA
Ferroptosis	PCBP2
Ferroptosis	circ-BGN
Ferroptosis	CBSLR
Ferroptosis	STAT6
Ferroptosis	HNRNPD
Ferroptosis	ESR1
Ferroptosis	circRNA_101093
Ferroptosis	LINC01564
Ferroptosis	SRSF1
Ferroptosis	APELA
Ferroptosis	circ_0072464
Ferroptosis	MIR29A
Ferroptosis	CERS6-AS1
Ferroptosis	BRCA1
Ferroptosis	ADIPOR1
Ferroptosis	FXR1
Ferroptosis	ZSCAN25
Ferroptosis	GGT1
Ferroptosis	CCT3
Ferroptosis	GPX7
Ferroptosis	AURKA
Ferroptosis	CAV-1
Ferroptosis	KAT5
Ferroptosis	GRSF1
Ferroptosis	PCAT1
Ferroptosis	TFAP2C
Ferroptosis	CircP4HB
Ferroptosis	CLOCK
Ferroptosis	UFL1
Ferroptosis	BMP4
Ferroptosis	SUFU
Ferroptosis	PELATON
Ferroptosis	Uc.339
Ferroptosis	BCAT1
Ferroptosis	MIR222
Ferroptosis	MIR6077
Ferroptosis	USP22
Ferroptosis	LINC01606
Ferroptosis	PTPMT1
Ferroptosis	NPC1
Ferroptosis	circACAP2
Ferroptosis	APOE
Ferroptosis	KAT6B
Ferroptosis	PRDX2
Ferroptosis	PRDX4
Ferroptosis	MALAT1
Ferroptosis	NSUN5
Ferroptosis	APOC1
Ferroptosis	PSEN1
Ferroptosis	PSEN2
Ferroptosis	LINC01134
Ferroptosis	HNRNPL
Ferroptosis	IL9
Ferroptosis	UBIAD1
Ferroptosis	TCF4
Ferroptosis	HUWE1
Ferroptosis	MFN1
Ferroptosis	CERK
Ferroptosis	AXL
Ferroptosis	G3BP1
Ferroptosis	KRT18
Ferroptosis	GRN
Ferroptosis	LAMTOR5
Ferroptosis	SPDYA
Ferroptosis	POU2F2
Ferroptosis	KLF15
Ferroptosis	NTN1
Ferroptosis	MIR217
Ferroptosis	METTL16
Ferroptosis	CST1
Ferroptosis	FTO
Ferroptosis	SATB1
Ferroptosis	ASAP2
Ferroptosis	CSE
Ferroptosis	SQOR
Ferroptosis	CPLX2
Ferroptosis	circCMTM3
Ferroptosis	SLC47A1
Ferroptosis	circ-ITCH
Ferroptosis	PCSK9
Ferroptosis	HPX
Ferroptosis	MYC
Ferroptosis	CB2R
Ferroptosis	HOXA11-AS
Ferroptosis	IGF2BP3
Ferroptosis	STC1
Ferroptosis	LRRK2
Ferroptosis	PLTP
Ferroptosis	MIR210
Ferroptosis	HSPA8
Ferroptosis	PCDH7
Ferroptosis	Circ_0000745
Ferroptosis	PNO1
Ferroptosis	ARG2
Ferroptosis	RBM24
Ferroptosis	FTHL17
Ferroptosis	FNDC3B
Ferroptosis	SIRT7
Ferroptosis	NAT10
Ferroptosis	JUND
Ferroptosis	LINC00976
Ferroptosis	TULP1
Ferroptosis	MITF
Ferroptosis	CTNNB1
Ferroptosis	JUP
Ferroptosis	AEBP1
Ferroptosis	BBOX1-AS1
Ferroptosis	MIR2115
Ferroptosis	USF2
Ferroptosis	PKM2
Ferroptosis	GLS
Ferroptosis	HRH1
Ferroptosis	OMA1
Ferroptosis	DELE1
Ferroptosis	PYCR1
Ferroptosis	ANGPTL4
Ferroptosis	SHARPIN
Ferroptosis	MCF2L
Ferroptosis	BMAL1
Ferroptosis	CAPRIN2
Ferroptosis	LINC00941
Ferroptosis	BNC1
Ferroptosis	TRPM2
Ferroptosis	TRPV1
Ferroptosis	ISCA2
Ferroptosis	TRIM7
Ferroptosis	OGFRP1
Ferroptosis	VAMP2
Ferroptosis	MTTP
Ferroptosis	TMEM43
Ferroptosis	CircRAPGEF5
Ferroptosis	AADAC
Ferroptosis	ITGB3
Ferroptosis	IL23A
Ferroptosis	CNR1
Ferroptosis	MAZ
Ferroptosis	PEX14
Ferroptosis	PIM1
Ferroptosis	SLC25A11
Ferroptosis	MTHFR
Ferroptosis	ARPC1A
Ferroptosis	MITD1
Ferroptosis	PHGDH
Ferroptosis	LINC00239
Ferroptosis	AQP11
Ferroptosis	PI3K
Ferroptosis	ME1
Ferroptosis	ELK1
Ferroptosis	MARCHF6
Ferroptosis	C8orf76
Ferroptosis	DUSP1
Ferroptosis	NCF2
Ferroptosis	MT3
Ferroptosis	UBC
Ferroptosis	ALB
Ferroptosis	SRXN1
Ferroptosis	GPX2
Ferroptosis	BNIP3
Ferroptosis	OXSR1
Ferroptosis	SELENOS
Ferroptosis	ANGPTL7
Ferroptosis	LOC284561
Ferroptosis	ASNS
Ferroptosis	TSC22D3
Ferroptosis	DDIT3
Ferroptosis	JDP2
Ferroptosis	SLC1A4
Ferroptosis	PCK2
Ferroptosis	TXNIP
Ferroptosis	VLDLR
Ferroptosis	GPT2
Ferroptosis	PSAT1
Ferroptosis	LURAP1L
Ferroptosis	SLC7A5
Ferroptosis	XBP1
Ferroptosis	ZNF419
Ferroptosis	KLHL24
Ferroptosis	TRIB3
Ferroptosis	ZFP69B
Ferroptosis	ATP6V1G2
Ferroptosis	VEGFA
Ferroptosis	TUBE1
Ferroptosis	ARRDC3
Ferroptosis	CEBPG
Ferroptosis	SNORA16A
Ferroptosis	RGS4
Ferroptosis	BLOC1S5-TXNDC5
Ferroptosis	LOC390705
Ferroptosis	EIF2S1
Ferroptosis	KIM-1
Ferroptosis	CXCL2
Ferroptosis	HSD17B11
Ferroptosis	SETD1B
Ferroptosis	MAFG
Ferroptosis	IL33
Ferroptosis	HAMP
Ferroptosis	DRD5
Ferroptosis	DRD4
Ferroptosis	MAP3K5
Ferroptosis	SLC2A1
Ferroptosis	SLC2A3
Ferroptosis	SLC2A6
Ferroptosis	SLC2A8
Ferroptosis	SLC2A12
Ferroptosis	GLUT13
Ferroptosis	SLC2A14
Ferroptosis	EIF2AK4
Ferroptosis	HBA1
Ferroptosis	NNMT
Ferroptosis	PLIN4
Ferroptosis	HIC1
Ferroptosis	STMN1
Ferroptosis	CAPG
Ferroptosis	HNF4A
Ferroptosis	NGB
Ferroptosis	YWHAE
Ferroptosis	GABPB1
Ferroptosis	MIR4715
Ferroptosis	RIPK1
Ferroptosis	MIR30B
Ferroptosis	MMP13
Ferroptosis	LRRFIP1
Ferroptosis	CBR1
Ferroptosis	AKT1
Ferroptosis	PUM2
Ferroptosis	IL17A
